# Supplementary material for: Forebrain E-I balance controlled in cognition through coordinated inhibition and inhibitory transcriptome mechanism
Source: Front Cell Neurosci. 2023 Feb 24;17:1114037. doi: 10.3389/fncel.2023.1114037 (PMC10000298; doi:10.3389/fncel.2023.1114037)
Supplement: Supplementary file 1 [file Table_1.XLSX]

## Sheet: NM_C vs NMC_C
Symbol	logFC	logCPM	PValue	FDR	Sig
LOC100041504	7.35254	3.26672	7.95145e-93	2.19341e-88	Up
LOC100041593	6.86739	3.4147	2.43144e-91	3.35357e-87	Up
Ccl21c	6.67023	3.31788	9.89491e-88	9.09837e-84	Up
Mageb16-ps2	-13.0053	2.89228	9.39289e-86	6.47757e-82	Down
Gm10591	5.43601	3.39729	1.09538e-75	6.04321e-72	Up
Gm13304	4.68333	3.91385	1.86552e-69	8.57671e-66	Up
Mir139	-12.1107	2.00735	5.57233e-65	2.19589e-61	Down
Igha	-7.14217	2.26577	7.28063e-65	2.51045e-61	Down
Gm19192	11.633	1.5065	1.0788e-56	3.30651e-53	Up
Gm6316	-7.41665	1.58678	1.54048e-52	4.2494e-49	Down
Tuba-rs1	8.33416	1.23932	5.66156e-51	1.41976e-47	Up
Gm17807	7.35931	1.17759	9.43047e-50	2.02033e-46	Up
Gm1987	4.79008	2.02295	9.52124e-50	2.02033e-46	Up
Gm7399	-11.3193	1.2303	1.12207e-47	2.21089e-44	Down
LOC100862177	3.51314	3.80884	1.20199e-46	2.21046e-43	Up
Mir128-1	4.89256	1.66584	1.05315e-45	1.81569e-42	Up
Igkc	-5.36834	1.67262	1.97907e-45	3.21133e-42	Down
Gm11741	-5.31913	1.62539	2.39819e-44	3.67522e-41	Down
Gm18065	11.0213	0.894958	4.6892e-44	6.80798e-41	Up
Mir98	-11.1064	1.02259	1.91214e-43	2.63732e-40	Down
LOC100861610	3.05196	7.04807	5.15056e-43	6.76562e-40	Up
Gm14869	-7.78347	1.03725	2.42839e-42	3.04487e-39	Down
Gm715	10.8895	0.763362	1.7671e-41	2.11937e-38	Up
Gm7068	-3.60275	2.87403	2.80738e-41	3.22673e-38	Down
Fosb	-2.95862	6.53723	1.51102e-40	1.66726e-37	Down
Gm6588	5.60145	0.961821	1.66668e-40	1.76828e-37	Up
Gm14735	10.8188	0.692792	2.61291e-40	2.66952e-37	Up
Gm19150	6.82325	0.646031	2.379e-39	2.34374e-36	Up
Cd63-ps	-10.8284	0.752428	2.64404e-38	2.51503e-35	Down
Gm6399	10.6661	0.540429	1.28297e-37	1.17969e-34	Up
Gm15916	-6.63076	0.824631	6.96891e-37	6.2012e-34	Down
Lcn2	-3.40611	2.63013	9.79513e-37	8.44371e-34	Down
Stbd1	-3.46238	2.49376	1.53586e-36	1.28384e-33	Down
Gm17899	6.65532	0.480096	1.81724e-36	1.47437e-33	Up
Gm17805	10.5917	0.466273	2.45042e-36	1.93128e-33	Up
Gm18077	10.5746	0.449266	4.46764e-36	3.42333e-33	Up
Ccl2	-4.78391	1.26293	5.38445e-36	4.01432e-33	Down
Gm9258	6.15212	0.536096	1.15755e-35	8.40291e-33	Up
Gm18875	-10.679	0.607765	1.31483e-35	9.29987e-33	Down
Gm6807	7.50341	0.41309	2.7682e-35	1.86246e-32	Up
Gm13408	6.58582	0.411536	2.7682e-35	1.86246e-32	Up
Gm18659	-5.65802	0.827	1.01236e-34	6.64901e-32	Down
Gm7265	-3.59137	1.99619	3.42103e-34	2.19463e-31	Down
Gm18686	-3.85641	1.68388	8.23606e-34	5.16345e-31	Down
Ccl7	-5.5558	0.729658	5.89224e-33	3.61195e-30	Down
Gm17977	-6.38196	0.585928	1.23736e-32	7.42013e-30	Down
Npas4	-2.59932	6.55836	1.30818e-32	7.67791e-30	Down
Gm15633	-10.4098	0.348172	1.56485e-32	8.993e-30	Down
Gm19815	-5.03581	0.792345	3.07821e-31	1.73291e-28	Down
Gm4734	3.43986	1.64398	4.7422e-31	2.61627e-28	Up
Gm18661	-6.28848	0.496629	4.88172e-31	2.64044e-28	Down
Gm20094	-5.43301	0.613136	6.97549e-31	3.70036e-28	Down
Gm6104	3.83452	1.11533	1.73454e-30	9.02782e-28	Up
Ccl21b	2.67914	3.73283	1.77105e-30	9.04709e-28	Up
Gm18542	-5.38745	0.570007	4.74981e-30	2.38224e-27	Down
Gm9039	10.1599	0.0366051	1.92318e-29	9.47336e-27	Up
Gm16103	-10.1889	0.136189	3.70793e-29	1.79444e-26	Down
Gm4988	-2.60152	3.74229	1.04163e-28	4.95405e-26	Down
LOC100862237	2.56496	3.79992	1.39092e-28	6.50314e-26	Up
LOC100862228	2.55223	3.80276	2.50568e-28	1.15199e-25	Up
Mir1927	10.0775	-0.045171	3.33101e-28	1.50633e-25	Up
Gm19817	-3.52599	1.3246	1.28244e-27	5.70583e-25	Down
Gm19016	-10.0594	0.012507	2.29213e-27	1.00363e-24	Down
Gm18823	-10.04	-0.00606973	4.63523e-27	1.99786e-24	Down
Mir3967	-10.0301	-0.0154496	6.60386e-27	2.80258e-24	Down
S100a9	-3.06578	1.86365	1.0354e-26	4.32749e-24	Down
Gm10855	-5.15858	0.354394	1.49053e-26	6.13676e-24	Down
Gm19234	9.951	-0.170575	1.93238e-26	7.83891e-24	Up
Gm19313	-4.30384	0.667401	2.10887e-26	8.43088e-24	Down
Gm19115	-9.96964	-0.0730611	3.95088e-26	1.55693e-23	Down
Plin4	-2.40801	4.08902	5.19645e-26	2.01893e-23	Down
Mir199a-2	-9.9489	-0.0927937	8.1542e-26	3.12408e-23	Down
Gm17843	-9.93842	-0.102763	1.17377e-25	4.4354e-23	Down
Vmn1r-ps136	-5.43957	0.231369	1.34865e-25	5.02735e-23	Down
Rn18s	2.23663	7.99225	1.68556e-25	6.19948e-23	Up
Gm17214	6.04084	-0.123295	2.44187e-25	8.86303e-23	Up
4933408N05Rik	4.31127	0.290604	3.09711e-25	1.10953e-22	Up
Gm6374	-6.75595	0.0507841	3.43611e-25	1.21519e-22	Down
Kcnj2	2.22244	6.43841	5.57876e-25	1.94798e-22	Up
Gm11968	-3.40387	1.15485	6.2409e-25	2.15194e-22	Down
Asb4	-2.83869	1.98792	6.5655e-25	2.23592e-22	Down
Ptgs2	-2.2294	5.51053	1.11814e-24	3.76145e-22	Down
LOC100041599	2.27477	4.62022	1.23503e-24	4.10462e-22	Up
Mir346	-9.8517	-0.185134	1.56098e-24	5.12616e-22	Down
Tnfrsf25	2.5178	2.65619	1.96314e-24	6.34097e-22	Up
Gm13541	3.87928	0.511978	1.97688e-24	6.34097e-22	Up
S100a8	-3.15824	1.35633	2.31818e-24	7.35022e-22	Down
Gm18949	-4.15053	0.526137	4.06715e-24	1.27491e-21	Down
Apold1	-2.20482	5.21027	4.88132e-24	1.51293e-21	Down
Mir103-2	-4.7316	0.258225	5.40666e-24	1.65714e-21	Down
Rn18s-rs5	2.14823	10.5066	6.87026e-24	2.08259e-21	Up
Gm13573	5.93303	-0.228339	7.0607e-24	2.11706e-21	Up
Gm19121	-9.79474	-0.239142	1.03339e-23	3.00583e-21	Down
Gm10600	-3.50197	0.899358	1.03518e-23	3.00583e-21	Down
Mir151	3.30196	0.919751	1.03518e-23	3.00583e-21	Up
A630071L07Rik	5.90477	-0.255824	1.51463e-23	4.35221e-21	Up
Gm19025	-9.7713	-0.261332	2.22325e-23	6.25799e-21	Down
Cycs-ps1	-9.75944	-0.272559	2.22325e-23	6.25799e-21	Down
Rn45s	2.11339	10.5443	3.16028e-23	8.80569e-21	Up
Gm20111	-9.74749	-0.283874	3.26819e-23	9.0153e-21	Down
Gm15577	-3.22313	1.16607	3.52264e-23	9.621e-21	Down
Gm2296	-6.47409	-0.215185	1.33025e-22	3.59755e-20	Down
Gm8428	9.6426	-0.47524	1.68173e-22	4.50394e-20	Up
Gm16082	-9.68616	-0.34184	2.29441e-22	6.02774e-20	Down
Mir691	-9.68616	-0.34184	2.29441e-22	6.02774e-20	Down
Gm18132	-4.01031	0.397899	4.39348e-22	1.14334e-19	Down
Atf3	-2.40423	2.63013	4.88792e-22	1.26012e-19	Down
Gm12192	9.59262	-0.524445	8.90188e-22	2.27369e-19	Up
Gm17914	-9.62211	-0.402269	1.12144e-21	2.81228e-19	Down
S100g	5.75453	-0.401571	1.12144e-21	2.81228e-19	Up
Gm8807	-5.63695	-0.118901	1.32819e-21	3.30074e-19	Down
Gm18704	9.57557	-0.541221	1.35626e-21	3.34038e-19	Up
Gm12096	-9.56874	-0.452532	5.62244e-21	1.37252e-18	Down
Gm6254	-4.18644	0.214126	7.4765e-21	1.80912e-18	Down
Mir1935	-9.55508	-0.465381	8.44747e-21	2.00882e-18	Down
Mir30e	-9.55508	-0.465381	8.44747e-21	2.00882e-18	Down
Gm15566	-9.54129	-0.478347	1.27129e-20	2.99732e-18	Down
Gm15710	6.42256	-0.648851	1.76288e-20	4.12111e-18	Up
LOC100862170	2.07371	3.93554	2.45109e-20	5.68178e-18	Up
Gm15267	-3.51585	0.459179	4.13863e-20	9.51368e-18	Down
Gm11714	-5.4274	-0.313935	4.9751e-20	1.1342e-17	Down
Zglp1	2.78159	1.05715	5.79845e-20	1.31107e-17	Up
Rpl21-ps12	-9.47031	-0.545013	6.63137e-20	1.48721e-17	Down
Gm18484	-5.50068	-0.24591	7.1394e-20	1.58823e-17	Down
TrnK	-1.96927	5.24315	8.07207e-20	1.78134e-17	Down
Gm17082	-3.83761	0.241324	1.05157e-19	2.30218e-17	Down
Gm14092	-4.1975	0.0145001	1.6782e-19	3.64513e-17	Down
Gm18961	-9.41089	-0.600695	3.55541e-19	7.66219e-17	Down
C630031E19	-2.57367	1.46809	4.35437e-19	9.31126e-17	Down
Gcnt7	2.56552	1.31871	5.81487e-19	1.23387e-16	Up
Mir194-1	-6.1669	-0.502207	7.18586e-19	1.51314e-16	Down
Gm20064	9.31291	-0.798762	9.40652e-19	1.96575e-16	Up
Gm6161	5.49501	-0.651587	1.27618e-18	2.64687e-16	Up
Agxt2l1	-1.8755	5.79777	1.91822e-18	3.94881e-16	Down
Gm2457	2.26692	1.97174	1.9954e-18	4.07727e-16	Up
Ccl21a	2.11814	2.59344	2.31762e-18	4.70085e-16	Up
Ltf	-3.38073	0.339175	2.48227e-18	4.99806e-16	Down
Maff	-2.0503	3.07877	3.18711e-18	6.37076e-16	Down
Rag2	-3.17651	0.530968	3.26182e-18	6.47319e-16	Down
Amd-ps7	-6.09375	-0.570068	3.71413e-18	7.31817e-16	Down
B020004J07Rik	-4.25999	-0.174784	7.12947e-18	1.3948e-15	Down
Tnfsf8	-4.8425	-0.323367	7.24005e-18	1.40646e-15	Down
Chi3l3	-3.58791	0.161987	7.94991e-18	1.53355e-15	Down
Rpl26-ps4	-5.21155	-0.513075	1.1949e-17	2.28897e-15	Down
TrnD	-1.83481	5.29003	1.41707e-17	2.69585e-15	Down
Mir1929	9.20617	-0.902893	1.46208e-17	2.76242e-15	Up
Mir215	-5.19692	-0.526501	1.78718e-17	3.3537e-15	Down
Gm10826	-2.58605	1.1486	2.12379e-17	3.95843e-15	Down
Gm11245	5.35582	-0.784618	2.68427e-17	4.96949e-15	Up
Bspry	-2.92657	0.672613	2.79727e-17	5.14419e-15	Down
Gm11652	-6.00079	-0.656036	3.00402e-17	5.48781e-15	Down
Ngp	-3.18421	0.364198	5.55846e-17	1.00875e-14	Down
Gm19760	-5.15213	-0.567556	6.03474e-17	1.08803e-14	Down
1700084J12Rik	-9.19892	-0.798436	6.51922e-17	1.16775e-14	Down
Gm10309	-2.18043	2.01898	7.06013e-17	1.25648e-14	Down
Gm19816	-4.41457	-0.332872	9.47849e-17	1.6711e-14	Down
Gm17957	9.1147	-0.991844	9.51107e-17	1.6711e-14	Up
Gm3893	1.76634	5.89899	1.03444e-16	1.80602e-14	Up
Fos	-1.75367	6.36879	1.43046e-16	2.48171e-14	Down
Gm19242	-9.14525	-0.848275	1.59569e-16	2.73399e-14	Down
Gm19413	-9.14525	-0.848275	1.59569e-16	2.73399e-14	Down
Gm12002	2.88978	0.385984	2.06141e-16	3.51011e-14	Up
Ighg1	-9.1269	-0.865286	2.50387e-16	4.23738e-14	Down
Thbs1	-1.96663	2.74649	2.83188e-16	4.76325e-14	Down
Selp	-4.36169	-0.38079	2.88075e-16	4.81609e-14	Down
Il31ra	1.72846	6.8327	2.91136e-16	4.83794e-14	Up
9130004J05Rik	-3.90605	-0.248423	4.17743e-16	6.86805e-14	Down
Gm18335	-4.34816	-0.393026	4.18283e-16	6.86805e-14	Down
Rn7sk	1.94129	2.60683	5.49953e-16	8.9766e-14	Up
Gm12335	-9.05109	-0.935454	1.54878e-15	2.51313e-13	Down
Gm13328	8.99155	-1.11115	1.69034e-15	2.72678e-13	Up
Gm15887	-3.22068	0.0885381	1.83689e-15	2.94597e-13	Down
Gm15383	-9.0315	-0.953554	2.455e-15	3.91452e-13	Down
Cyp26b1	1.76561	3.58451	3.78761e-15	6.00466e-13	Up
Pou5f2	-9.01164	-0.971889	3.89954e-15	6.14678e-13	Down
8430408G22Rik	-1.85054	2.87729	4.68519e-15	7.34323e-13	Down
Gm12577	-8.9915	-0.990466	6.20701e-15	9.61912e-13	Down
Mir3095	-8.9915	-0.990466	6.20701e-15	9.61912e-13	Down
Mir5102	1.64366	5.58611	1.0676e-14	1.64524e-12	Up
Gm4432	-5.7382	-0.89701	1.31809e-14	2.01997e-12	Down
1810013A23Rik	-4.92249	-0.776662	1.38632e-14	2.10119e-12	Down
4933405O20Rik	-4.92249	-0.776662	1.38632e-14	2.10119e-12	Down
Lif	-2.38715	0.9452	1.55093e-14	2.33784e-12	Down
Gm11653	-5.71887	-0.914635	2.06335e-14	3.09334e-12	Down
Lrg1	-1.88135	2.40644	2.10602e-14	3.14025e-12	Down
Gm3672	-8.90801	-1.06732	2.53516e-14	3.7598e-12	Down
Gm6535	4.60132	-0.956139	3.23602e-14	4.74817e-12	Up
LOC100861934	4.60132	-0.956139	3.23602e-14	4.74817e-12	Up
Gm18408	-4.86814	-0.825797	3.27859e-14	4.78518e-12	Down
Xlr4a	-2.18835	1.26258	3.93572e-14	5.71405e-12	Down
Adamts1	-1.60816	5.62133	3.96216e-14	5.72231e-12	Down
Gm13303	1.60876	4.92	5.84047e-14	8.39111e-12	Up
Apobec4	-4.11243	-0.604717	1.30135e-13	1.85999e-11	Down
Retnlg	-3.6631	-0.463963	1.32604e-13	1.8855e-11	Down
Gm19167	-8.81939	-1.1486	1.70595e-13	2.38877e-11	Down
Gm15636	4.94848	-1.16862	1.70595e-13	2.38877e-11	Up
Gm18212	4.94848	-1.16862	1.70595e-13	2.38877e-11	Up
Gm7819	1.56184	5.59052	1.7937e-13	2.49895e-11	Up
9630041A04Rik	-3.1919	-0.1856	2.34453e-13	3.24994e-11	Down
Gm19195	-2.93521	-0.047743	3.74953e-13	5.17154e-11	Down
Jarid2	1.5186	8.62524	3.88861e-13	5.33669e-11	Up
Ighe	-8.77295	-1.19107	4.48437e-13	6.12383e-11	Down
Gm18990	-4.75288	-0.929514	4.51395e-13	6.13386e-11	Down
Igj	-2.26488	0.845114	4.99967e-13	6.76059e-11	Down
Cxcr6	-3.08025	-0.151974	5.27489e-13	7.09795e-11	Down
LOC100041516	1.53676	5.10497	5.63558e-13	7.54647e-11	Up
Spata5	1.52119	5.89271	6.06142e-13	8.07751e-11	Up
4933400F21Rik	-3.78217	-0.602159	6.17732e-13	8.19237e-11	Down
Gm20569	-3.42965	-0.461572	7.70184e-13	1.01653e-10	Down
Gm2163	1.50388	5.63571	1.20873e-12	1.58776e-10	Up
Fosl2	-1.48195	6.70601	1.77229e-12	2.317e-10	Down
1700012L04Rik	-8.67534	-1.28006	1.9438e-12	2.51735e-10	Down
Orm2	-8.67534	-1.28006	1.9438e-12	2.51735e-10	Down
Banf2	-1.66931	2.5748	2.99694e-12	3.86311e-10	Down
Gm14138	4.80296	-1.30352	3.18385e-12	4.08496e-10	Up
Hmgn2-ps1	-3.36899	-0.514213	3.30965e-12	4.2191e-10	Down
Gm17959	8.57746	-1.50772	3.33429e-12	4.2191e-10	Up
Gm8523	8.57746	-1.50772	3.33429e-12	4.2191e-10	Up
Ier3	-1.51042	4.24298	4.69025e-12	5.90779e-10	Down
Gm3883	1.45033	6.61386	4.89907e-12	6.14276e-10	Up
Gm6614	-5.44073	-1.16639	5.18276e-12	6.46907e-10	Down
Gm8813	-8.62394	-1.32675	5.22709e-12	6.49501e-10	Down
Gm5880	8.54278	-1.54055	5.64977e-12	6.98875e-10	Up
Flnc	-1.68966	2.28945	6.10857e-12	7.50956e-10	Down
Gp49a	-2.5189	0.195645	6.12964e-12	7.50956e-10	Down
D130009I18Rik	1.43783	7.6346	6.15247e-12	7.50956e-10	Up
Gm2172	1.47172	4.71696	6.24996e-12	7.59494e-10	Up
1700020D05Rik	-2.18295	0.700954	6.83539e-12	8.26992e-10	Down
Bcl3	-2.10439	0.860115	7.04627e-12	8.48784e-10	Down
LOC100862293	1.45821	4.72419	9.49578e-12	1.13887e-09	Up
Gm14890	8.47083	-1.60848	9.60067e-12	1.14153e-09	Up
Gm17797	8.47083	-1.60848	9.60067e-12	1.14153e-09	Up
1700030C10Rik	-2.36613	0.379633	1.02635e-11	1.21511e-09	Down
Gm10277	2.50484	-0.0653219	1.21191e-11	1.42866e-09	Up
LOC100041536	1.41544	6.34445	1.60067e-11	1.87891e-09	Up
Gm15452	8.43346	-1.64363	1.63617e-11	1.91245e-09	Up
A730090N16Rik	1.80761	1.36773	2.09368e-11	2.43689e-09	Up
Ifi202b	-8.54323	-1.39984	2.34568e-11	2.70734e-09	Down
Igh-VJ558	-8.54323	-1.39984	2.34568e-11	2.70734e-09	Down
Mir30c-1	3.36729	-0.924523	2.59705e-11	2.98498e-09	Up
Gm6870	-2.47959	0.0923718	3.04251e-11	3.48247e-09	Down
LOC100861670	1.39733	5.95003	3.1929e-11	3.63951e-09	Up
Olfr1033	-1.83739	1.38523	3.23873e-11	3.67656e-09	Down
Filip1l	1.37897	9.19985	3.58805e-11	4.05641e-09	Up
Gm17947	-8.51529	-1.42507	3.88735e-11	4.35905e-09	Down
Olfr1556-ps1	-8.51529	-1.42507	3.88735e-11	4.35905e-09	Down
Sphk1	1.73538	1.54954	3.91516e-11	4.37246e-09	Up
Bdkrb2	-2.90687	-0.428893	4.27624e-11	4.75645e-09	Down
Ccl24	-3.09953	-0.566374	5.01087e-11	5.5512e-09	Down
LOC100861894	-1.37494	6.51003	5.61536e-11	6.19599e-09	Down
LOC100418027	-8.4868	-1.45077	6.45764e-11	7.06105e-09	Down
Gm18029	-8.45773	-1.47694	6.45764e-11	7.06105e-09	Down
Gm20317	-4.46621	-1.18444	6.47615e-11	7.06105e-09	Down
Rgs2	-1.36952	6.55787	6.5552e-11	7.09568e-09	Down
Cdr1	1.38928	4.98104	6.55936e-11	7.09568e-09	Up
Klf2	1.4384	3.76957	6.59374e-11	7.10501e-09	Up
Gm9948	2.22863	0.194178	8.22368e-11	8.82685e-09	Up
2610528E23Rik	1.34846	9.22433	9.24632e-11	9.88603e-09	Up
H2-Aa	-1.8106	1.25804	1.17939e-10	1.25612e-08	Down
LOC100861635	1.34551	6.64874	1.29842e-10	1.37757e-08	Up
LOC100861661	1.36143	5.10407	1.40636e-10	1.48637e-08	Up
Gm10654	8.31518	-1.75438	1.42164e-10	1.4911e-08	Up
Mir301	8.31518	-1.75438	1.42164e-10	1.4911e-08	Up
LOC100041549	1.35958	5.05792	1.52725e-10	1.5958e-08	Up
Gm10804	3.65628	-1.12807	1.58527e-10	1.65018e-08	Up
Gm7800	-4.41658	-1.22811	1.63327e-10	1.69375e-08	Down
Acer2	-1.36644	4.76244	1.67161e-10	1.72702e-08	Down
Agt	-1.40567	3.8387	1.79325e-10	1.84578e-08	Down
Gm15617	2.9116	-0.694808	1.96528e-10	2.01533e-08	Up
Gm17541	5.24584	-1.75872	2.45934e-10	2.51262e-08	Up
2900060B14Rik	-4.39111	-1.25046	2.60031e-10	2.64684e-08	Down
Gm18922	-8.36685	-1.55853	3.00325e-10	3.0346e-08	Down
Gm6238	-8.36685	-1.55853	3.00325e-10	3.0346e-08	Down
9630013A20Rik	1.48827	2.42757	3.57766e-10	3.60182e-08	Up
C230081A13Rik	1.30455	7.59634	3.87313e-10	3.8851e-08	Up
Gm15573	-8.16588	-1.73749	4.26767e-10	4.26536e-08	Down
Serpina3g	-2.99782	-0.652477	4.47206e-10	4.45349e-08	Down
LOC100862261	1.31828	4.7593	6.21202e-10	6.16398e-08	Up
Gm4482	-5.12551	-1.44709	6.42891e-10	6.35633e-08	Down
Igkj4	-8.09214	-1.80262	7.42892e-10	7.31881e-08	Down
Gkn3	1.54403	1.8792	7.83054e-10	7.68702e-08	Up
4930449E18Rik	-8.30292	-1.61568	8.46962e-10	8.28491e-08	Down
Wisp1	1.49293	2.15039	9.35589e-10	9.11951e-08	Up
Adm	-1.48406	2.27134	1.17025e-09	1.13666e-07	Down
Gm4024	-1.61852	1.54772	1.24759e-09	1.20754e-07	Down
Gm15530	8.14068	-1.91611	1.29729e-09	1.24256e-07	Up
Gm18940	-8.05381	-1.83636	1.29729e-09	1.24256e-07	Down
Gm5960	-8.05381	-1.83636	1.29729e-09	1.24256e-07	Down
Per2	1.27247	6.00189	1.31933e-09	1.2593e-07	Up
Gm13350	-8.26986	-1.64516	1.42755e-09	1.34859e-07	Down
Gm6997	-8.26986	-1.64516	1.42755e-09	1.34859e-07	Down
Gm8537	-8.26986	-1.64516	1.42755e-09	1.34859e-07	Down
LOC100861606	-2.35091	-0.0869958	1.51446e-09	1.42581e-07	Down
Gm19854	3.72285	-1.3686	1.69869e-09	1.59382e-07	Up
Gm16432	-1.59709	1.53173	2.01726e-09	1.88631e-07	Down
H2-Eb1	-1.5507	1.68099	2.36173e-09	2.20096e-07	Down
Heph	-1.32171	3.61718	2.42203e-09	2.24955e-07	Down
Mmp8	-3.35161	-0.975265	2.49496e-09	2.30951e-07	Down
AA666905	2.83617	-0.890692	2.67664e-09	2.4694e-07	Up
4833423F13Rik	-3.50439	-1.13558	2.92884e-09	2.68412e-07	Down
LOC100044068	-3.47979	-1.15654	2.92884e-09	2.68412e-07	Down
4933401P06Rik	2.3923	-0.440521	3.37681e-09	3.08442e-07	Up
Pcdh12	2.4153	-0.501859	3.57751e-09	3.25695e-07	Up
Gadd45a	1.35569	2.85258	3.66341e-09	3.32311e-07	Up
1700030L20Rik	1.44024	2.13559	3.67428e-09	3.32311e-07	Up
5031434C07Rik	8.04481	-2.00404	3.99443e-09	3.5659e-07	Up
Mir218-2	8.04481	-2.00404	3.99443e-09	3.5659e-07	Up
Ighv3-6	-7.97395	-1.90638	3.99443e-09	3.5659e-07	Down
Igkj2	-7.97395	-1.90638	3.99443e-09	3.5659e-07	Down
Nr4a3	-1.25318	4.68643	4.43296e-09	3.94462e-07	Down
Igkj5	-5.00302	-1.5547	4.67356e-09	4.14534e-07	Down
Gm11702	-1.34466	2.90002	5.76363e-09	5.09583e-07	Down
Mir5105	1.27215	3.76857	6.20273e-09	5.46653e-07	Up
Dnm3os	-1.86284	0.526916	6.38057e-09	5.60535e-07	Down
Ifit1	1.39367	2.25729	6.5192e-09	5.70896e-07	Up
Rpph1	2.39515	-0.518244	6.97918e-09	6.09243e-07	Up
Lars2	1.20166	8.70419	7.01137e-09	6.10122e-07	Up
Gm19427	-7.9323	-1.94275	7.04361e-09	6.11e-07	Down
Mir3058	1.51691	1.47874	7.86037e-09	6.79712e-07	Up
Akap12	-1.20776	6.03633	8.34393e-09	7.17606e-07	Down
Ccl19	1.56134	1.30532	8.35061e-09	7.17606e-07	Up
Tm6sf2	1.51708	1.42672	8.49283e-09	7.27561e-07	Up
Gm20075	-3.72485	-1.31625	9.20433e-09	7.85383e-07	Down
Xkr7	1.49163	1.59461	9.22473e-09	7.85383e-07	Up
Gm20326	-1.55003	1.39538	1.04729e-08	8.88907e-07	Down
Gm18511	-4.13903	-1.46951	1.13881e-08	9.5595e-07	Down
Sell	-4.13903	-1.46951	1.13881e-08	9.5595e-07	Down
Gm4573	3.58237	-1.49129	1.13881e-08	9.5595e-07	Up
LOC100861936	-1.80388	0.555411	1.14014e-08	9.5595e-07	Down
Gprc5a	-2.04486	0.065998	1.18381e-08	9.8956e-07	Down
Calhm2	1.36177	2.30956	1.19596e-08	9.96697e-07	Up
Ifitm6	-3.19022	-1.11171	1.20663e-08	1.00255e-06	Down
LOC171588	-7.88941	-1.98009	1.24618e-08	1.03231e-06	Down
Nespas	-1.96492	0.217308	1.32693e-08	1.09591e-06	Down
Ighj4	-2.23517	-0.25821	1.36711e-08	1.12573e-06	Down
Gm13216	-2.02181	0.0479773	1.52561e-08	1.2525e-06	Down
Ighj2	-2.58922	-0.692228	1.60135e-08	1.31078e-06	Down
Slco5a1	-1.32912	2.58703	1.65424e-08	1.35007e-06	Down
Gm7335	-1.25555	3.45556	1.72159e-08	1.40089e-06	Down
A130066N16Rik	-2.22098	-0.269492	1.83358e-08	1.48763e-06	Down
Gch1	-1.36569	2.23089	1.99763e-08	1.61597e-06	Down
Cd74	-1.30457	2.68161	2.2e-08	1.77447e-06	Down
Gm19654	-7.8452	-2.01846	2.21221e-08	1.77912e-06	Down
5730412P04Rik	1.93771	0.00920989	2.24277e-08	1.79845e-06	Up
LOC100041579	1.2495	3.28632	2.28706e-08	1.82866e-06	Up
Spry4	1.20387	4.16569	2.43044e-08	1.93768e-06	Up
Pydc3	2.96961	-1.26597	2.63022e-08	2.08622e-06	Up
Cst7	2.22207	-0.429842	2.63188e-08	2.08622e-06	Up
Gm17904	-3.02681	-1.00983	2.86567e-08	2.26503e-06	Down
Gem	-1.29909	2.60624	3.1688e-08	2.49747e-06	Down
Ighj3	-2.45412	-0.556316	3.32973e-08	2.61682e-06	Down
Serinc2	1.24485	3.08067	3.34372e-08	2.62035e-06	Up
Zc3h7a	1.14387	8.1037	3.50159e-08	2.73069e-06	Up
Gm17075	3.78392	-1.69233	3.50432e-08	2.73069e-06	Up
C79798	-3.60969	-1.41415	3.64988e-08	2.82022e-06	Down
Gm19910	-3.60969	-1.41415	3.64988e-08	2.82022e-06	Down
Gm6813	3.30664	-1.43252	3.64988e-08	2.82022e-06	Up
AI481877	-1.78828	0.431598	3.72913e-08	2.87341e-06	Down
Itprip	-1.43476	1.61041	3.80712e-08	2.92533e-06	Down
Hmgb4	7.8879	-2.14646	3.94049e-08	3.01104e-06	Up
Apoa2	4.86025	-2.10232	3.94049e-08	3.01104e-06	Up
Gm15466	-3.32265	-1.28934	4.09254e-08	3.11858e-06	Down
Gm15753	2.00822	-0.176135	5.10865e-08	3.88215e-06	Up
Dnahc14	-1.28845	2.52349	5.3327e-08	4.04128e-06	Down
Gm19865	-1.4335	1.55144	5.34831e-08	4.04201e-06	Down
4930547N16Rik	-1.60319	0.912649	5.42672e-08	4.09006e-06	Down
Osgin1	-1.81917	0.333711	5.62663e-08	4.22917e-06	Down
Irf7	1.31269	2.164	5.73931e-08	4.30214e-06	Up
Gm6746	-4.83365	-1.70199	5.82615e-08	4.3554e-06	Down
Mir3093	-2.5124	-0.754554	6.58257e-08	4.90757e-06	Down
Gm17815	-3.06278	-1.218	6.61183e-08	4.9161e-06	Down
Darc	1.13763	5.28242	6.65711e-08	4.93646e-06	Up
Gm13316	7.83156	-2.19711	7.04324e-08	5.15353e-06	Up
Gm15495	7.83156	-2.19711	7.04324e-08	5.15353e-06	Up
Gm19019	-7.75251	-2.09852	7.04324e-08	5.15353e-06	Down
Gm20260	-7.75251	-2.09852	7.04324e-08	5.15353e-06	Down
Gm18646	4.80391	-2.15139	7.04324e-08	5.15353e-06	Up
Thbs4	-1.26147	2.62557	7.50841e-08	5.47935e-06	Down
Arc	1.11207	8.2882	8.03694e-08	5.84958e-06	Up
Ankrd37	-1.21127	3.08769	9.59296e-08	6.96373e-06	Down
E230025N22Rik	-2.05752	-0.17542	1.00053e-07	7.24398e-06	Down
Angptl4	-1.40248	1.52905	1.04766e-07	7.56538e-06	Down
Tbc1d2	1.2284	2.6734	1.09699e-07	7.90094e-06	Up
LOC100862032	-2.39592	-0.72033	1.17136e-07	8.41456e-06	Down
4930564C03Rik	7.77293	-2.24952	1.26331e-07	9.00477e-06	Up
Gm12804	7.77293	-2.24952	1.26331e-07	9.00477e-06	Up
Igkj3	-7.70383	-2.14033	1.26331e-07	9.00477e-06	Down
Cdhr3	-1.42192	1.37022	1.26721e-07	9.00924e-06	Down
Ugt1a6b	-1.20907	2.91656	1.33081e-07	9.4371e-06	Down
Gm2895	-1.29609	2.06995	1.3375e-07	9.46021e-06	Down
Gm18014	3.05016	-1.40592	1.55011e-07	1.0936e-05	Up
5430427M07Rik	3.6511	-1.8064	1.61919e-07	1.13942e-05	Up
Top2a	1.33107	1.64419	1.76424e-07	1.23833e-05	Up
Gm18545	1.347	1.58083	1.78404e-07	1.24905e-05	Up
Gbp4	-1.15963	3.40315	1.8448e-07	1.28832e-05	Down
Gm6921	-3.94262	-1.63724	2.068e-07	1.44055e-05	Down
Gm18368	-7.60125	-2.22793	2.27396e-07	1.57606e-05	Down
Igkv1-117	-7.60125	-2.22793	2.27396e-07	1.57606e-05	Down
Zfp366	1.18559	2.7555	2.43594e-07	1.68409e-05	Up
4931430N09Rik	3.60397	-1.84644	2.70647e-07	1.86645e-05	Up
Gm5812	1.43243	1.00549	2.8165e-07	1.93748e-05	Up
Ugt1a1	-1.25088	2.1584	2.90107e-07	1.99069e-05	Down
Gm2531	-3.90711	-1.66726	3.36881e-07	2.30592e-05	Down
Fam160a1	-1.28652	1.84482	3.46917e-07	2.36874e-05	Down
Mycn	1.17652	2.69442	3.55388e-07	2.42059e-05	Up
Ugt1a6a	-1.16625	2.85569	3.71466e-07	2.52386e-05	Down
Rem2	-1.11394	3.69184	3.94083e-07	2.67095e-05	Down
Cbfa2t3	1.06901	5.13082	3.95082e-07	2.67116e-05	Up
LOC100862043	1.09057	4.24254	3.97517e-07	2.68105e-05	Up
Gm15240	7.648	-2.36019	4.1078e-07	2.71736e-05	Up
Rnu3b3	7.648	-2.36019	4.1078e-07	2.71736e-05	Up
Rnu3b4	7.648	-2.36019	4.1078e-07	2.71736e-05	Up
Tgm5	7.648	-2.36019	4.1078e-07	2.71736e-05	Up
Gm11805	-7.54709	-2.27388	4.1078e-07	2.71736e-05	Down
Gm9514	-7.54709	-2.27388	4.1078e-07	2.71736e-05	Down
Gm9522	-7.54709	-2.27388	4.1078e-07	2.71736e-05	Down
Mir3081	-7.54709	-2.27388	4.1078e-07	2.71736e-05	Down
Dnase1l2	1.25509	1.82968	4.48357e-07	2.95884e-05	Up
Tnnt2	-1.14472	3.0046	4.59731e-07	3.02665e-05	Down
Rmrp	2.16557	-0.785645	4.66057e-07	3.06099e-05	Up
Apcdd1	1.06121	5.14906	4.74496e-07	3.10902e-05	Up
Nuf2	1.61785	0.312761	5.2483e-07	3.43067e-05	Up
Xlr4b	-1.91789	-0.216383	5.54582e-07	3.61658e-05	Down
Scn10a	-2.05941	-0.478997	5.61516e-07	3.65317e-05	Down
Egr4	-1.04635	5.80937	5.76572e-07	3.74229e-05	Down
Sult1a1	-1.08605	3.91777	6.11472e-07	3.9595e-05	Down
9130017N09Rik	2.0947	-0.677209	6.39033e-07	4.12827e-05	Up
Gadd45b	-1.08976	3.77785	6.49326e-07	4.18497e-05	Down
Fam150b	1.44829	0.776734	6.58547e-07	4.2345e-05	Up
B230303O12Rik	-1.67651	0.183347	6.82146e-07	4.37605e-05	Down
1700001L05Rik	-1.1646	2.56456	6.84182e-07	4.37893e-05	Down
Samd3	-1.44563	0.870824	7.34327e-07	4.68899e-05	Down
Gm14930	-7.49081	-2.3214	7.44748e-07	4.72273e-05	Down
I830127L07Rik	-7.49081	-2.3214	7.44748e-07	4.72273e-05	Down
Ighv9-3	-7.49081	-2.3214	7.44748e-07	4.72273e-05	Down
Itih3	-1.04107	5.33408	7.48913e-07	4.73825e-05	Down
Isg15	1.26649	1.59877	7.56191e-07	4.77335e-05	Up
Gpr151	-1.71277	0.120768	7.81532e-07	4.92204e-05	Down
Ppp1r2-ps2	-1.56651	0.481361	8.30264e-07	5.21705e-05	Down
Gm11511	-2.86304	-1.38182	8.65672e-07	5.42718e-05	Down
Gm19358	-3.79505	-1.7614	8.97212e-07	5.61215e-05	Down
9330111N05Rik	-1.46304	0.758666	9.13386e-07	5.7004e-05	Down
Nxf3	1.63181	0.0943444	9.39446e-07	5.8498e-05	Up
Osmr	-1.07207	3.66911	1.02881e-06	6.39185e-05	Down
Itk	-1.91476	-0.285719	1.15469e-06	7.15779e-05	Down
D130012P04Rik	-1.62324	0.26853	1.20683e-06	7.46423e-05	Down
Ccdc21	1.01208	5.72444	1.30502e-06	8.05345e-05	Up
Rnu3b1	7.51122	-2.47966	1.3552e-06	8.30736e-05	Up
Gm20213	-7.43226	-2.37059	1.3552e-06	8.30736e-05	Down
Igkv10-96	-7.43226	-2.37059	1.3552e-06	8.30736e-05	Down
LOC100862324	1.02672	4.51408	1.41058e-06	8.62766e-05	Up
Spocd1	-1.76836	-0.146147	1.46092e-06	8.9158e-05	Down
3110045C21Rik	1.92097	-0.4686	1.50364e-06	9.15628e-05	Up
Plac8	-2.17085	-0.781193	1.50939e-06	9.17107e-05	Down
LOC100861647	1.12093	2.54003	1.52958e-06	9.27326e-05	Up
C730002L08Rik	-1.04733	3.8373	1.5713e-06	9.50532e-05	Down
Hist1h2ad	2.22425	-0.924414	1.59907e-06	9.65217e-05	Up
Gm5860	-1.5327	0.388356	1.66646e-06	0.000100369	Down
Gm14406	-1.22913	1.66316	1.74806e-06	0.000105055	Down
1700093K21Rik	-2.66515	-1.30575	1.79919e-06	0.000107893	Down
Dok3	1.06849	3.10965	1.97117e-06	0.000117949	Up
4930487H11Rik	-1.86902	-0.320569	1.9844e-06	0.000118456	Down
Gm19551	-1.64239	0.113901	1.98823e-06	0.000118456	Down
LOC100039675	-4.51298	-1.97565	2.1476e-06	0.000127676	Down
Abra	-2.27726	-0.941774	2.27883e-06	0.000135186	Down
Gm17956	-3.71519	-1.82789	2.39989e-06	0.000142062	Down
Gm19952	-3.3111	-1.66326	2.4095e-06	0.000142326	Down
Scara5	-1.92078	-0.503072	2.69963e-06	0.000159122	Down
Hes3	-2.35613	-1.01969	2.8034e-06	0.000164803	Down
Ugt1a2	-1.10899	2.42673	2.80795e-06	0.000164803	Down
Ugt1a5	-1.10278	2.4362	2.96878e-06	0.000173872	Down
Gm14279	-1.06076	2.9799	2.97516e-06	0.000173877	Down
Gm10029	-1.06731	2.86984	3.00304e-06	0.000175135	Down
Sox7	-1.10745	2.38378	3.03449e-06	0.000176596	Down
Hist2h3c2	1.14471	1.92747	3.14691e-06	0.000182753	Up
Pla2g3	-1.13306	2.11188	3.17077e-06	0.000183751	Down
C630043F03Rik	1.05228	2.9849	3.23301e-06	0.000186966	Up
Gabrr2	-1.34566	0.869202	3.42935e-06	0.000197905	Down
F2rl2	1.27703	1.02559	3.4406e-06	0.00019814	Up
Slc5a5	1.04604	2.93329	3.78431e-06	0.00021748	Up
Ifi44	1.17237	1.64364	3.7935e-06	0.000217554	Up
Gm9615	1.00359	3.80322	3.85701e-06	0.000220738	Up
Olah	-3.67354	-1.86236	3.93054e-06	0.00022448	Down
Aplnr	2.40239	-1.38734	4.12442e-06	0.000235066	Up
Ighd	-1.54766	0.21299	4.18087e-06	0.000237792	Down
Cxcl12	0.954738	6.76242	4.19815e-06	0.000238284	No
LOC100043920	0.970801	4.84572	4.35475e-06	0.000246665	No
Gm12419	7.36009	-2.60945	4.53786e-06	0.000254424	Up
2310008N11Rik	-7.30748	-2.47452	4.53786e-06	0.000254424	Down
Ighg3	-7.30748	-2.47452	4.53786e-06	0.000254424	Down
Igkj1	-7.30748	-2.47452	4.53786e-06	0.000254424	Down
Slfn1	-7.30748	-2.47452	4.53786e-06	0.000254424	Down
Arl4d	-0.965132	5.1318	4.62221e-06	0.000257891	No
Ugt1a10	-1.031	3.09963	4.63708e-06	0.000257891	Down
Ugt1a7c	-1.031	3.09963	4.63708e-06	0.000257891	Down
Ugt1a9	-1.031	3.09963	4.63708e-06	0.000257891	Down
Casp4	-1.62876	0.0113513	4.65818e-06	0.000258543	Down
Gm12370	4.62035	-2.30899	4.812e-06	0.00026601	Up
Gm5042	3.71163	-2.25968	4.812e-06	0.00026601	Up
Gm2192	0.95834	5.28964	4.99456e-06	0.00027555	No
Cd177	-2.39643	-1.14343	5.01418e-06	0.00027608	Down
Spn	-1.83883	-0.487325	5.11185e-06	0.000280897	Down
Inhbb	1.03228	2.92408	5.13809e-06	0.000281778	Up
Rsph6a	-1.3603	0.685003	5.45968e-06	0.00029882	Down
Neat1	-0.945796	6.2105	5.56994e-06	0.000304251	No
Gadd45g	-0.986515	3.87257	5.80281e-06	0.000316345	No
Gm5784	-1.21019	1.34808	5.8264e-06	0.000317005	Down
A630075F10Rik	-1.60326	-0.00741553	5.84812e-06	0.00031756	Down
Gm6345	3.34199	-2.06438	6.10365e-06	0.000330784	Up
Ccnb2	1.2879	0.886116	6.1533e-06	0.000332821	Up
Irx3	-2.54266	-1.40324	6.24409e-06	0.000337071	Down
Akap14	1.48849	0.188219	6.26549e-06	0.000337565	Up
4933437F05Rik	1.18311	1.39929	6.34927e-06	0.000341412	Up
Gm19474	-0.978008	3.95036	6.4086e-06	0.000343933	No
Gm10033	1.0374	2.66369	6.43449e-06	0.000344651	Up
Ly6c2	-1.26703	1.06375	6.62114e-06	0.000353961	Down
Gm17552	-1.09162	2.08366	7.07309e-06	0.000377391	Down
Tcp10b	1.5455	-0.0043538	7.33929e-06	0.000390838	Up
Ces5a	-1.28417	0.91406	8.05236e-06	0.000427985	Down
H2-Ab1	-1.19425	1.33706	8.15999e-06	0.000432872	Down
Opn4	-1.89823	-0.602541	8.25474e-06	0.000437058	Down
1500035N22Rik	-1.19863	1.30922	8.29572e-06	0.00043713	Down
LOC100861725	-0.923029	7.12539	8.34657e-06	0.00043713	No
Gm19653	-7.2408	-2.52955	8.35118e-06	0.00043713	Down
Igkv3-4	-7.2408	-2.52955	8.35118e-06	0.00043713	Down
Mir16-1	-7.2408	-2.52955	8.35118e-06	0.00043713	Down
Wfdc15b	-7.2408	-2.52955	8.35118e-06	0.00043713	Down
Gm17138	3.64486	-2.31415	8.426e-06	0.000440211	Up
Nod2	-1.31133	0.798703	8.45728e-06	0.000441009	Down
Zmym1	0.94208	4.74153	8.51232e-06	0.000443042	No
Gm1966	-1.32567	0.686299	8.79896e-06	0.000457099	Down
4933427I22Rik	-1.58525	-0.119408	8.90519e-06	0.000461747	Down
Nhlh1	-1.56734	0.0132389	9.28194e-06	0.00048038	Down
Gm19583	2.32462	-1.44787	9.45135e-06	0.000488231	Up
Col17a1	-1.49781	0.136444	9.47476e-06	0.000488526	Down
Gm2564	1.41032	0.250756	9.53046e-06	0.000490481	Up
Mmp12	2.84419	-1.81521	9.86585e-06	0.000506796	Up
Aldob	-1.06622	2.2145	9.97651e-06	0.000511528	Down
Heyl	-0.981319	3.37955	1.00032e-05	0.000511944	No
Gm16907	-1.05488	2.25301	1.0203e-05	0.000521201	Down
Gm16548	-3.58644	-1.93397	1.05674e-05	0.00053882	Down
Irak3	-1.19548	1.2103	1.11737e-05	0.000568686	Down
Ctla2b	-1.17743	1.31011	1.15357e-05	0.000586025	Down
Slc4a11	-1.04049	2.37353	1.19648e-05	0.000606709	Down
Gm13298	0.923696	4.62047	1.3221e-05	0.000669178	No
Gm4468	2.04777	-1.06052	1.33265e-05	0.000673281	Up
Gm6913	-2.87156	-1.65926	1.36697e-05	0.000689359	Down
Gm4247	1.42902	0.176295	1.43285e-05	0.00072126	Up
Arhgap21	0.894371	8.92851	1.4422e-05	0.000724645	No
Itih2	-1.006	2.59189	1.46011e-05	0.000732311	Down
Zfp189	0.980139	2.93687	1.47654e-05	0.000736185	No
Ercc6l	3.57485	-2.37066	1.47851e-05	0.000736185	Up
Gm7805	3.57485	-2.37066	1.47851e-05	0.000736185	Up
Rnu3b2	3.57485	-2.37066	1.47851e-05	0.000736185	Up
LOC100861715	0.90768	5.35132	1.48667e-05	0.000738916	No
Gm8338	-7.17089	-2.58683	1.54285e-05	0.000764082	Down
LOC100862100	-7.17089	-2.58683	1.54285e-05	0.000764082	Down
Cd274	-1.02088	2.38781	1.56092e-05	0.000771648	Down
Gm7613	2.79376	-1.85536	1.5793e-05	0.000777948	Up
Gm9077	2.79376	-1.85536	1.5793e-05	0.000777948	Up
Fam180a	1.18768	1.06876	1.60806e-05	0.000790703	Up
Ccnb1	1.65908	-0.492078	1.63682e-05	0.000803411	Up
Hmcn1	0.939974	3.66664	1.69157e-05	0.000828808	No
H2-K2	-1.16291	1.23707	1.72478e-05	0.00084358	Down
Gm5	-3.54084	-1.9712	1.73427e-05	0.000845227	Down
Gm8094	-3.54084	-1.9712	1.73427e-05	0.000845227	Down
Cbln1	1.0179	2.25919	1.77501e-05	0.000863555	Up
Ccr2	-1.60731	-0.26555	1.78717e-05	0.000867941	Down
Dnahc3	-0.977314	2.8728	1.89762e-05	0.000919962	No
Klk8	1.20783	0.864807	1.92643e-05	0.000932289	Up
Hist1h2ac	1.34027	0.362332	1.97483e-05	0.000954041	Up
Myh1	-1.2737	0.724552	2.13948e-05	0.00103117	Down
Hist1h4m	2.63644	-1.74226	2.14197e-05	0.00103117	Up
Gm7221	-1.70761	-0.511575	2.15975e-05	0.00103779	Down
Gm18517	-2.44344	-1.4811	2.16324e-05	0.00103779	Down
Hivep3	0.880504	6.61956	2.17564e-05	0.00104193	No
2810454H06Rik	-1.67004	-0.469318	2.19602e-05	0.00104987	Down
Tgtp1	-0.951646	3.1435	2.22296e-05	0.00106091	No
Fam43b	0.89815	4.59399	2.28122e-05	0.00108683	No
Mlf1	-1.553	-0.194953	2.29554e-05	0.00109177	Down
LOC100862119	-1.0691	1.69489	2.35145e-05	0.00111643	Down
Rorc	-1.12155	1.3323	2.37414e-05	0.00112527	Down
Hdc	-1.3052	0.565775	2.42556e-05	0.00114767	Down
Dok4	0.898174	4.33667	2.53133e-05	0.00119566	No
Alad	-0.89461	4.54325	2.58725e-05	0.00121999	No
4930539N22Rik	1.75075	-0.722713	2.62032e-05	0.00123239	Up
Hist2h3c1	0.971764	2.59772	2.62249e-05	0.00123239	No
Itgal	-1.19942	0.938218	2.65057e-05	0.00124347	Down
Galnt5	-1.51027	-0.0751436	2.84104e-05	0.00132677	Down
Fam46a	0.949868	2.83197	2.84586e-05	0.00132677	No
4833427F10Rik	-3.49375	-2.00946	2.84737e-05	0.00132677	Down
Vmn2r-ps57	2.9431	-2.02291	2.84737e-05	0.00132677	Up
Gm16149	-7.09742	-2.64658	2.86152e-05	0.00132987	Down
Mir1949	-1.51893	-0.117384	2.86366e-05	0.00132987	Down
Gpr68	0.916352	3.5224	2.86995e-05	0.00133055	No
Tnnc1	0.943343	2.95859	2.87912e-05	0.00133251	No
Mir378b	1.46936	-0.133116	2.88385e-05	0.00133251	Up
Csf2rb	-1.09171	1.47945	2.89613e-05	0.00133595	Down
Gm9734	-2.3556	-1.35008	2.91206e-05	0.00134105	Down
Rasl11a	1.08956	1.40301	2.97159e-05	0.00136619	Up
Nptx2	-0.864876	6.52575	3.07606e-05	0.00140967	No
Dll4	-0.93769	3.09488	3.07639e-05	0.00140967	No
Cyp3a13	-1.39963	0.18369	3.13473e-05	0.00143402	Down
H2-Q7	-0.987561	2.31734	3.2363e-05	0.00147803	No
Arhgef37	-1.06883	1.59001	3.25244e-05	0.00148295	Down
Apol7a	-2.75337	-1.75313	3.35545e-05	0.00152739	Down
Traf3	0.858071	6.52517	3.51353e-05	0.00159672	No
TrnH	-0.884167	4.31808	3.52133e-05	0.00159763	No
Nos1	0.869592	5.06215	3.54097e-05	0.0016039	No
Cort	1.127	1.11167	3.55374e-05	0.00160705	Up
C920006O11Rik	-1.06153	1.63257	3.61001e-05	0.00162982	Down
Pbk	1.69548	-0.636633	3.67393e-05	0.00165597	Up
Tgtp2	-0.915916	3.33318	3.78097e-05	0.00170144	No
Cda	-1.30187	0.418746	3.78839e-05	0.001702	Down
Bc1	0.910242	3.32214	3.90082e-05	0.00174966	No
Egfl7	-0.860124	5.47292	3.97785e-05	0.00178131	No
Mir5109	2.68728	-1.93903	4.04722e-05	0.00180944	Up
Gpr101	-0.968295	2.37311	4.07485e-05	0.00181885	No
Junb	-0.850963	6.57206	4.08294e-05	0.00181952	No
Map3k6	-0.933989	2.82514	4.2879e-05	0.00190777	No
4930555I21Rik	-1.28089	0.434199	4.41051e-05	0.00195916	Down
LOC100862094	0.850296	5.7851	4.52323e-05	0.002006	No
Gm11839	1.31151	0.209696	4.55125e-05	0.00201519	Up
Krt23	-1.25912	0.56083	4.55875e-05	0.00201528	Down
Gm11346	3.42372	-2.49047	4.57911e-05	0.00201781	Up
Hist1h4n	3.42372	-2.49047	4.57911e-05	0.00201781	Up
Cyp3a44	-3.44507	-2.0488	4.67603e-05	0.00205395	Down
Naa11	-3.44507	-2.0488	4.67603e-05	0.00205395	Down
4921504A21Rik	-1.04636	1.61066	4.80879e-05	0.00210891	Down
Mir9-1	-1.67141	-0.611784	4.92515e-05	0.00215651	Down
Xlr4c	-1.65186	-0.552582	4.94045e-05	0.00215978	Down
TrnS2	-0.869094	4.21507	4.98228e-05	0.00217463	No
Gm19632	-2.71172	-1.78588	5.25415e-05	0.00227886	Down
Gm6626	-2.71172	-1.78588	5.25415e-05	0.00227886	Down
Gm9029	-2.71172	-1.78588	5.25415e-05	0.00227886	Down
Gm9030	-2.71172	-1.78588	5.25415e-05	0.00227886	Down
Gm7497	7.09881	-2.82791	5.32834e-05	0.00228233	Up
Mir5106	7.09881	-2.82791	5.32834e-05	0.00228233	Up
1700054M17Rik	-7.02	-2.70901	5.32834e-05	0.00228233	Down
Gm8943	-7.02	-2.70901	5.32834e-05	0.00228233	Down
Gm13462	-6.93819	-2.77436	5.32834e-05	0.00228233	Down
Gm18285	-6.93819	-2.77436	5.32834e-05	0.00228233	Down
Gm19130	-6.93819	-2.77436	5.32834e-05	0.00228233	Down
Mir3092	-6.93819	-2.77436	5.32834e-05	0.00228233	Down
Cldn23	-2.02413	-1.13688	5.41541e-05	0.00231603	Down
Ccl19-ps1	0.951947	2.3388	5.44854e-05	0.0023266	No
Map2k3	0.867734	4.01168	5.55567e-05	0.00236867	No
Dio3	1.26379	0.359163	5.62763e-05	0.00239565	Up
Fam47e	-1.94236	-1.07225	5.69274e-05	0.00241591	Down
Trpm8	-1.94236	-1.07225	5.69274e-05	0.00241591	Down
LOC100861633	0.896401	3.16767	5.73314e-05	0.00242932	No
BY080835	-1.13494	0.991559	5.85205e-05	0.0024759	Down
Gm4887	-1.83099	-0.932771	6.10845e-05	0.00258042	Down
Gm15450	-0.899429	3.08976	6.13594e-05	0.00258807	No
Gm2444	-1.37458	0.0483253	6.19388e-05	0.00260852	Down
Mir5107	-1.5557	-0.361539	6.21505e-05	0.00261345	Down
Trib2	0.835277	5.56486	6.35259e-05	0.00266722	No
LOC100862344	-2.98122	-1.92958	6.47698e-05	0.00271531	Down
Gm6471	-1.73808	-0.722323	6.4902e-05	0.00271672	Down
Efnb1	0.867641	3.76312	6.50269e-05	0.00271783	No
Fcgr4	-1.65155	-0.626321	6.51609e-05	0.00271931	Down
Gm15997	-0.962936	2.12203	6.63628e-05	0.00276528	No
Clec14a	-0.880702	3.38552	6.66471e-05	0.00277294	No
Gm14633	-1.04123	1.50986	6.83938e-05	0.00284133	Down
TrnL2	-0.849911	4.29764	6.9861e-05	0.00289792	No
Slc35d3	-0.878884	3.39704	7.03415e-05	0.00291347	No
Atp1a4	-1.24061	0.435697	7.17401e-05	0.00296694	Down
BC147527	-1.17309	0.654955	7.32273e-05	0.00302391	Down
Ng23	-1.45352	-0.214557	7.38468e-05	0.00304494	Down
Gt_28ROSA_2926Sor	0.831843	5.11631	7.45259e-05	0.00306835	No
Ifrd1	-0.826002	5.77566	7.47473e-05	0.00307288	No
Nxf7	-1.02343	1.59534	7.53368e-05	0.00309251	Down
Abca4	-0.933552	2.42205	7.62281e-05	0.00312445	No
Dntt	-1.99619	-1.15798	7.67142e-05	0.00313374	Down
Syce1	-3.39469	-2.08928	7.67958e-05	0.00313374	Down
Klf17	-3.34249	-2.13098	7.67958e-05	0.00313374	Down
Msx1	1.01163	1.58286	7.83982e-05	0.00319036	Up
Arhgef33	-0.984827	1.84718	7.84146e-05	0.00319036	No
Myl1	-1.31224	0.195358	7.89695e-05	0.00320821	Down
Mir15a	-3.90858	-2.46937	8.08043e-05	0.00327792	Down
4932413F04Rik	-2.66883	-1.81942	8.2223e-05	0.00332569	Down
Gm19437	2.48502	-1.85982	8.2223e-05	0.00332569	Up
G530011O06Rik	-0.848822	4.00751	8.32319e-05	0.00336157	No
Cyr61	-0.850101	3.99809	8.36158e-05	0.00337214	No
9430002A10Rik	3.02164	-2.3193	8.47349e-05	0.00341228	Up
Cenpf	1.11232	0.913022	8.5772e-05	0.00344901	Up
C3	-1.42549	-0.135912	8.64523e-05	0.0034713	Down
Rxfp1	0.861243	3.50061	8.83053e-05	0.00354056	No
Tmem204	0.844162	3.97205	9.13876e-05	0.00365882	No
Dyrk3	0.876879	3.05764	9.27042e-05	0.00370615	No
Galnt9	0.810936	6.32308	9.29318e-05	0.00370968	No
Acr	-1.13107	0.850478	9.30615e-05	0.00370968	Down
Sspo	-0.93815	2.20547	9.4097e-05	0.00374555	No
Lhx8	-0.976955	1.82243	9.4895e-05	0.00377187	No
Siglec1	1.25446	0.197952	9.54424e-05	0.00378817	Up
Adam18	-1.08241	1.09943	9.74003e-05	0.00386033	Down
LOC68395	-0.880352	2.94527	9.83455e-05	0.00389219	No
1700016G14Rik	7.00003	-2.90839	9.96168e-05	0.00389225	Up
Gm15008	7.00003	-2.90839	9.96168e-05	0.00389225	Up
Wnt9b	7.00003	-2.90839	9.96168e-05	0.00389225	Up
Gm12846	-6.85146	-2.84293	9.96168e-05	0.00389225	Down
Gm7363	-6.85146	-2.84293	9.96168e-05	0.00389225	Down
Grifin	-6.85146	-2.84293	9.96168e-05	0.00389225	Down
Igkv17-121	-6.85146	-2.84293	9.96168e-05	0.00389225	Down
Iglv1	-6.85146	-2.84293	9.96168e-05	0.00389225	Down
LOC100462963	-6.85146	-2.84293	9.96168e-05	0.00389225	Down
9530026P05Rik	-1.24039	0.281626	0.000101608	0.00396442	Down
7530420F21Rik	-1.39125	-0.113342	0.000104757	0.00408153	Down
Wdr95	-0.940068	2.107	0.000104942	0.00408297	No
Fcgr2b	-0.885123	2.82192	0.000106333	0.00413126	No
Gm8451	-0.861148	3.24292	0.000108443	0.00420732	No
Cited4	-0.878448	2.90459	0.000108766	0.00421392	No
Grin2b	0.801679	6.4981	0.000109619	0.004241	No
A630095N17Rik	-1.5592	-0.550066	0.0001104	0.00426525	Down
TrnS1	-0.800143	6.82451	0.000110709	0.00427119	No
Vmn2r118	1.24168	0.216204	0.000111648	0.00430141	Up
Hp	-1.57401	-0.609196	0.000112166	0.00431534	Down
Prima1	-0.881731	2.82913	0.000113087	0.00434471	No
Angpt2	-0.933121	2.14163	0.000115399	0.00442736	No
Kdm4d	-1.09295	0.963093	0.000124576	0.00477283	Down
Il1rapl1	0.810298	4.70792	0.00012586	0.00479808	No
Trat1	-1.35845	-0.0911132	0.000126034	0.00479808	Down
Enthd1	-3.28833	-2.17396	0.000126105	0.00479808	Down
Gm9534	-3.28833	-2.17396	0.000126105	0.00479808	Down
Gpr132	-3.28833	-2.17396	0.000126105	0.00479808	Down
Rdh16	-2.62462	-1.85379	0.000128569	0.00488511	Down
Gm4604	-1.14507	0.611363	0.000137743	0.00522647	Down
Lrrc32	-0.841826	3.36048	0.000139047	0.00526872	No
LOC100861727	0.818783	3.99162	0.000140521	0.00531462	No
Trib3	-1.30877	0.00210531	0.000140644	0.00531462	Down
Rgs5	0.791335	5.84908	0.000143735	0.00542399	No
Slc30a2	0.867485	2.71632	0.000146279	0.00551245	No
1700001P01Rik	1.49499	-0.609415	0.000147133	0.00553706	Up
Dnd1	1.07819	0.810534	0.000148073	0.00556486	Up
Gm12526	-1.20885	0.354183	0.000150485	0.00563832	Down
Gm19619	-2.39755	-1.74899	0.000150641	0.00563832	Down
Gm9903	-2.39755	-1.74899	0.000150641	0.00563832	Down
Gm9312	-1.6508	-0.786297	0.000155023	0.00579444	Down
Hcrtr1	1.03333	1.03552	0.000155316	0.00579755	Up
LOC100861657	-1.74913	-0.894012	0.000158383	0.00590404	Down
Dlgap5	1.65674	-1.00363	0.000159262	0.00592793	Up
5330437I02Rik	-0.946989	1.81252	0.000159454	0.00592793	No
Zc3hav1l	0.865223	2.69486	0.000160725	0.00596717	No
Slc25a34	-0.835444	3.36275	0.000161543	0.00598945	No
Wnt1	1.06566	0.881908	0.000164653	0.00609659	Up
C330021F23Rik	-0.939443	1.82699	0.000165034	0.00610251	No
H2-Q9	-0.899847	2.24571	0.000165302	0.00610421	No
Dsg1c	-1.28049	0.0226571	0.00016617	0.00612807	Down
Kcng1	0.821855	3.56679	0.000167215	0.00614211	No
Itgad	-1.46943	-0.423524	0.000167219	0.00614211	Down
Dusp27	1.42856	-0.410341	0.000167219	0.00614211	Up
H2-D4	-0.89766	2.25839	0.000169575	0.00622039	No
Gm13655	-0.906705	2.14741	0.000170386	0.00624183	No
Fcer1g	0.839496	3.07097	0.00017162	0.00627743	No
Rassf4	-0.803443	4.24776	0.000171813	0.00627743	No
Vgf	0.773122	7.36409	0.000179955	0.00656623	No
2010107G12Rik	-1.46986	-0.547552	0.000182622	0.00665472	Down
Gm5204	-2.11822	-1.53171	0.000184687	0.00672111	Down
Gm6222	-1.3128	-0.079131	0.000185617	0.0067342	Down
Amelx	-6.75919	-2.91506	0.000187	0.0067342	Down
AU023871	-6.75919	-2.91506	0.000187	0.0067342	Down
Gm6195	-6.75919	-2.91506	0.000187	0.0067342	Down
Ighv1-15	-6.75919	-2.91506	0.000187	0.0067342	Down
Mir505	-6.75919	-2.91506	0.000187	0.0067342	Down
Mir5124	-6.75919	-2.91506	0.000187	0.0067342	Down
Xlr4d-ps	-6.75919	-2.91506	0.000187	0.0067342	Down
C230012O17Rik	-1.09087	0.737762	0.000187505	0.00674357	Down
4930415O20Rik	1.2469	0.079564	0.000187877	0.00674815	Up
Ifit3	0.801363	4.04342	0.000192135	0.00689213	No
Endou	-0.942121	1.69761	0.000195836	0.00701576	No
Anln	-0.781578	5.17802	0.000196149	0.00701785	No
Gm2885	-1.00628	1.20981	0.000196996	0.00703905	Down
Gm11449	-1.26709	0.0133622	0.000202944	0.00724218	Down
Tcf23	-1.62813	-0.802759	0.000206754	0.00736771	Down
Cd209b	-3.23205	-2.21832	0.000206996	0.00736771	Down
Aldh1a3	1.00052	1.14511	0.000211027	0.00750152	Up
5430428K19Rik	1.59874	-0.899846	0.000214124	0.00760183	Up
Fgr	-1.67531	-0.948004	0.000216832	0.0076782	Down
Pou2f3	-1.67531	-0.948004	0.000216832	0.0076782	Down
Sele	-1.76371	-1.08919	0.000219377	0.00775834	Down
Gm20372	0.873892	2.23361	0.000225422	0.00796192	No
Bcl6b	-0.882702	2.20598	0.000228121	0.00804695	No
Cd101	1.41087	-0.515865	0.000228795	0.00806043	Up
Gm19800	0.830556	2.93027	0.000229689	0.0080816	No
Gm12369	2.26733	-1.82401	0.00023063	0.00810438	Up
2810029C07Rik	-0.812089	3.44892	0.000232176	0.0081483	No
Hist1h4i	1.18225	0.175954	0.000234113	0.00820586	Up
Gm15206	-1.31501	-0.121539	0.000238022	0.0083323	Down
Gphn	0.757812	7.35991	0.000240462	0.00840703	No
Gpr81	1.28433	-0.152074	0.000247954	0.00865797	Up
Rab3d	0.80096	3.55568	0.000248515	0.0086666	No
1190003J15Rik	-1.40207	-0.356958	0.0002523	0.00876029	Down
4932442L08Rik	-1.51273	-0.653215	0.000252326	0.00876029	Down
1600016N20Rik	3.2549	-2.62061	0.000252789	0.00876029	Up
Gm6411	3.2549	-2.62061	0.000252789	0.00876029	Up
Smok2a	3.2549	-2.62061	0.000252789	0.00876029	Up
Hist1h2ai	2.18091	-1.7135	0.000254748	0.00881711	Up
Gm8253	-2.83507	-2.04424	0.000264517	0.00912089	Down
Gm12346	2.5112	-2.07395	0.000264517	0.00912089	Up
Trim34b	2.5112	-2.07395	0.000264517	0.00912089	Up
Gm6517	-1.19264	0.182308	0.000269543	0.00928256	Down
Epn3	-1.18479	0.275521	0.000271837	0.00934989	Down
Gm18756	-1.02634	0.955688	0.000276851	0.00951051	Down
Nts	-0.864811	2.27864	0.000282308	0.0096859	No
D17H6S56E-3	-1.04281	0.831968	0.000285915	0.00979747	Down
Chrdl2	-1.22657	0.0245367	0.000289049	0.00988181	Down
Wfikkn1	1.56844	-0.92124	0.000289093	0.00988181	Up
Cecr6	0.751206	6.29454	0.000291261	0.00994361	No
Gm10186	-0.910167	1.78848	0.000292632	0.00997806	No
Irs1	0.769247	4.39638	0.00029599	0.0100801	No
LOC100038947	-1.93408	-1.34295	0.000302407	0.0102744	Down
Gm5148	-0.787078	3.69967	0.000302439	0.0102744	No
Notum	0.864339	2.14147	0.000304297	0.0103248	No
Klf11	-0.802272	3.25329	0.000305028	0.0103311	No
Gpr139	-1.80256	-1.17608	0.000305231	0.0103311	Down
Acot5	0.960317	1.27327	0.000307892	0.0104083	No
A130040M12Rik	-0.745951	6.85193	0.000309286	0.0104426	No
Hilpda	-0.846078	2.43375	0.000310103	0.0104574	No
Ptger1	0.759153	4.85404	0.000313166	0.0105406	No
Slpi	-2.53193	-1.92519	0.000313333	0.0105406	Down
1700008F21Rik	-0.811173	3.01714	0.000316626	0.0106384	No
Fbn2	0.871019	1.99646	0.000324851	0.0109015	No
Ckap2	1.41852	-0.662664	0.000329839	0.011042	Up
Hist1h2bn	1.41852	-0.662664	0.000329839	0.011042	Up
Figf	-0.843186	2.38877	0.000336678	0.0112573	No
Tnf	-3.17349	-2.26414	0.000339552	0.0112986	Down
Gm4274	2.62275	-2.26982	0.000339552	0.0112986	Up
Gm9420	2.62275	-2.26982	0.000339552	0.0112986	Up
Rab38	2.62275	-2.26982	0.000339552	0.0112986	Up
Gm15319	-0.806469	2.96959	0.000343446	0.0114144	No
Tap1	-0.833029	2.49067	0.000344147	0.0114209	No
Shc3	0.745585	5.69594	0.000344723	0.0114209	No
Hist1h2bq	1.04439	0.632677	0.000344884	0.0114209	Up
Sh3rf2	-0.788726	3.37677	0.00035062	0.011507	No
4933413L06Rik	6.77951	-3.08354	0.000352487	0.011507	Up
Agtr1b	6.77951	-3.08354	0.000352487	0.011507	Up
Gm3549	6.77951	-3.08354	0.000352487	0.011507	Up
Hs3st6	6.77951	-3.08354	0.000352487	0.011507	Up
LOC100503169	6.77951	-3.08354	0.000352487	0.011507	Up
4921509O07Rik	-6.6606	-2.99112	0.000352487	0.011507	Down
Gm19045	-6.6606	-2.99112	0.000352487	0.011507	Down
Gm5797	-6.6606	-2.99112	0.000352487	0.011507	Down
Ighv14-3	-6.6606	-2.99112	0.000352487	0.011507	Down
LOC100862352	-6.6606	-2.99112	0.000352487	0.011507	Down
Gm2672	-2.31046	-1.81518	0.000352577	0.011507	Down
Hif3a	-0.78366	3.51143	0.000352906	0.011507	No
Oxct2b	-1.54125	-0.783488	0.00035419	0.0115352	Down
Hspa1b	0.75606	4.51746	0.000361363	0.0117549	No
Cp	-0.747228	5.20998	0.00036572	0.0118827	No
Bach1	-0.753019	4.71016	0.000369008	0.0119644	No
Zfp773	0.976908	0.984776	0.000369632	0.0119644	No
H2-Q6	-0.879502	1.91706	0.000369944	0.0119644	No
0610040B10Rik	-1.02696	0.82142	0.000369972	0.0119644	Down
Ccl28	-0.824143	2.56401	0.000372916	0.0120452	No
Hhex	-0.853863	2.21602	0.000373342	0.0120452	No
Gm12429	1.01727	0.770363	0.000379113	0.0122171	Up
Hist1h2ab	2.13048	-1.75084	0.000382556	0.0123137	Up
Sh2d6	-1.22563	-0.0554446	0.000385752	0.0124021	Down
LOC100042058	-1.07113	0.561451	0.000390454	0.0125386	Down
Hist1h2br	1.033	0.625199	0.000397953	0.0127646	Up
Cyp1b1	-0.816501	2.60774	0.000401704	0.0128699	No
Gm6153	-2.04255	-1.58829	0.00040416	0.0129336	Down
Msx1as	0.951642	1.11328	0.00040964	0.0130938	No
Gm8973	0.76325	3.89416	0.000412124	0.0131579	No
2310030A07Rik	2.78857	-2.49586	0.00041343	0.0131635	Up
Gm10052	-0.775048	3.51714	0.000413674	0.0131635	No
Gm18258	-0.903692	1.57425	0.000413732	0.0131635	No
Dgkk	-0.989402	0.967489	0.000416055	0.0132222	No
Gm19077	-2.78287	-2.08466	0.000421961	0.0133945	Down
Fcer2a	-0.916032	1.53633	0.00042505	0.0134716	No
Gipc2	-0.87814	1.84387	0.000425367	0.0134716	No
Pdgfb	0.737723	5.21591	0.0004275	0.0135236	No
Dio2	0.725768	7.15993	0.000437792	0.0138333	No
C78653	1.33852	-0.472528	0.000442871	0.0139778	Up
Serpinh1	0.743239	4.5648	0.000447566	0.0141098	No
TrnG	-0.745545	4.45817	0.000452264	0.0142417	No
Cyp4f15	-0.738488	4.92865	0.000452867	0.0142444	No
Scube1	0.726469	6.26031	0.000458232	0.0143967	No
H60b	1.12469	0.163952	0.000462519	0.0145057	Up
Ltbp4	0.725612	6.32611	0.000462751	0.0145057	No
Zbtb20	0.776043	3.22298	0.000466329	0.0146012	No
Gm19939	-1.2867	-0.186543	0.000468899	0.014665	Down
Fcrls	0.728994	5.61013	0.000470012	0.0146832	No
Gm10132	-0.769194	3.48825	0.000475217	0.0148247	No
Gm17315	-0.892297	1.57813	0.000475616	0.0148247	No
Plaur	-0.930819	1.23451	0.000477206	0.0148575	No
Sh3pxd2b	0.734124	4.89906	0.00048474	0.015075	No
Mirlet7f-2	-0.890362	1.62106	0.000487597	0.0151468	No
1300017J02Rik	-1.60156	-0.908807	0.000505667	0.0156905	Down
Hist1h2bk	1.27387	-0.387293	0.000508818	0.0157705	Up
Hdhd3	-0.816738	2.38434	0.000517332	0.0160164	No
Ccnf	0.800856	2.59219	0.000519182	0.0160556	No
Carns1	-0.760124	3.59133	0.000523125	0.0161595	No
Sox11	0.733279	4.62593	0.000524442	0.016182	No
Sstr2	0.761376	3.43724	0.000528816	0.0162988	No
Gm3755	-1.41812	-0.650573	0.000535418	0.0164838	Down
9330162B11Rik	-2.26485	-1.8495	0.000538084	0.0165474	Down
Lgals2	-1.57061	-1.02341	0.000543102	0.0166461	Down
Stx11	-1.57061	-1.02341	0.000543102	0.0166461	Down
Angptl3	1.5139	-1.02981	0.000543102	0.0166461	Up
Cdk8	0.716886	6.20816	0.000546086	0.016719	No
Twist2	0.968657	0.951437	0.000547341	0.0167388	No
2310003H01Rik	0.747632	3.7454	0.000550662	0.0167948	No
Cyp2j12	-0.82875	2.17133	0.00055092	0.0167948	No
Emilin2	-0.822566	2.25158	0.000550999	0.0167948	No
Gm5535	-1.14337	0.148777	0.000552917	0.0168347	Down
Gm1045	-3.11246	-2.31152	0.000556462	0.0169239	Down
Cyp4f13	-0.748099	3.80441	0.000558816	0.0169768	No
Lonrf1	-0.721202	5.38417	0.000563252	0.0170928	No
2022-03-11	0.813949	2.28187	0.000568373	0.0172292	No
F5	-0.974719	0.92155	0.000569204	0.0172355	No
Asb11	-0.794811	2.59397	0.000575074	0.0173941	No
Stil	-1.10942	0.286519	0.000577752	0.017456	Down
Ccl9	0.915444	1.26661	0.000582318	0.0175747	No
Hist1h1e	0.881811	1.47982	0.000585676	0.0176554	No
B230206H07Rik	-0.796778	2.57382	0.000586895	0.0176554	No
Calml4	0.795202	2.52854	0.000586936	0.0176554	No
Mdga1	0.719794	5.20541	0.000587792	0.0176554	No
Gm13369	-1.4593	-0.764454	0.000588384	0.0176554	Down
Cbx2	0.855762	1.76012	0.000588834	0.0176554	No
Mkx	-0.725518	4.7461	0.000592692	0.0177518	No
Hist1h2ah	1.86394	-1.64973	0.00059626	0.0178393	Up
Myzap	1.03673	0.493972	0.000600879	0.017958	Up
Pim1	-0.839487	1.93477	0.000606276	0.0180911	No
Klhl33	-0.928714	1.174	0.00060685	0.0180911	No
Pdyn	-0.735766	4.11424	0.000607301	0.0180911	No
Lrat	-1.86718	-1.39233	0.000610301	0.0181609	Down
Btg2	-0.71992	5.03911	0.000612451	0.0181909	No
Tmprss11a	-1.96477	-1.47361	0.000612799	0.0181909	Down
1600029O15Rik	0.871692	1.54682	0.000613286	0.0181909	No
Upp2	-0.775117	2.91646	0.00061627	0.0182597	No
Rph3al	-0.785088	2.72451	0.000617615	0.0182799	No
Rtp1	-1.00504	0.680502	0.000642097	0.0189842	Down
Htr5b	1.22077	-0.267151	0.000644633	0.0190388	Up
LOC100861668	-0.79638	2.46735	0.000646151	0.0190632	No
Rbpms2	-0.81335	2.24572	0.000650087	0.0191588	No
1700102P08Rik	1.05993	0.383842	0.000655358	0.0192935	Up
Errfi1	-0.71379	5.23996	0.000656365	0.0193026	No
Zfp36l2	-0.712139	5.37258	0.0006609	0.0193532	No
Grp	-0.827088	2.00185	0.0006628	0.0193532	No
Gm16518	6.65518	-3.17941	0.000667207	0.0193532	Up
Gm18951	6.65518	-3.17941	0.000667207	0.0193532	Up
Gm19002	6.65518	-3.17941	0.000667207	0.0193532	Up
Gm9727	6.65518	-3.17941	0.000667207	0.0193532	Up
1700030F18Rik	-6.55478	-3.07158	0.000667207	0.0193532	Down
Aire	-6.55478	-3.07158	0.000667207	0.0193532	Down
Dhrs9	-6.55478	-3.07158	0.000667207	0.0193532	Down
Gm11434	-6.55478	-3.07158	0.000667207	0.0193532	Down
Ighv8-8	-6.55478	-3.07158	0.000667207	0.0193532	Down
Igkv17-127	-6.55478	-3.07158	0.000667207	0.0193532	Down
Igkv3-12	-6.55478	-3.07158	0.000667207	0.0193532	Down
1700022P22Rik	-0.970614	0.86268	0.000669245	0.0193919	No
Gm19236	-2.67243	-2.16922	0.000672116	0.0194547	Down
Cd200r4	-1.57653	-0.926778	0.000674911	0.0195151	Down
Slfn4	-1.33539	-0.459667	0.0006773	0.0195637	Down
Adamts2	0.737196	3.69388	0.000679952	0.0196197	No
4933412O06Rik	-0.837464	1.95048	0.000687797	0.0198254	No
Ppl	-1.18219	-0.0851298	0.000699532	0.0201426	Down
Fzd4	0.741783	3.4836	0.000709273	0.0204018	No
Dhtkd1	-0.761352	3.01721	0.00071887	0.0206349	No
Il1a	-0.867979	1.56245	0.000719595	0.0206349	No
Nrp1	0.708616	5.15607	0.00071962	0.0206349	No
Nuak1	0.69913	6.6746	0.000721116	0.0206563	No
A830093I24Rik	-0.783284	2.60777	0.000721968	0.0206592	No
Syt2	-0.710544	4.97748	0.000728805	0.0208332	No
Vmn2r1	-1.42675	-0.714152	0.000730758	0.0208459	Down
Trip13	1.33776	-0.717876	0.000730758	0.0208459	Up
Rdh9	-1.05736	0.450054	0.000732818	0.020883	Down
Dub1	-0.927992	1.06382	0.000733761	0.0208883	No
LOC100861604	0.758076	3.01339	0.000737554	0.0209747	No
Gm14023	-0.869531	1.55219	0.000741659	0.0210697	No
Sbk1	0.696112	6.96024	0.000748169	0.0212328	No
Gm3948	-0.828994	1.91949	0.000758722	0.0214735	No
Camp	-2.43288	-2.00046	0.000758987	0.0214735	Down
Gm12996	-2.43288	-2.00046	0.000758987	0.0214735	Down
Gm7845	-1.14343	-0.0321199	0.000760136	0.021484	Down
LOC100861826	-1.27546	-0.391402	0.000762355	0.0215246	Down
Gm8680	1.52278	-1.09769	0.000764908	0.0215746	Up
Amy1	-0.709583	4.80742	0.000768035	0.0216407	No
C030023E24Rik	0.729046	3.76488	0.00077054	0.0216891	No
Marcksl1	0.701017	5.51208	0.000777224	0.021855	No
Irf9	0.72585	3.80563	0.000784724	0.0220434	No
Cdyl2	0.705769	4.92853	0.000787802	0.0221073	No
Gm19990	-3.60597	-2.70353	0.000794618	0.0221858	Down
Gm7361	-3.60597	-2.70353	0.000794618	0.0221858	Down
Gm8815	-3.60597	-2.70353	0.000794618	0.0221858	Down
Gm9027	-3.60597	-2.70353	0.000794618	0.0221858	Down
Oxct2a	-3.60597	-2.70353	0.000794618	0.0221858	Down
Guca1b	1.07755	0.20932	0.000797253	0.0222368	Up
Shroom3	0.787553	2.30659	0.000800748	0.0223118	No
Rab42-ps	-1.15513	-0.0632995	0.000804098	0.0223825	Down
Fcgr3	0.719799	3.98611	0.000809132	0.0224999	No
Gm11878	-0.825132	1.91702	0.000810876	0.0225257	No
LOC100503057	-2.21776	-1.88469	0.000819566	0.0227213	Down
LOC100861646	-2.21776	-1.88469	0.000819566	0.0227213	Down
F630042J09Rik	1.63592	-1.26721	0.000820646	0.0227284	Up
Ror2	0.958027	0.780161	0.000829779	0.0229583	No
Nexn	-0.728689	3.60788	0.000839105	0.0231931	No
Vipr1	0.699509	5.15317	0.00084154	0.0232371	No
Mmp9	-0.955511	0.89047	0.000847088	0.0233588	No
2610028E06Rik	-1.23925	-0.314391	0.00084764	0.0233588	Down
Gm13944	0.913497	1.05063	0.000850812	0.0234228	No
Phf21b	0.7177	3.952	0.000854409	0.023451	No
4930426L09Rik	-1.31656	-0.472742	0.000855913	0.023451	Down
4933416M07Rik	1.2695	-0.475003	0.000855913	0.023451	Up
Fsd2	-2.05262	-1.77751	0.000857787	0.023451	Down
Gm17853	-2.05262	-1.77751	0.000857787	0.023451	Down
Pla2g4d	-2.05262	-1.77751	0.000857787	0.023451	Down
Gm7903	2.024	-1.82841	0.000857787	0.023451	Up
BC061194	-0.800725	2.13899	0.000863037	0.0235712	No
Myoc	0.706056	4.46445	0.000871456	0.0237776	No
LOC100862258	-0.783311	2.42386	0.000874798	0.0238452	No
Cd300e	-1.92104	-1.67772	0.000877812	0.0238646	Down
Rab44	-1.92838	-1.50048	0.000878105	0.0238646	Down
Rcvrn	1.74574	-1.49073	0.000878105	0.0238646	Up
Insm1	0.747208	3.00352	0.000884711	0.0240204	No
Hspa1a	0.70327	4.58621	0.000885639	0.024022	No
C1ql2	-1.06699	0.288148	0.000896943	0.0243047	Down
Ccl3	1.26709	-0.520927	0.000907958	0.024579	Up
Gm19937	-3.04872	-2.36058	0.000910749	0.0246063	Down
Gm281	-3.04872	-2.36058	0.000910749	0.0246063	Down
Lrrtm1	0.691574	5.52684	0.000911766	0.0246097	No
LOC665756	-0.76235	2.71501	0.000913115	0.024622	No
4930529F24Rik	0.931366	0.869742	0.000923073	0.0248662	No
Gm5415	0.998633	0.46916	0.000940088	0.0252998	No
Ttk	1.44043	-1.01	0.000945626	0.0254241	Up
Popdc3	1.36608	-0.753012	0.000949785	0.025511	Up
Rassf3	-0.686981	5.80949	0.00096076	0.0257807	No
Kdr	0.694243	4.90534	0.000961973	0.0257882	No
Gm17608	1.28957	-0.551512	0.00096388	0.0258142	Up
Gbx1	-1.1405	-0.0731838	0.000975317	0.0260952	Down
Grem1	-1.03662	0.436252	0.000989647	0.0264529	Down
Mir219-2	-1.51526	-1.0627	0.000993175	0.0265215	Down
Paqr6	-0.767733	2.54467	0.000995318	0.026553	No
LOC100041824	0.948472	0.709268	0.000996469	0.0265581	No
LOC100862313	-0.684694	5.80152	0.000999616	0.0266162	No
Birc3	-0.775113	2.38257	0.0010009	0.0266248	No
Ptprh	-0.818568	1.78705	0.00100698	0.0267607	No
Zfp449	0.747944	2.74048	0.00101394	0.0269197	No
Gm18908	-0.997272	0.584508	0.00101675	0.026953	No
S1pr2	0.839767	1.57061	0.00101715	0.026953	No
Gli1	-0.812775	1.83863	0.00102506	0.0271366	No
1700081H22Rik	-0.864231	1.35553	0.0010271	0.0271644	No
Oasl1	1.48726	-1.12215	0.00104138	0.0275158	Up
LOC100862129	0.816523	1.7581	0.00104879	0.027685	No
Tnxb	0.744726	2.79659	0.00105316	0.0277737	No
Sv2c	-0.694127	4.53608	0.00106187	0.0279768	No
Spred3	0.681113	5.69965	0.00106619	0.0280637	No
Gm11423	-1.32678	-0.647933	0.00108855	0.0285979	Down
Gm6907	1.28573	-0.650094	0.00108855	0.0285979	Up
4930578M01Rik	0.700209	4.00303	0.00111395	0.0292372	No
Fap	-0.765717	2.3888	0.00111516	0.0292412	No
Gm5424	-0.983036	0.551499	0.00112358	0.0294339	No
Abi3bp	-0.697059	4.14158	0.00113351	0.0296658	No
Gm3454	-1.64775	-1.28828	0.0011366	0.0297185	Down
7420461P10Rik	0.701347	3.84554	0.00115789	0.030219	No
Btla	-1.35317	-0.695966	0.00115793	0.030219	Down
Qrfpr	-0.766603	2.37722	0.00116042	0.0302368	No
Plek	-0.682766	4.99136	0.0011608	0.0302368	No
Gm7120	-0.689283	4.48741	0.00116449	0.0302816	No
Gm20114	0.754968	2.46784	0.00116472	0.0302816	No
Lsr	-0.694223	4.1844	0.001171	0.0304163	No
Acox2	-2.38067	-2.03968	0.00117769	0.0304182	Down
Gm8989	-2.38067	-2.03968	0.00117769	0.0304182	Down
2010001M09Rik	-2.32651	-2.08004	0.00117769	0.0304182	Down
4933417E11Rik	-2.32651	-2.08004	0.00117769	0.0304182	Down
Slc4a1	-2.32651	-2.08004	0.00117769	0.0304182	Down
Gm18113	2.1909	-2.07872	0.00117769	0.0304182	Up
C030013G03Rik	-0.937788	0.802511	0.00119219	0.030764	No
Serpine1	-0.86332	1.27524	0.0012044	0.0310499	No
Cyp2d22	-0.674408	5.57094	0.00122058	0.0314377	No
Gm19658	0.875988	1.08961	0.00123648	0.0317653	No
Slc5a3	0.675536	5.26556	0.00123742	0.0317653	No
Tmem30c	-1.04374	0.272673	0.00123791	0.0317653	Down
Plk-ps1	1.01596	0.288167	0.00123791	0.0317653	Up
Fastkd5	0.711546	3.34516	0.00125863	0.0320677	No
Gm13597	6.5191	-3.28181	0.00126829	0.0320677	Up
Gm5851	6.5191	-3.28181	0.00126829	0.0320677	Up
Gm7254	6.5191	-3.28181	0.00126829	0.0320677	Up
Mir344e	6.5191	-3.28181	0.00126829	0.0320677	Up
1700108J01Rik	-6.44058	-3.15696	0.00126829	0.0320677	Down
A830060N17	-6.44058	-3.15696	0.00126829	0.0320677	Down
Gm13271	-6.44058	-3.15696	0.00126829	0.0320677	Down
Gm15179	-6.44058	-3.15696	0.00126829	0.0320677	Down
Gm2352	-6.44058	-3.15696	0.00126829	0.0320677	Down
Gpr119	-6.44058	-3.15696	0.00126829	0.0320677	Down
Igkv2-137	-6.44058	-3.15696	0.00126829	0.0320677	Down
Nox1	-6.44058	-3.15696	0.00126829	0.0320677	Down
Olfr545	-6.44058	-3.15696	0.00126829	0.0320677	Down
Rnf222	-6.44058	-3.15696	0.00126829	0.0320677	Down
Zfp819	-6.44058	-3.15696	0.00126829	0.0320677	Down
Gm3095	-0.904559	0.929851	0.00127364	0.0321734	No
Gm9776	-0.81156	1.72513	0.00128391	0.032403	No
Pax2	1.76126	-1.72197	0.00128926	0.0325083	Up
Ocm	-1.18687	-0.3501	0.00130776	0.0328915	Down
Gm3532	-1.28134	-0.615907	0.00130803	0.0328915	Down
Il1b	-1.28134	-0.615907	0.00130803	0.0328915	Down
Aldh1a7	0.966641	0.428381	0.001333	0.033489	No
Gm4673	-0.7016	3.54959	0.00133634	0.0335423	No
Arid5a	-0.682036	4.39281	0.00134358	0.0336934	No
Thap1	0.704092	3.35725	0.00137948	0.0345622	No
F830016B08Rik	-1.30513	-0.662881	0.00139668	0.0349296	Down
Gm8010	-1.30513	-0.662881	0.00139668	0.0349296	Down
Vmn2r-ps24	-1.42222	-0.867703	0.00139798	0.0349305	Down
Gm5879	-0.7146	3.13622	0.00140034	0.034955	No
LOC100862472	-0.864733	1.22044	0.00140149	0.034955	No
Pkp3	3.86633	-2.91436	0.00141036	0.0350181	Up
Pax9	-3.42696	-2.83728	0.00141036	0.0350181	Down
Plg	-3.42696	-2.83728	0.00141036	0.0350181	Down
Tmco5b	-3.42696	-2.83728	0.00141036	0.0350181	Down
Gm10335	-0.705223	3.34891	0.00141037	0.0350181	No
Efcab7	-0.785657	1.84832	0.00141819	0.0351806	No
C77080	0.671364	4.83611	0.00142414	0.0352964	No
Gm17767	-1.14669	-0.1931	0.00142836	0.0353693	Down
Gm10145	-1.0008	0.33088	0.00143079	0.0353977	Down
Atp10d	-0.714124	3.10388	0.00145404	0.0359407	No
Gm10634	-0.891569	0.956398	0.00146035	0.0360643	No
Olfr1417	-2.98204	-2.41143	0.00148807	0.0366503	Down
Pnliprp2	-2.98204	-2.41143	0.00148807	0.0366503	Down
Slc22a20	-2.98204	-2.41143	0.00148807	0.0366503	Down
C86187	-1.55573	-1.23888	0.00149235	0.036723	Down
4930458D05Rik	1.03234	0.0500961	0.00150725	0.0370566	Up
Gm9349	-1.15996	-0.228009	0.00152506	0.0374611	Down
Fam71e1	-0.772057	2.00704	0.00154741	0.0379763	No
Hkdc1	0.672798	4.34358	0.0015531	0.038082	No
Hsf2bp	-1.30236	-0.601443	0.00155718	0.0381481	Down
Tgm2	-0.662429	5.08347	0.00159423	0.0390212	No
Klhl25	0.684788	3.65764	0.00160374	0.0392191	No
4930467D21Rik	-0.939224	0.546495	0.00161773	0.0395261	No
E130012A19Rik	0.651853	6.52424	0.00162074	0.0395647	No
Acsm5	-1.11836	-0.169593	0.00162899	0.039731	Down
Gm5801	-1.68227	-1.3887	0.00164801	0.0401592	Down
Gm19963	-0.869733	1.04234	0.0016592	0.0403964	No
Igfbp2	0.660243	4.92664	0.00167792	0.040816	No
D7Ertd443e	-0.736887	2.37678	0.001691	0.0410979	No
Gm13308	0.680762	3.70953	0.00169675	0.0412015	No
Bmp8b	-0.819762	1.36539	0.00172226	0.0417841	No
Gpr17	0.648749	6.32476	0.00172703	0.0418429	No
Nr4a2	-0.65494	5.35366	0.0017282	0.0418429	No
Bst2	0.754198	2.08379	0.00172923	0.0418429	No
Gpr156	-0.860501	1.05243	0.00176486	0.0426675	No
LOC100502943	0.65827	4.78811	0.00177618	0.0429035	No
Pipox	-0.848509	1.13726	0.00178198	0.0429731	No
Gm12174	-0.788346	1.72018	0.00178398	0.0429731	No
Slc2a4rg-ps	0.691722	3.2103	0.00178755	0.0429731	No
Itih4	-1.85271	-1.55584	0.00179023	0.0429731	Down
Ms4a4b	-1.85271	-1.55584	0.00179023	0.0429731	Down
Fpr2	-1.81333	-1.58438	0.00179023	0.0429731	Down
Gm7046	-1.81333	-1.58438	0.00179023	0.0429731	Down
Wdfy1	-0.655279	5.07552	0.00179152	0.0429731	No
Gm5862	-1.45771	-1.10314	0.00180168	0.0431418	Down
Klf14	1.40984	-1.101	0.00180168	0.0431418	Up
Fut7	-2.27024	-2.12162	0.00182283	0.0435725	Down
Gm20269	-2.27024	-2.12162	0.00182283	0.0435725	Down
Rhoj	-0.715301	2.71894	0.00183479	0.0437866	No
Etv4	0.682577	3.49262	0.00183496	0.0437866	No
Lrrc6	-0.716436	2.69114	0.00184005	0.0438703	No
Tdrd5	-0.917722	0.708815	0.00185202	0.0441174	No
Aspdh	0.812986	1.36879	0.00187979	0.0447404	No
Gm18746	-2.11871	-1.95786	0.00188767	0.0448326	Down
Itpa-ps2	-2.11871	-1.95786	0.00188767	0.0448326	Down
2700070H01Rik	-1.83395	-1.74071	0.00188854	0.0448326	Down
Rtp4	0.757094	1.88477	0.00190055	0.0450787	No
Hist1h2be	0.68579	3.22483	0.00190985	0.0452605	No
Tet3	0.642613	6.28807	0.00191304	0.0452942	No
Baat	1.41347	-1.1723	0.00191784	0.0452942	Up
Cdk1	1.41347	-1.1723	0.00191784	0.0452942	Up
Hist1h2ae	1.41347	-1.1723	0.00191784	0.0452942	Up
Gm20219	0.857519	0.96266	0.00194448	0.0458636	No
Asb14	-0.97792	0.315861	0.00194527	0.0458636	No
Slitrk6	0.893181	0.706682	0.00194872	0.0459056	No
Mri1	0.698202	2.87745	0.00196648	0.0462482	No
LOC100503663	-0.738063	2.24524	0.00196662	0.0462482	No
Gm13653	-0.768513	1.84637	0.00199499	0.0468754	No
Fam131c	-0.838282	1.16029	0.00199735	0.0468909	No
3300002A11Rik	1.17729	-0.493478	0.00200086	0.0468935	Up
Gnrh1	1.17729	-0.493478	0.00200086	0.0468935	Up
Trib1	0.649282	4.91444	0.00200432	0.0469224	No
Gm7432	1.13003	-0.364651	0.00200693	0.0469224	Up
Tmtc2	0.651029	4.75229	0.00200719	0.0469224	No
Apol8	-0.743863	2.14635	0.0020197	0.0471748	No
Klhdc9	0.664609	3.89863	0.00203113	0.0474016	No
Epb4.1l4b	0.69042	3.04358	0.00204273	0.0476321	No
Pygl	-0.71801	2.4695	0.00205801	0.0479478	No
Gm12816	-0.7401	2.15106	0.00208213	0.0484659	No
Pvrl3	-0.644498	5.2136	0.00208376	0.0484659	No
Ccnd2	0.636033	6.58982	0.00208874	0.0485407	No
Ppp1r42	-1.01821	0.0987374	0.00209644	0.0486788	Down
Gdf1	0.636418	6.3538	0.00210503	0.048755	No
Lass1	0.636418	6.3538	0.00210503	0.048755	No
Lass1-gdf1	0.636418	6.3538	0.00210503	0.048755	No
Myo1g	-1.00263	0.215436	0.00212195	0.0491057	Down
Muc6	0.926079	0.442416	0.00213353	0.0493323	No
Rpl3l	-1.58085	-1.33583	0.00216503	0.0499769	Down
Tbx4	1.5143	-1.35118	0.00216503	0.0499769	Up
Nr4a1	-0.63163	7.38338	0.00217315	0.0501224	No
Apoo-ps	-1.00367	0.154044	0.00217945	0.0502256	Down
1700024B18Rik	0.881963	0.699579	0.00220903	0.0508649	No
H2-T9	-1.09118	-0.146456	0.00223791	0.0514869	Down
Ap1m2	-0.966345	0.308291	0.00226551	0.0520784	No
Gm15526	-1.64677	-1.41403	0.0022933	0.0526542	Down
Fbxw10	-1.05132	-0.0186644	0.00229438	0.0526542	Down
Vmn1r65	1.19195	-0.570942	0.00231748	0.0531403	Up
Dnajb5	0.627568	6.87822	0.00235895	0.0540463	No
Ubc	-0.623654	10.6922	0.00236803	0.0542092	No
Ano2	-0.675588	3.20089	0.00237486	0.0542897	No
Apod	-0.627287	6.88351	0.00237551	0.0542897	No
Mafk	-0.654619	3.98818	0.00237745	0.0542897	No
Abhd15	0.836806	0.922721	0.00238216	0.0543523	No
Gm11468	-1.37172	-0.902869	0.0023906	0.0544097	Down
Gm19631	-0.6228	10.6934	0.00240069	0.0544097	No
Gm17281	-1.08635	-0.190992	0.00240092	0.0544097	Down
Gm2862	6.36885	-3.39169	0.00242129	0.0544097	Up
LOC100862270	6.36885	-3.39169	0.00242129	0.0544097	Up
Rn5s13	6.36885	-3.39169	0.00242129	0.0544097	Up
Slc17a2	6.36885	-3.39169	0.00242129	0.0544097	Up
Gm12418	-6.31656	-3.24793	0.00242129	0.0544097	Down
Gm12955	-6.31656	-3.24793	0.00242129	0.0544097	Down
Gm5711	-6.31656	-3.24793	0.00242129	0.0544097	Down
Gm5989	-6.31656	-3.24793	0.00242129	0.0544097	Down
Sprr2a1	-6.31656	-3.24793	0.00242129	0.0544097	Down
Cphx	-2.91213	-2.46421	0.0024261	0.0544097	Down
Ctsm-ps	-2.91213	-2.46421	0.0024261	0.0544097	Down
Ctsm-ps2	-2.91213	-2.46421	0.0024261	0.0544097	Down
Gm19013	-2.91213	-2.46421	0.0024261	0.0544097	Down
Gm19620	-2.91213	-2.46421	0.0024261	0.0544097	Down
Gzma	-2.91213	-2.46421	0.0024261	0.0544097	Down
Prokr1	-2.91213	-2.46421	0.0024261	0.0544097	Down
Gm18490	2.3028	-2.50125	0.0024261	0.0544097	Up
Gm3364	2.3028	-2.50125	0.0024261	0.0544097	Up
Adra2c	0.63795	4.82824	0.0024326	0.0545111	No
Gfpt2	-0.685173	2.93827	0.00245235	0.0548935	No
Dusp4	0.659115	3.59337	0.00245364	0.0548935	No
Pgpep1	0.658186	3.65278	0.00245859	0.0549596	No
Gpr35	-1.26174	-0.758888	0.00246665	0.0550506	Down
Zfp389	-1.26174	-0.758888	0.00246665	0.0550506	Down
Gpr3	0.681369	2.96901	0.00247837	0.0552674	No
Catsper2	-0.73856	1.98606	0.00250241	0.0556998	No
Enkur	-0.830149	1.11054	0.00250274	0.0556998	No
Gm11686	-3.32838	-2.90931	0.00250381	0.0556998	Down
4930562C15Rik	0.747883	1.7671	0.00251195	0.0558358	No
1700048O20Rik	-0.674651	3.13945	0.00252784	0.0561436	No
Olfr56	-0.654098	3.75298	0.00253044	0.0561563	No
Pstpip2	-0.667938	3.33799	0.00254007	0.0563247	No
Dio3os	1.60423	-1.58886	0.00254585	0.0564075	Up
Arr3	-0.789864	1.359	0.00255974	0.0566697	No
Gm8445	1.30383	-0.971217	0.00257631	0.0569908	Up
1190002N15Rik	-0.628996	5.42033	0.00258958	0.0572316	No
Lyzl4	0.710545	2.22264	0.00259187	0.0572316	No
Gm13212	-1.44126	-1.2131	0.00259342	0.0572316	Down
Hmgcs2	-0.651926	3.77165	0.00259758	0.0572775	No
Recql4	0.765316	1.59177	0.0026029	0.057349	No
Gse1	0.622233	6.35583	0.00263849	0.0580869	No
Neil2	-0.782538	1.43916	0.0026491	0.058274	No
Accsl	-1.68831	-1.67368	0.00266073	0.0584831	Down
Tns4	-1.14737	-0.42675	0.00267405	0.0586741	Down
Gm15413	0.850129	0.818145	0.00267613	0.0586741	No
2022-03-04	0.630027	4.99277	0.00267931	0.0586741	No
Gm8317	-2.4891	-2.30658	0.00268218	0.0586741	Down
Gm7043	2.15947	-2.32959	0.00268218	0.0586741	Up
Gm7468	2.15947	-2.32959	0.00268218	0.0586741	Up
Gm14207	-0.911613	0.574722	0.0026865	0.0587219	No
Gm20146	-0.753969	1.66917	0.00269222	0.0588005	No
Gm15264	1.18102	-0.670821	0.00269915	0.0589052	Up
Ccdc18	-0.777784	1.49381	0.00271112	0.0591195	No
Pigz	-0.651738	3.72443	0.00273873	0.0596745	No
Myo3a	-0.647822	3.81903	0.00274127	0.0596826	No
Kcnj12	0.65908	3.3485	0.00275003	0.0598263	No
9130206I24Rik	1.80049	-1.83281	0.00275824	0.0598632	Up
4933411G11Rik	1.65069	-1.79782	0.00275824	0.0598632	Up
Gm17809	1.65069	-1.79782	0.00275824	0.0598632	Up
Fndc8	0.740583	1.76985	0.00278889	0.0604809	No
Gm1574	-2.21168	-2.16448	0.00281319	0.0609121	Down
Ttc6	-2.21168	-2.16448	0.00281319	0.0609121	Down
Gm5908	-0.688588	2.66429	0.0028188	0.0609857	No
Kbtbd12	-1.91125	-1.88035	0.00282728	0.0611211	Down
2310005G13Rik	-2.0665	-1.99595	0.00285251	0.0615679	Down
Gm17786	-2.01234	-2.03512	0.00285251	0.0615679	Down
LOC100862220	0.71737	2.02544	0.00285464	0.0615679	No
I830012O16Rik	0.65795	3.30505	0.00285783	0.0615885	No
Gm3510	-0.664161	3.17052	0.00286635	0.0616781	No
Gm5643	-0.724686	2.03167	0.00286646	0.0616781	No
Col1a1	0.664224	3.07653	0.0028705	0.0617168	No
Gm11841	1.1344	-0.479959	0.0028866	0.0620146	Up
5430407P10Rik	0.718365	2.06163	0.00288956	0.06203	No
Spag5	-0.636095	4.19853	0.0029084	0.062386	No
Prss50	-0.977785	0.199139	0.00291314	0.0623905	No
Slfn3	0.933693	0.212385	0.00291314	0.0623905	No
Nlrp1b	-0.79442	1.24498	0.00292283	0.0625496	No
Pth2r	-0.844738	0.873634	0.00293156	0.0626876	No
Gm9846	-0.729951	1.92433	0.00294127	0.0628465	No
Otub2	0.622325	5.15948	0.00294756	0.0629322	No
Spred2	0.616402	6.03919	0.00295417	0.0630245	No
Plac8l1	-1.5462	-1.36023	0.00297647	0.0634513	Down
Tlr12	0.905618	0.409595	0.0030117	0.0641527	No
Oxt	-1.04949	-0.134	0.00303552	0.0646103	Down
BC049352	-1.02829	0.0022118	0.00304304	0.0647204	Down
2310015A10Rik	-0.644816	3.71792	0.00304909	0.0647989	No
Aoc2	0.686569	2.42112	0.00311546	0.0661585	No
Gm16050	-0.781406	1.31575	0.00313809	0.0665879	No
Trim17	0.674396	2.71719	0.00314525	0.0666885	No
LOC100043921	1.15976	-0.637654	0.0031579	0.0669052	Up
Sowahb	0.625985	4.41984	0.00316826	0.0670733	No
Stk32b	-0.719609	1.97427	0.00317182	0.0670971	No
2310043O21Rik	-1.61038	-1.43982	0.00318237	0.0672173	Down
Lrp2	1.52572	-1.43629	0.00318237	0.0672173	Up
Gm18446	0.925866	0.230424	0.00319124	0.067353	No
Trim7	-0.756605	1.55754	0.00324265	0.0683858	No
Pcbd1	-0.742293	1.70095	0.00325246	0.0685147	No
Tnni1	-0.711688	2.07588	0.00325374	0.0685147	No
Magix	1.01825	-0.162589	0.00326668	0.0687347	Up
Sh3rf3	0.611957	5.54334	0.00330565	0.0695017	No
Alms1-ps1	-0.755825	1.4913	0.00331045	0.0695497	No
Tmem28	0.664882	2.79985	0.00332191	0.0697219	No
Sun2	-0.608421	6.18287	0.0033237	0.0697219	No
Mir126	-0.769624	1.38321	0.00334637	0.070144	No
Tle1	0.611345	5.46629	0.00336395	0.0704493	No
Epha2	-0.699664	2.22798	0.00336604	0.0704493	No
Sbsn	-0.65741	3.05811	0.00337666	0.0705686	No
Rnft1	-0.617293	4.83236	0.0033771	0.0705686	No
Gm606	-1.17743	-0.567867	0.00337949	0.0705686	Down
Col3a1	0.690098	2.26643	0.0033889	0.0705686	No
Gm4955	3.06366	-2.76304	0.00339444	0.0705686	Up
Gm8900	3.06366	-2.76304	0.00339444	0.0705686	Up
E030002O03Rik	2.51046	-2.69581	0.00339444	0.0705686	Up
Clrn1	1.53876	-1.52668	0.00339476	0.0705686	Up
Gm3945	1.53876	-1.52668	0.00339476	0.0705686	Up
Litaf	-0.621794	4.42966	0.00341266	0.0708873	No
Susd2	-0.63963	3.5708	0.00341851	0.0709552	No
Hist1h2bl	1.24851	-0.831852	0.0034295	0.0711299	Up
Scarf2	0.700245	2.09094	0.00344729	0.0714356	No
Gm20143	0.707469	1.95804	0.00345023	0.0714356	No
Rgs16	-0.636703	3.63076	0.00345201	0.0714356	No
Sstr3	0.61702	4.65469	0.00346276	0.0716044	No
Nlrx1	0.642741	3.38463	0.0034711	0.071723	No
C230037L18Rik	-0.672052	2.63468	0.00347533	0.0717568	No
Gm19349	-0.826616	0.87989	0.00347826	0.0717635	No
Lims2	0.60345	6.56149	0.00349682	0.0720926	No
Brwd3	0.63972	3.44709	0.00350517	0.0722107	No
Ttc18	-0.852969	0.747803	0.0035144	0.0723469	No
Arid4a	0.607239	5.64675	0.00351802	0.0723673	No
Snord65	-0.754195	1.43309	0.0035312	0.0725518	No
Ier5l	0.62845	3.91147	0.00353225	0.0725518	No
Drd3	-0.801234	1.10722	0.00354079	0.0726731	No
Igfn1	-0.611997	4.94434	0.00359305	0.0736909	No
Zbtb46	0.63837	3.39552	0.00360526	0.0738863	No
Hist1h2ag	1.5538	-1.62303	0.00360939	0.073916	Up
1810059H22Rik	-0.678946	2.49489	0.00361382	0.073932	No
Cenph	-0.999475	-0.0167402	0.00361742	0.073932	No
Ngb	-0.701632	2.04749	0.00361821	0.073932	No
LOC100861855	-0.739551	1.57868	0.00364987	0.0745239	No
Gm9982	1.30198	-1.03625	0.00366341	0.074745	Up
Ccdc152	-0.723255	1.80037	0.00367819	0.0749357	No
Fst	0.71786	1.80565	0.00367819	0.0749357	No
Kcnip1	0.604946	5.52349	0.00368769	0.0750065	No
Zscan2	0.657953	2.78875	0.00368943	0.0750065	No
Hspb1	0.634905	3.48901	0.00368983	0.0750065	No
Lamc2	-0.624492	4.00181	0.00369449	0.0750461	No
E230029C05Rik	-0.777508	1.28745	0.0037119	0.0752889	No
Lgals4	-0.771412	1.28362	0.0037119	0.0752889	No
Impg2	0.910287	0.220578	0.00372519	0.0755028	No
Gm7694	0.695014	2.07055	0.00373163	0.0755778	No
Rasl10a	0.610335	4.79647	0.00373724	0.0756249	No
H2-M3	-0.685984	2.25842	0.00373944	0.0756249	No
Tmprss6	-0.878799	0.576106	0.00374485	0.0756382	No
Proca1	-0.700317	2.09069	0.00374558	0.0756382	No
LOC100046763	0.611197	4.68063	0.0037629	0.0759324	No
Slc6a16	-1.00054	-0.0891635	0.00377496	0.0760791	Down
Gm17775	-1.45651	-1.30833	0.00377845	0.0760791	Down
Gm16340	1.42203	-1.32631	0.00377845	0.0760791	Up
Ido1	-0.719321	1.78897	0.00379473	0.0763512	No
Stmn1-rs2	0.770349	1.21873	0.00381272	0.0766574	No
Fam24a	1.57134	-1.7262	0.00381958	0.0767393	Up
Cd52	-0.794313	1.0262	0.00382942	0.076881	No
Rpe65	0.702495	1.91046	0.00386267	0.0774922	No
Tppp3	-0.606878	4.96511	0.00386899	0.0775625	No
C130030K03Rik	-0.655215	2.80797	0.00389986	0.0781246	No
Mki67	0.695229	2.00585	0.00391237	0.0782901	No
Mrps6	0.59975	5.73073	0.00391379	0.0782901	No
Gm1337	0.600384	5.59336	0.00392529	0.0784632	No
Kiss1	-1.02715	-0.188886	0.00393896	0.0785688	Down
Ptgdr	0.998101	-0.175477	0.00393896	0.0785688	No
Gucy2e	-0.670684	2.51129	0.00394069	0.0785688	No
Gm5458	-2.83866	-2.51908	0.00394482	0.0785688	Down
Prr15l	-2.83866	-2.51908	0.00394482	0.0785688	Down
Fam110a	0.675468	2.34515	0.00396246	0.0788632	No
Chi3l7	-1.32926	-1.0999	0.00397843	0.079124	Down
1110020A21Rik	-0.952504	0.182651	0.0039843	0.0791668	No
Adcy10	-0.688002	2.16045	0.00398632	0.0791668	No
Dcst2	-0.97753	0.00411489	0.00399406	0.0792634	No
Axin2	0.605717	4.7962	0.00400591	0.0794415	No
LOC100862391	0.781622	1.01808	0.00401481	0.0795121	No
1700007E05Rik	-1.74126	-1.80671	0.00401524	0.0795121	Down
Prss35	0.689235	2.07277	0.00405598	0.0801715	No
Glp2r	-0.714272	1.80369	0.00405702	0.0801715	No
Gm4012	-0.893286	0.419835	0.00405726	0.0801715	No
Hsd17b7	0.605731	4.71421	0.00406021	0.0801724	No
Ttc39a	-0.712597	1.84632	0.00407828	0.0804716	No
Mthfs	-0.65737	2.71121	0.0040837	0.0805209	No
A630081J09Rik	-0.634671	3.31768	0.00409838	0.0807528	No
Inca1	-0.700173	1.97012	0.00413243	0.0813655	No
Sigirr	0.743021	1.42992	0.00414578	0.0815702	No
Lmx1a	0.67057	2.38408	0.00416244	0.0818396	No
Tbc1d9b	-0.588788	8.27985	0.00416812	0.0818929	No
LOC100862401	0.82915	0.729659	0.00417301	0.0819006	No
Xdh	-0.608309	4.42289	0.00417862	0.0819006	No
Dhh	-1.86087	-1.9164	0.00418133	0.0819006	Down
Gm5128	1.84792	-1.95278	0.00418133	0.0819006	Up
Fmnl1	0.590608	6.94903	0.00418538	0.0819006	No
Dhdh	-0.617813	3.89167	0.00418633	0.0819006	No
Edn3	0.644933	2.94373	0.00420446	0.082197	No
Upk1a	1.1204	-0.573537	0.00422381	0.0825169	Up
2410004A20Rik	2.07753	-2.38634	0.00423033	0.0825273	Up
Gm14552	2.07753	-2.38634	0.00423033	0.0825273	Up
Slc7a5	0.591343	6.43633	0.00423536	0.0825671	No
Hfe2	-0.86896	0.5698	0.00425559	0.0829029	No
Gm7599	-1.95607	-2.07542	0.00429585	0.0835621	Down
4930465A12Rik	1.90644	-2.0835	0.00429585	0.0835621	Up
Spink8	-0.82248	0.841468	0.00429852	0.0835621	No
9930111J21Rik1	0.651649	2.69969	0.00431375	0.0836876	No
Gm15368	-1.36683	-1.16609	0.00432459	0.0836876	Down
Gm15376	-1.36683	-1.16609	0.00432459	0.0836876	Down
LOC100862044	-1.36683	-1.16609	0.00432459	0.0836876	Down
Hist1h2bf	1.29769	-1.17572	0.00432459	0.0836876	Up
Il25	-2.15064	-2.2087	0.00432709	0.0836876	Down
Ppnr	-2.15064	-2.2087	0.00432709	0.0836876	Down
Sgcz	0.617186	3.79417	0.00432925	0.0836876	No
Gm1980	-0.83835	0.636973	0.00433731	0.0837848	No
Clec7a	0.894539	0.210666	0.00434427	0.0838606	No
Col6a6	0.732594	1.49507	0.00434899	0.083893	No
1700018L02Rik	-0.657357	2.61585	0.00438697	0.0845663	No
Pygm	-0.593664	5.52887	0.00439645	0.08469	No
Clic6	-0.648475	2.76896	0.00440004	0.0847	No
1700009P17Rik	1.21756	-0.852226	0.00440653	0.0847658	Up
BC024139	-0.911693	0.244545	0.00441642	0.0848968	No
Gm8623	-0.871724	0.479304	0.00442367	0.084977	No
Barhl1	3.62752	-3.08972	0.00444385	0.0850094	Up
Gm3115	3.62752	-3.08972	0.00444385	0.0850094	Up
Gm13453	-3.22256	-2.98527	0.00444385	0.0850094	Down
LOC100040974	-3.22256	-2.98527	0.00444385	0.0850094	Down
Mageb16-ps1	-3.22256	-2.98527	0.00444385	0.0850094	Down
P2ry10	-3.22256	-2.98527	0.00444385	0.0850094	Down
Nhs	0.652234	2.68164	0.00447571	0.0855595	No
Gm17769	-0.943763	0.0828626	0.00448859	0.0857463	No
Gm1653	-0.985137	-0.0992399	0.00451233	0.0861403	No
Zc3h6	-0.605259	4.27299	0.0045186	0.0862003	No
Gm19515	0.627531	3.24749	0.00453204	0.086397	No
1700112M01Rik	0.631817	3.14476	0.00453909	0.0864154	No
Trim67	0.644451	2.76321	0.00455815	0.0864154	No
Dnahc7b	0.609452	3.94314	0.00458915	0.0864154	No
Gm8271	-1.17454	-0.627905	0.00459709	0.0864154	Down
Gm12663	-0.752127	1.28453	0.00461602	0.0864154	No
4933433C11Rik	6.2011	-3.51025	0.00464266	0.0864154	Up
5330417H12Rik	6.2011	-3.51025	0.00464266	0.0864154	Up
G6pc	6.2011	-3.51025	0.00464266	0.0864154	Up
Gm11338	6.2011	-3.51025	0.00464266	0.0864154	Up
Gm12848	6.2011	-3.51025	0.00464266	0.0864154	Up
Gm15711	6.2011	-3.51025	0.00464266	0.0864154	Up
Gm19572	6.2011	-3.51025	0.00464266	0.0864154	Up
Gm8866	6.2011	-3.51025	0.00464266	0.0864154	Up
Gm9711	6.2011	-3.51025	0.00464266	0.0864154	Up
Gsdmcl-ps	6.2011	-3.51025	0.00464266	0.0864154	Up
Iltifb	6.2011	-3.51025	0.00464266	0.0864154	Up
LOC100861914	6.2011	-3.51025	0.00464266	0.0864154	Up
Tnnt3	6.2011	-3.51025	0.00464266	0.0864154	Up
Trim63	6.2011	-3.51025	0.00464266	0.0864154	Up
4930520P13Rik	-6.18087	-3.34523	0.00464266	0.0864154	Down
9030404E10Rik	-6.18087	-3.34523	0.00464266	0.0864154	Down
Amy2b	-6.18087	-3.34523	0.00464266	0.0864154	Down
Clec4d	-6.18087	-3.34523	0.00464266	0.0864154	Down
Dfnb59	-6.18087	-3.34523	0.00464266	0.0864154	Down
E330012B07Rik	-6.18087	-3.34523	0.00464266	0.0864154	Down
Fam75d3	-6.18087	-3.34523	0.00464266	0.0864154	Down
Gm12904	-6.18087	-3.34523	0.00464266	0.0864154	Down
Gm4813	-6.18087	-3.34523	0.00464266	0.0864154	Down
Gm7270	-6.18087	-3.34523	0.00464266	0.0864154	Down
Igkv1-110	-6.18087	-3.34523	0.00464266	0.0864154	Down
Igkv15-103	-6.18087	-3.34523	0.00464266	0.0864154	Down
Igkv3-3	-6.18087	-3.34523	0.00464266	0.0864154	Down
Klrb1b	-6.18087	-3.34523	0.00464266	0.0864154	Down
Myl3	-6.18087	-3.34523	0.00464266	0.0864154	Down
Slc22a16	-6.18087	-3.34523	0.00464266	0.0864154	Down
Kcnj5	-0.939696	0.174333	0.00465268	0.0864982	No
Igsf1	-0.674428	2.15211	0.00465593	0.0864982	No
Ucp3	-0.676914	2.22053	0.00465858	0.0864982	No
Dnaic1	-0.669898	2.27388	0.00465964	0.0864982	No
Eno3	-0.634569	2.99249	0.00468894	0.0869834	No
Strc	0.977669	-0.188478	0.00474306	0.0878873	No
Clec9a	-1.64558	-1.55197	0.00474403	0.0878873	Down
Angptl2	0.664109	2.24051	0.00477438	0.0883902	No
Htr1d	0.677746	2.0772	0.00477835	0.0884043	No
Actn2	-0.593038	4.92325	0.0047843	0.0884551	No
Sox9	-0.589532	5.30736	0.00478948	0.0884752	No
Tmem37	0.888505	0.273721	0.00479181	0.0884752	No
Pdia4	0.58771	5.47305	0.00480417	0.088622	No
Gm11413	-1.23744	-0.9178	0.00480939	0.088622	Down
B930025P03Rik	1.21214	-0.912007	0.00480939	0.088622	Up
Cbln4	0.606682	3.92774	0.0048248	0.0888466	No
9430032J07Rik	-0.635558	2.93165	0.00484874	0.0892279	No
Rasgef1b	-0.584255	5.91421	0.00489006	0.0899282	No
Gm13293	-0.783703	0.971491	0.0048942	0.0899443	No
Sdf2l1	0.619688	3.33162	0.00493027	0.090547	No
Fcnc-ps	-0.886098	0.389928	0.00496166	0.0910628	No
Spdya	-0.641954	2.78254	0.00497077	0.0911694	No
1700030C12Rik	0.754072	1.17608	0.00499169	0.0914922	No
Ubxn11	-0.597118	4.33674	0.00501467	0.0918524	No
Sdk1	0.602871	3.9407	0.00510342	0.0934159	No
Socs3	-0.660351	2.32348	0.00511091	0.093423	No
Tbata	0.657446	2.32946	0.00511091	0.093423	No
Krt80	-0.663434	2.31323	0.00511396	0.093423	No
Gm4926	-1.42186	-1.33227	0.005121	0.0934277	Down
Slc43a1	1.3791	-1.35486	0.005121	0.0934277	Up
Gm15501	-0.625348	3.16359	0.00512775	0.0934891	No
Galntl2	-0.654486	2.41915	0.00519413	0.0946368	No
Dpf3	0.759757	1.0889	0.00519761	0.0946377	No
Rnf165	0.577661	6.42276	0.00520473	0.0947048	No
Gm4735	0.679408	1.90924	0.00521831	0.0948892	No
Gm20190	-0.817011	0.644321	0.0052252	0.0949018	No
Tm7sf2	0.59593	4.17242	0.00522588	0.0949018	No
Tsku	0.728907	1.29681	0.00524975	0.0952726	No
Gm18322	-1.29898	-1.12054	0.00526378	0.0954645	Down
Neurod6	0.580288	5.58803	0.00530395	0.0961297	No
Tlr13	-0.657317	2.35153	0.00533764	0.0966768	No
Gm15772	-0.602901	3.75945	0.0053484	0.0968081	No
4930473A06Rik	-0.608639	3.51625	0.00536016	0.0969575	No
Zc3h12a	-0.786539	0.940344	0.0054062	0.0977261	No
Hspg2	0.586548	4.67217	0.00542456	0.0979845	No
Zar1l	-0.926774	0.165966	0.0054276	0.0979845	No
Samsn1	-0.705394	1.66837	0.00543702	0.0980904	No
Atoh8	0.751194	1.15217	0.00546254	0.0984864	No
Tmem40	0.73862	1.26222	0.00547534	0.098594	No
Atp8b4	-1.12495	-0.721596	0.00547566	0.098594	Down
Fras1	0.577373	5.70632	0.00548023	0.0986119	No
Gm7331	-0.903943	0.210715	0.0054924	0.0987665	No
Dusp16	-0.589292	4.4347	0.00550129	0.0988619	No
Ncan	0.570541	7.88476	0.00551856	0.0991077	No
Fam196a	0.609037	3.40892	0.00556463	0.09982	No
Themis	-1.03006	-0.270776	0.00556546	0.09982	Down
2010308F09Rik	-1.4743	-1.41036	0.00557603	0.0998797	Down
Gm7809	1.42713	-1.40987	0.00557603	0.0998797	Up
Bbox1	-0.948425	-0.0148174	0.00559173	0.100074	No
4930467E23Rik	-0.693467	1.75492	0.00559413	0.100074	No
Col2a1	-0.874591	0.303913	0.00560394	0.100184	No
LOC100534290	-1.21223	-0.861866	0.00564883	0.100922	Down
Cfp	0.598781	3.6943	0.00565855	0.10103	No
Tfap2d	0.916912	0.0555442	0.00567901	0.101329	No
Gbp2	-0.630585	2.76249	0.0057204	0.101742	No
GA_x5J8B7W5P47-694928-693967	2.95761	-2.83963	0.00572059	0.101742	Up
Rbpsuh-ps1	2.95761	-2.83963	0.00572059	0.101742	Up
Hist2h4	2.40441	-2.7688	0.00572059	0.101742	Up
Rpl9-ps8	2.40441	-2.7688	0.00572059	0.101742	Up
TrnR	-0.585909	4.45021	0.00575767	0.102228	No
Atp12a	-1.29554	-1.03662	0.00575891	0.102228	Down
4930486F22Rik	-1.33521	-1.18773	0.00575899	0.102228	Down
Npbwr1	0.834817	0.461712	0.0057683	0.102327	No
Rgsl1	-0.695368	1.68146	0.00581135	0.103024	No
Papd7	0.574107	5.56259	0.00582112	0.103131	No
LOC100862247	0.600468	3.56968	0.00584096	0.103416	No
Gm8991	-0.718701	1.45693	0.00590669	0.104513	No
Car15	0.626687	2.75597	0.00593035	0.104865	No
Kif18a	-0.764307	0.909648	0.00598578	0.105777	No
Odf4	-1.09778	-0.565325	0.00599981	0.105957	Down
Rgs9	-0.565405	7.33001	0.00603811	0.106565	No
Gm7591	-1.53471	-1.49291	0.00607118	0.107012	Down
Pnmt	-1.53471	-1.49291	0.00607118	0.107012	Down
Gm5093	0.840358	0.446371	0.00614691	0.108277	No
Gm15682	-0.689181	1.74316	0.00616693	0.108561	No
Gm16440	-1.04938	-0.4919	0.00621651	0.109294	Down
Gm5803	-1.04938	-0.4919	0.00621651	0.109294	Down
Gm19618	-0.814044	0.578872	0.00623624	0.109571	No
Inmt	0.73467	1.17511	0.00625568	0.109843	No
6230427J02Rik	0.791054	0.721387	0.00628383	0.110267	No
Fat3	0.563256	6.96694	0.00629102	0.110273	No
Ucma	1.07588	-0.691815	0.00629561	0.110273	Up
Ctf1	-0.783792	0.780343	0.0062962	0.110273	No
Mir485	1.3353	-1.30189	0.00630869	0.110422	Up
Tagln2	-0.583669	4.16524	0.0063177	0.11051	No
Trim68	-0.618929	2.90181	0.00635634	0.110844	No
Piga	-0.602883	3.31634	0.00636514	0.110844	No
Fbxl12	-0.586554	4.01202	0.00637256	0.110844	No
Myh6	-0.647607	2.23492	0.00637622	0.110844	No
5430405G05Rik	-0.650784	2.22401	0.00638935	0.110844	No
1100001G20Rik	-2.76124	-2.57621	0.00639309	0.110844	Down
Gm13718	-2.76124	-2.57621	0.00639309	0.110844	Down
Gm829	-2.76124	-2.57621	0.00639309	0.110844	Down
Gm9898	-2.76124	-2.57621	0.00639309	0.110844	Down
Prss1	-2.76124	-2.57621	0.00639309	0.110844	Down
Rp1l1	-2.76124	-2.57621	0.00639309	0.110844	Down
Hist1h3i	2.21035	-2.5651	0.00639309	0.110844	Up
LOC100861770	2.21035	-2.5651	0.00639309	0.110844	Up
Six1	2.21035	-2.5651	0.00639309	0.110844	Up
C330005M16Rik	-1.02561	-0.409364	0.00640699	0.111016	Down
C1ra	-0.637475	2.42002	0.00643362	0.111386	No
Gm19056	-1.89751	-2.11693	0.00644454	0.111386	Down
Gm9354	-1.89751	-2.11693	0.00644454	0.111386	Down
A530050N04Rik	1.83642	-2.13143	0.00644454	0.111386	Up
Ddr2	0.579321	4.29524	0.00645182	0.111442	No
I830077J02Rik	-0.862632	0.296274	0.00646473	0.111595	No
Lgals1	0.597344	3.34816	0.00647091	0.111632	No
Itgb3bp	-0.647695	2.2477	0.00650926	0.112224	No
Ccno	-0.852188	0.368251	0.00653049	0.112519	No
LOC100862064	-0.639173	2.32859	0.00655416	0.112857	No
4930588K23Rik	-1.11343	-0.61071	0.00655998	0.112886	Down
Uts2	1.10712	-0.817575	0.00657299	0.11304	Up
Morn3	-1.56345	-1.60955	0.00660661	0.113547	Down
Fbp1	-2.0869	-2.25439	0.00662995	0.113609	Down
Gm5528	-2.0869	-2.25439	0.00662995	0.113609	Down
Gpr15	-2.0869	-2.25439	0.00662995	0.113609	Down
Sprr2a2	-2.0869	-2.25439	0.00662995	0.113609	Down
Gm6834	-0.708088	1.43901	0.0066308	0.113609	No
LOC676837	-2.35251	-2.40634	0.00664724	0.113749	Down
Sirpb1a	-2.35251	-2.40634	0.00664724	0.113749	Down
E130306D19Rik	-0.921665	0.0357867	0.00667852	0.114214	No
Igsf9b	0.578645	4.16849	0.0066917	0.114368	No
Gm12657	-0.687929	1.57782	0.00674854	0.115268	No
LOC100861618	1.05925	-0.528534	0.00679035	0.115911	Up
Egf	-0.723461	1.21406	0.00680792	0.116139	No
Apln	0.565235	5.26171	0.00681771	0.116234	No
P2rx5	-0.977186	-0.221576	0.00684735	0.116667	No
Col1a2	0.571676	4.5442	0.00686155	0.116764	No
Cirbp	-0.562598	5.6382	0.00686549	0.116764	No
Krt12	-0.567475	4.9862	0.00686876	0.116764	No
Tmem151b	0.556225	7.47593	0.00686996	0.116764	No
1700024B05Rik	1.09548	-0.726244	0.00690226	0.117241	Up
Pde6h	-1.38636	-1.35664	0.00691861	0.117374	Down
Sycp2l	-1.38636	-1.35664	0.00691861	0.117374	Down
Pxmp2	-0.649999	2.06702	0.00693147	0.11752	No
4930509J09Rik	0.853569	0.315743	0.00695528	0.117851	No
Neurod1	0.601626	3.06673	0.00696905	0.117998	No
Zfp941	-0.569872	4.65575	0.0069725	0.117998	No
BE692007	0.706672	1.3129	0.00701792	0.118694	No
9630014M24Rik	0.763847	0.807916	0.00702483	0.118738	No
C1rb	-0.8342	0.502254	0.00703939	0.118911	No
Bfsp2	0.621442	2.59475	0.00709967	0.119813	No
B230216N24Rik	-0.58461	3.77009	0.0071015	0.119813	No
Pim3	-0.560789	5.50153	0.00713272	0.120267	No
Crx	1.44732	-1.69378	0.00718023	0.12092	Up
Tmprss11d	1.44732	-1.69378	0.00718023	0.12092	Up
Zfp282	0.572522	4.22017	0.00721165	0.121375	No
Gm10535	-0.613133	2.77377	0.00723647	0.121718	No
Kif4	-0.705131	1.35517	0.00725097	0.121888	No
Adcyap1	0.579056	3.80797	0.00726697	0.122028	No
Fbxo48	-0.902	0.0559147	0.00726815	0.122028	No
2810049E08Rik	-0.622327	2.49245	0.00729577	0.122417	No
Steap3	0.59994	2.98871	0.00733815	0.122996	No
Gm6202	-0.763098	0.925642	0.00733919	0.122996	No
Zfpm1	0.559729	5.29734	0.00734835	0.123075	No
Txnrd3	-0.628067	2.37459	0.00739186	0.123728	No
Gm6436	-1.07645	-0.579443	0.0074317	0.12432	Down
Cd48	-0.806241	0.552116	0.00749631	0.125325	No
Zfp791	0.652666	1.92469	0.00757878	0.126507	No
Epyc	-0.570389	4.17997	0.00758272	0.126507	No
4930579G22Rik	-1.11914	-0.788625	0.00758323	0.126507	Down
Eps8l2	-0.597528	3.09946	0.00758719	0.126507	No
Aldh1a2	-0.608489	2.83042	0.00759194	0.126507	No
Batf	-1.43696	-1.43612	0.00759456	0.126507	Down
Sgsm1	0.550335	6.90001	0.00760468	0.126599	No
Hopx	0.565387	4.45209	0.0076188	0.126758	No
Gm3362	-0.578499	3.73824	0.00763451	0.126943	No
LOC100861953	-0.707633	1.28251	0.00764648	0.127065	No
Shank2	0.54843	7.53688	0.00767873	0.127524	No
Gpr126	-0.57369	3.94873	0.00768683	0.12756	No
4933407L21Rik	-0.661405	1.86555	0.00769013	0.12756	No
Cd83	-0.570952	4.07534	0.0077053	0.127735	No
Abhd14b	-0.572685	4.01277	0.00773655	0.128176	No
Gm20251	1.59206	-1.83722	0.00778622	0.128513	Up
2900057B20Rik	-1.55141	-1.76913	0.00778622	0.128513	Down
Gm19460	-1.55141	-1.76913	0.00778622	0.128513	Down
LOC100534316	-1.55141	-1.76913	0.00778622	0.128513	Down
Smpx	-1.55141	-1.76913	0.00778622	0.128513	Down
Wfdc13	1.45637	-1.80216	0.00778622	0.128513	Up
Tex15	-0.91872	-0.0340093	0.00778953	0.128513	No
Anubl1	-0.610689	2.69663	0.00780111	0.128627	No
Gm106	-0.617902	2.52633	0.0078139	0.128761	No
Siah3	0.716865	1.13115	0.00786065	0.129391	No
4930474H20Rik	-3.10836	-3.06563	0.00788025	0.129391	Down
Gm18078	-3.10836	-3.06563	0.00788025	0.129391	Down
Il5	-3.10836	-3.06563	0.00788025	0.129391	Down
LOC100534275	-3.10836	-3.06563	0.00788025	0.129391	Down
Mill1	-3.10836	-3.06563	0.00788025	0.129391	Down
Lsm10	0.621244	2.35883	0.00792735	0.130087	No
Cdca7l	-0.869622	0.1593	0.00795325	0.130361	No
Adora2b	0.619057	2.34834	0.00795352	0.130361	No
Foxo6	0.572828	3.78936	0.0079686	0.130446	No
Gm2778	0.972242	-0.356969	0.00797267	0.130446	No
Gm17566	-0.808478	0.531362	0.00797764	0.130446	No
Sfrp5	-0.808478	0.531362	0.00797764	0.130446	No
Tnfsf13b	-0.820755	0.42286	0.00800343	0.130791	No
A230051N06Rik	-0.735699	0.973682	0.00805319	0.131462	No
Nek11	-0.649106	1.90703	0.0080557	0.131462	No
Exosc6	0.597196	2.84557	0.00805883	0.131462	No
E030003E18Rik	-0.560189	4.58015	0.00808807	0.131861	No
4921517L17Rik	0.553291	5.18545	0.00814485	0.132639	No
Hist1h4k	1.03965	-0.625342	0.00815017	0.132639	Up
LOC100861992	1.03965	-0.625342	0.00815017	0.132639	Up
Rrad	-0.667002	1.63503	0.00817908	0.132958	No
LOC100862085	0.627716	2.11913	0.00817942	0.132958	No
Usp2	-0.546975	6.22572	0.00823813	0.133833	No
Tcte1	0.55163	5.2667	0.00826664	0.134217	No
Sla	0.570676	3.79306	0.00830334	0.134734	No
Gm14730	-0.730893	1.06317	0.00831834	0.134769	No
9330117O12	-0.770612	0.715208	0.00833854	0.134769	No
Tsix	-1.49533	-1.52023	0.00834208	0.134769	Down
Gm17931	-1.45485	-1.54811	0.00834208	0.134769	Down
Trbj2-2	-1.45485	-1.54811	0.00834208	0.134769	Down
Mapk13	-1.13865	-0.841765	0.00834948	0.134769	Down
Ppp1r1c	-1.13865	-0.841765	0.00834948	0.134769	Down
Speer6-ps1	-1.13865	-0.841765	0.00834948	0.134769	Down
Lman1l	1.07549	-0.837729	0.00834948	0.134769	Up
Gm19522	0.689229	1.41525	0.00837054	0.13503	No
C230004F18Rik	-0.550508	5.34503	0.00837709	0.135057	No
Ildr1	-1.3074	-1.3048	0.00843262	0.135873	Down
Fam43a	0.560316	4.25425	0.00848443	0.136628	No
Adamtsl3	0.68647	1.35821	0.008497	0.13675	No
Cstad	-0.679459	1.45516	0.00858315	0.138056	No
LOC100861965	-0.602927	2.6121	0.00864025	0.138893	No
C1s	-0.65271	1.76586	0.00865724	0.139013	No
Tnfaip2	-0.589456	3.03854	0.00865774	0.139013	No
Gm11793	-1.07697	-0.753329	0.00868047	0.139216	Down
Gm2830	-1.07697	-0.753329	0.00868047	0.139216	Down
Gm19651	-1.20865	-1.01404	0.00878151	0.140754	Down
Gm14685	0.756596	0.700202	0.00883836	0.141184	No
1700049E17Rik1	-6.03107	-3.44984	0.00894141	0.141184	Down
1700049E17Rik2	-6.03107	-3.44984	0.00894141	0.141184	Down
4933426K07Rik	-6.03107	-3.44984	0.00894141	0.141184	Down
Chi3l4	-6.03107	-3.44984	0.00894141	0.141184	Down
Gm11605	-6.03107	-3.44984	0.00894141	0.141184	Down
Gm12695	-6.03107	-3.44984	0.00894141	0.141184	Down
Gm16305	-6.03107	-3.44984	0.00894141	0.141184	Down
Gm4974	-6.03107	-3.44984	0.00894141	0.141184	Down
Gm6308	-6.03107	-3.44984	0.00894141	0.141184	Down
Gm7765	-6.03107	-3.44984	0.00894141	0.141184	Down
Gm8232	-6.03107	-3.44984	0.00894141	0.141184	Down
Gm8982	-6.03107	-3.44984	0.00894141	0.141184	Down
Gm9134	-6.03107	-3.44984	0.00894141	0.141184	Down
Igkv12-46	-6.03107	-3.44984	0.00894141	0.141184	Down
Igkv13-84	-6.03107	-3.44984	0.00894141	0.141184	Down
Iglc1	-6.03107	-3.44984	0.00894141	0.141184	Down
Mup1	-6.03107	-3.44984	0.00894141	0.141184	Down
Mup3	-6.03107	-3.44984	0.00894141	0.141184	Down
Tmem174	-6.03107	-3.44984	0.00894141	0.141184	Down
Gm17926	6.01126	-3.63899	0.00894141	0.141184	Up
Gm18982	6.01126	-3.63899	0.00894141	0.141184	Up
Gm19418	6.01126	-3.63899	0.00894141	0.141184	Up
Gm8178	6.01126	-3.63899	0.00894141	0.141184	Up
Mir701	6.01126	-3.63899	0.00894141	0.141184	Up
Pcdhb1	6.01126	-3.63899	0.00894141	0.141184	Up
Fam78a	0.60817	2.42673	0.00895697	0.141302	No
Anxa3	0.56303	3.91688	0.00895913	0.141302	No
Dear1	-0.564511	3.84759	0.00902617	0.141982	No
Hamp2	-1.7545	-1.99145	0.00903825	0.141982	Down
Il17b	-1.7545	-1.99145	0.00903825	0.141982	Down
Ssx9	-1.7545	-1.99145	0.00903825	0.141982	Down
Tmem72	-1.7545	-1.99145	0.00903825	0.141982	Down
Gm10243	-1.69823	-2.03055	0.00903825	0.141982	Down
Lao1	-1.69823	-2.03055	0.00903825	0.141982	Down
Zfp114	0.652416	1.73044	0.00904652	0.142031	No
Gm13268	-1.23643	-1.16277	0.00913405	0.143304	Down
Igl	-0.931203	-0.097231	0.00913803	0.143304	No
Eapp	-0.558392	4.07302	0.00915527	0.143493	No
Hist1h3d	1.38734	-1.62711	0.00916578	0.143576	Up
Liph	0.860741	-0.0316981	0.00917563	0.143649	No
Khdrbs2	0.564041	3.77579	0.00918729	0.143744	No
Il12rb1	-0.823151	0.297896	0.00919209	0.143744	No
Lrrcc1	-0.548031	4.83297	0.00921085	0.143892	No
Pou3f1	0.548347	4.74758	0.00921198	0.143892	No
9030224M15Rik	-0.697619	1.18463	0.00923227	0.144127	No
Mreg	-0.620089	2.16615	0.00928786	0.144913	No
Ccdc8	0.614514	2.2106	0.0093607	0.14589	No
Ccbl2	-0.595782	2.67388	0.00936668	0.14589	No
Dok2	1.0176	-0.514687	0.00937491	0.14589	Up
Tnfrsf9	-1.00824	-0.518837	0.00937491	0.14589	Down
Kcnab3	-0.538331	6.08996	0.00937691	0.14589	No
A530058N18Rik	-0.624613	2.0659	0.00943458	0.146704	No
Spsb4	0.638789	1.8523	0.00946717	0.147128	No
Gstm1	-0.534213	7.23867	0.00947922	0.147232	No
Trpv3	-0.785797	0.539256	0.00957283	0.148602	No
Gm10387	2.84314	-2.92032	0.00961124	0.149031	Up
Ms4a14	2.28994	-2.84549	0.00961124	0.149031	Up
Mfap5	1.76284	-2.18092	0.00962572	0.149172	Up
Stra6	-0.583015	2.94626	0.00967689	0.14988	No
Gm136	-1.23681	-1.07636	0.00971496	0.150301	Down
Ms4a4a	-1.23681	-1.07636	0.00971496	0.150301	Down
Zranb3	-0.551428	4.21298	0.00976294	0.150959	No
Gm16364	-0.942891	-0.243802	0.00982445	0.151825	No
Gm19924	-1.03734	-0.718861	0.0098652	0.152264	Down
Tecrl	-1.03734	-0.718861	0.0098652	0.152264	Down
Itga10	0.607708	2.24641	0.00987454	0.152264	No
Itgax	0.894397	-0.179723	0.00988045	0.152264	No
Mir707	0.894397	-0.179723	0.00988045	0.152264	No
Hist2h2aa1	0.559834	3.586	0.00990699	0.152588	No
Gm20038	0.895756	-0.120344	0.00992	0.152703	No
Hist2h3b	0.840479	0.0828165	0.00995573	0.153167	No
Ms4a6c	0.677356	1.32419	0.0100125	0.153904	No
Pbld2	-0.757545	0.627552	0.0100148	0.153904	No
Adra2a	0.554537	3.81786	0.0100271	0.154007	No
Creld2	0.547955	4.2385	0.0100749	0.154635	No
Gm20035	1.0117	-0.643015	0.0101038	0.154635	Up
Pilrb2	-2.02022	-2.30163	0.0101133	0.154635	Down
Pou2af1	-2.02022	-2.30163	0.0101133	0.154635	Down
Slamf7	-2.02022	-2.30163	0.0101133	0.154635	Down
Vmn1r32	-2.02022	-2.30163	0.0101133	0.154635	Down
4930555F03Rik	1.82105	-2.33473	0.0101133	0.154635	Up
9330154K18Rik	1.25349	-1.2779	0.0101184	0.154635	Up
LOC664787	1.25349	-1.2779	0.0101184	0.154635	Up
LOC100862216	-0.529876	7.05107	0.010126	0.154666	No
Malat1	0.527413	9.17784	0.0101316	0.154666	No
Erv3	-0.773726	0.55352	0.0101401	0.154709	No
Phf15	0.531281	6.39706	0.0101543	0.154841	No
Lzts1	0.538068	5.08254	0.0101777	0.155111	No
Fam53b	0.533816	5.70014	0.0102075	0.155479	No
Tmem20	0.662171	1.46089	0.0102878	0.156148	No
Foxr2	-1.02011	-0.562785	0.0102955	0.156148	Down
Dcdc2c	0.534144	5.52515	0.0102993	0.156148	No
0610009B14Rik	-1.39863	-1.46237	0.0103064	0.156148	Down
Gm3940	-1.39863	-1.46237	0.0103064	0.156148	Down
Slc38a8	-1.39863	-1.46237	0.0103064	0.156148	Down
Cyp2c38	1.33435	-1.47093	0.0103064	0.156148	Up
E030044B06Rik	-2.67943	-2.63579	0.0103193	0.156148	Down
LOC100862387	-2.67943	-2.63579	0.0103193	0.156148	Down
Nfe2	-2.67943	-2.63579	0.0103193	0.156148	Down
Mageb3	-2.5927	-2.69805	0.0103193	0.156148	Down
Mir672	2.11156	-2.63175	0.0103193	0.156148	Up
Gm765	-0.700435	1.08843	0.0103593	0.156668	No
2700081O15Rik	0.532592	5.68454	0.0103933	0.157015	No
Gm6138	-2.27904	-2.45905	0.0103994	0.157015	Down
4930521E06Rik	1.89819	-2.50664	0.0103994	0.157015	Up
Grrp1	-0.611713	2.11395	0.0104524	0.15773	No
D430020J02Rik	-0.662531	1.49937	0.0104789	0.158043	No
Casq1	-0.691245	1.16712	0.010539	0.158863	No
Gm6485	-0.798726	0.282507	0.0105514	0.158962	No
Nanos1	0.536744	4.91605	0.0105656	0.159054	No
Tinf2	-0.557418	3.58788	0.010569	0.159054	No
Gm13578	-1.11272	-0.858951	0.0105789	0.159116	Down
Tmem149	0.56691	3.16844	0.0105929	0.159156	No
Trmt61b	-0.554427	3.73043	0.0105931	0.159156	No
Fbln5	0.565452	3.16246	0.0106261	0.159564	No
Nos2	0.836516	0.151546	0.0106906	0.160446	No
Gm7252	-0.932798	-0.291565	0.0107175	0.160763	No
BC022960	-0.585065	2.69486	0.0108092	0.16205	No
Gm3897	-0.622684	1.98425	0.0108294	0.162265	No
Gm16184	-1.05237	-0.769471	0.0108903	0.163	Down
Gm18755	-1.05237	-0.769471	0.0108903	0.163	Down
Ranbp2	-0.523311	7.64671	0.0109333	0.163555	No
Gimap6	-0.569972	3.10681	0.0109401	0.163568	No
Sh3yl1	0.583277	2.62903	0.0110203	0.164678	No
Aldh6a1	-0.524703	6.65092	0.0110287	0.164714	No
Fam124b	-1.50273	-1.80247	0.0110484	0.16483	Down
Gm5626	-1.50273	-1.80247	0.0110484	0.16483	Down
Slc22a3	-0.585909	2.61629	0.01107	0.165034	No
Il17rd	0.565446	3.17774	0.011074	0.165034	No
5330426P16Rik	0.607872	2.14466	0.0110898	0.16508	No
Palm2	0.527038	5.85234	0.0110899	0.16508	No
Parp14	0.559471	3.31872	0.011097	0.16508	No
Comtd1	0.574685	2.8546	0.0111011	0.16508	No
Alkbh3	-0.544039	4.05932	0.0111338	0.165383	No
1110017F19Rik	0.999708	-0.694563	0.0111375	0.165383	No
Gm6225	-0.692233	1.12617	0.0111394	0.165383	No
Gm15408	-0.695577	0.995855	0.0111569	0.165553	No
Retsat	-0.539763	4.33136	0.0111632	0.165558	No
Lgr6	-0.683239	1.2289	0.0111912	0.165883	No
Gm3739	-0.601504	2.207	0.0112315	0.166391	No
Trbc2	-0.554108	3.57624	0.0112582	0.166698	No
D8Ertd82e	0.529245	5.24633	0.0112897	0.167074	No
Fmo2	0.61831	1.95328	0.0113024	0.167172	No
Zp3r	-1.03282	-0.608114	0.0113306	0.167459	Down
Best1	-0.750377	0.581634	0.0113339	0.167459	No
BC030499	-0.550923	3.61736	0.0114037	0.168345	No
Depdc1b	-1.41319	-1.57655	0.0114183	0.168345	Down
LOC622167	-1.41319	-1.57655	0.0114183	0.168345	Down
Xpnpep2	1.33378	-1.56341	0.0114183	0.168345	Up
Il1r1	-0.551473	3.60824	0.0114618	0.168862	No
Gpr179	-0.826039	0.16105	0.0114712	0.168862	No
Prss54	-0.987217	-0.532504	0.0114779	0.168862	No
Avil	0.951176	-0.517208	0.0114779	0.168862	No
Myh3	-0.618373	1.96651	0.0114973	0.169058	No
Gm10118	0.632244	1.73257	0.0115421	0.169565	No
Gm13157	-0.596709	2.32071	0.0115441	0.169565	No
Coq10b	-0.529135	5.07554	0.0115696	0.16985	No
Tg	0.544282	3.84696	0.0115809	0.169893	No
Gm15464	-0.946687	-0.460636	0.0115867	0.169893	No
Ccr5	-0.547157	3.70857	0.011591	0.169893	No
1700047M11Rik	-0.567046	2.97051	0.0116576	0.170777	No
3830431G21Rik	-0.592794	2.30057	0.0116745	0.170935	No
Slc24a4	-0.5268	5.27075	0.0117012	0.171235	No
Gm9263	-0.893835	-0.0851689	0.0117157	0.171265	No
LOC100862152	-0.893835	-0.0851689	0.0117157	0.171265	No
4933439K11Rik	0.875609	-0.132855	0.0117378	0.171406	No
Mir124a-2	-0.867172	-0.138234	0.0117378	0.171406	No
Olfml2b	0.580343	2.60471	0.0117692	0.171775	No
Sox18	0.563502	3.03005	0.0119129	0.17378	No
Tmem146	-0.677454	1.17225	0.0119274	0.1739	No
DXBay18	0.704318	0.933047	0.0119707	0.174438	No
Lamb3	-0.684719	1.14939	0.0120386	0.175336	No
Mll2	0.516894	7.08612	0.0120846	0.175913	No
Gm4881	-1.59	-1.91201	0.0120982	0.176017	Down
Itpripl2	0.541122	3.84825	0.0121295	0.176325	No
Fbxw7	-0.515602	7.76234	0.0121321	0.176325	No
Gm10045	-0.606147	2.05475	0.0121764	0.176876	No
Gm18030	-0.765059	0.526278	0.0121854	0.176912	No
1700057K13Rik	-1.01315	-0.734616	0.0123053	0.178559	Down
Xkrx	-0.696409	0.965224	0.0123754	0.179482	No
Myct1	-0.759177	0.455076	0.0124165	0.179983	No
Upk1b	0.710464	0.817444	0.0124531	0.180392	No
Mkrn3	0.815876	0.0917885	0.0124577	0.180392	No
Gimap3	-1.31263	-1.40669	0.0124967	0.180861	Down
Chst14	0.673042	1.0593	0.0125142	0.181019	No
Ccr1	-0.825908	0.039526	0.0125379	0.181226	No
Rbbp8	-0.538054	3.86578	0.0125495	0.181226	No
Lhfpl5	-0.619213	1.84819	0.0125573	0.181226	No
Zfp78	0.60841	1.85362	0.0125573	0.181226	No
Serpina10	-1.20652	-1.09667	0.0125613	0.181226	Down
Ckap4	0.530765	4.26524	0.0126139	0.181889	No
Tbx3	0.572559	2.54206	0.0126562	0.182404	No
Sertad1	-0.535963	3.97093	0.0127046	0.182939	No
Uck2	0.540879	3.5937	0.0127066	0.182939	No
Nab2	0.518485	5.54655	0.0127272	0.183128	No
1500015A07Rik	-0.597331	2.18519	0.012733	0.183128	No
LOC319574	-0.63684	1.58705	0.01276	0.18342	No
Nog	0.559047	2.9167	0.0127685	0.183448	No
Gm15621	0.864113	-0.168917	0.012782	0.183546	No
Aox4	-0.901204	-0.230491	0.012814	0.18391	No
Itgae	0.913323	-0.359299	0.0128237	0.183935	No
Gm5912	0.913979	-0.292252	0.0128291	0.183935	No
Gm3020	-0.575211	2.51095	0.0128659	0.184319	No
Ect2	0.743575	0.547635	0.0128693	0.184319	No
Gm19500	-0.564027	2.82851	0.0129065	0.184756	No
Colq	0.640434	1.41273	0.0130354	0.186505	No
Snx30	0.515688	5.64526	0.0131196	0.187367	No
LOC100861684	-0.57579	2.56655	0.013127	0.187367	No
Ccdc109b	0.794495	0.215439	0.0131292	0.187367	No
Cry1	0.522925	4.66934	0.0131344	0.187367	No
Prrt3	0.516451	5.47131	0.013157	0.187367	No
Naip5	-0.616829	1.76171	0.0131758	0.187367	No
Lrrc7	0.512326	6.3708	0.0131808	0.187367	No
Gm3642	-0.598394	2.04295	0.0131831	0.187367	No
A930012O16Rik	0.606241	1.86518	0.013187	0.187367	No
Gm11826	-0.670191	1.22091	0.0131874	0.187367	No
1700015E13Rik	1.64731	-2.08828	0.0131976	0.187367	Up
Ccnb3	-1.63967	-2.0708	0.0131976	0.187367	Down
Gm5150	-1.63967	-2.0708	0.0131976	0.187367	Down
Gm7745	-1.63967	-2.0708	0.0131976	0.187367	Down
Zp2	-1.63967	-2.0708	0.0131976	0.187367	Down
Il18	-0.5252	4.47964	0.0132052	0.187379	No
St8sia4	0.52659	4.30563	0.0132329	0.187676	No
Gm4983	-0.760808	0.432859	0.0132812	0.188263	No
Oprd1	0.525576	4.34664	0.0133173	0.188678	No
Glra1	-1.20135	-1.27781	0.0133442	0.188963	Down
Adam32	-0.764233	0.387372	0.013423	0.189981	No
Slc22a8	0.518913	4.90554	0.0134473	0.190228	No
Trim16	-0.589568	2.16096	0.013526	0.191242	No
Fahd2a	-0.527534	4.14161	0.0135983	0.192167	No
3110070M22Rik	-0.852864	-0.0417532	0.0136851	0.193294	No
Fam181b	0.523033	4.35839	0.0137425	0.194006	No
Nmnat3	-0.583656	2.24035	0.0137524	0.194047	No
Prss53	0.567979	2.57058	0.0138279	0.195011	No
Anxa13	-1.35926	-1.48912	0.013932	0.19575	Down
Acbd7	-1.31877	-1.51641	0.013932	0.19575	Down
Gm6540	3.34119	-3.28821	0.0139512	0.19575	Up
LOC100862016	3.34119	-3.28821	0.0139512	0.19575	Up
Rpl7a-ps5	3.34119	-3.28821	0.0139512	0.19575	Up
Ampd1	-2.98434	-3.15091	0.0139512	0.19575	Down
Gm20003	-2.98434	-3.15091	0.0139512	0.19575	Down
Gm2999	-2.98434	-3.15091	0.0139512	0.19575	Down
Npb	-2.98434	-3.15091	0.0139512	0.19575	Down
Ssxb8	-2.98434	-3.15091	0.0139512	0.19575	Down
E530001K10Rik	-0.720082	0.777342	0.0139607	0.195783	No
LOC100861863	-0.513201	5.30366	0.0139974	0.196053	No
Cyp2c66	1.11489	-1.15717	0.0139996	0.196053	Up
Zfp658	0.552008	2.90647	0.0140122	0.196053	No
4930552P12Rik	-0.965887	-0.546306	0.0140226	0.196053	No
Gm9221	0.96524	-0.547641	0.0140226	0.196053	No
Rps19-ps4	0.96524	-0.547641	0.0140226	0.196053	No
2610206C17Rik	0.902091	-0.332566	0.0140458	0.196141	No
Sox4	0.518465	4.60891	0.014047	0.196141	No
Gm5570	1.33235	-1.768	0.0140563	0.196141	Up
Entpd3	-0.534351	3.57901	0.0140573	0.196141	No
AI854517	-0.510539	5.67459	0.014076	0.196303	No
AW011738	-0.57734	2.29726	0.0141458	0.197176	No
Slc2a4	-0.680487	0.971106	0.0141723	0.197446	No
4930528A17Rik	-0.592984	2.00349	0.0141951	0.197663	No
Hist3h2a	0.513306	5.06795	0.0142302	0.198053	No
Phf7	-0.579838	2.28682	0.014243	0.19813	No
Slc16a1	-0.511152	5.39589	0.0142669	0.198296	No
Slc30a1	-0.508987	5.77778	0.0142693	0.198296	No
Emp3	0.652931	1.14722	0.0142791	0.198309	No
Pdlim3	-0.63116	1.55338	0.0143023	0.198309	No
Gm18150	1.6853	-2.23208	0.0143062	0.198309	Up
Gm19967	1.6853	-2.23208	0.0143062	0.198309	Up
Mir378	1.6853	-2.23208	0.0143062	0.198309	Up
Col5a3	-0.586762	2.17235	0.0143512	0.198834	No
Mapk11	0.508444	5.72724	0.0143732	0.199038	No
Gm20186	-0.517609	4.57061	0.0143864	0.199122	No
Arhgap40	-0.804943	0.0883282	0.0144488	0.199885	No
4930579C15Rik	0.631508	1.41624	0.0144756	0.200106	No
Nfe2l3	-0.570594	2.38533	0.0144793	0.200106	No
D330012F22Rik	0.557727	2.7252	0.0144916	0.200154	No
Gm19420	-1.14993	-1.05317	0.0144973	0.200154	Down
Ak4	0.507597	5.75521	0.0145097	0.200178	No
[truncated: 25,586 more rows]

## Sheet: NM_H vs NMC_H
Symbol	logFC	logCPM	PValue	FDR	Sig
LOC100041593	7.38837	2.58657	2.96455e-81	6.419e-77	Up
Gm15941	6.61246	2.80063	4.60986e-81	6.419e-77	Up
LOC100041504	7.82018	2.44713	1.73062e-80	1.60653e-76	Up
Ccl21c	7.5473	2.488	4.62722e-80	3.22159e-76	Up
4930447A16Rik	6.38805	2.79878	4.66277e-79	2.59707e-75	Up
Mir504	-12.4606	2.16167	1.89683e-73	8.80414e-70	Down
Gm18651	12.2183	1.90691	1.52755e-70	6.07724e-67	Up
Gm7335	6.76547	2.18652	9.55182e-70	3.32511e-66	Up
Mir139	12.1368	1.82553	1.29894e-68	4.01937e-65	Up
Xlr3b	5.41771	2.55575	4.73334e-66	1.31819e-62	Up
Gm3227	-6.3429	2.20659	3.95227e-64	1.00061e-60	Down
Mir153	11.7767	1.46619	2.82316e-60	6.55186e-57	Up
Gm3527	11.7731	1.4626	3.98544e-60	8.53773e-57	Up
Gm10591	4.72225	2.71085	2.0628e-59	4.10336e-56	Up
LOC100862177	4.42172	2.99394	3.25551e-58	6.04419e-55	Up
Gm18065	11.6414	1.33123	2.93995e-57	5.11716e-54	Up
Gm6855	5.83611	1.77603	1.83189e-56	2.77484e-53	Up
Gm19863	-11.6633	1.37437	1.86969e-56	2.77484e-53	Down
Gm13666	8.53347	1.29486	1.89314e-56	2.77484e-53	Up
Gm13665	11.6014	1.29139	2.28509e-56	3.03036e-53	Up
Gm7399	11.6014	1.29139	2.28509e-56	3.03036e-53	Up
4933417G07Rik	8.52534	1.28678	2.75918e-56	3.49274e-53	Up
Tuba-rs1	-11.5682	1.28087	2.21887e-54	2.68667e-51	Down
Gm20311	-7.43449	1.35918	9.10211e-52	1.05619e-48	Down
Gm13304	3.94748	3.10464	2.77186e-51	3.08774e-48	Up
Gm19076	-8.21084	1.21076	6.23139e-50	6.67453e-47	Down
Gm9525	5.24998	1.57689	7.73413e-50	7.97732e-47	Up
Gm1987	6.25552	1.20955	1.35387e-49	1.34657e-46	Up
Gm19720	11.2705	0.96159	2.27749e-49	2.1871e-46	Up
Gm18077	11.2186	0.90993	2.68114e-48	2.48891e-45	Up
Gm19115	-11.2691	0.98724	3.76022e-48	3.37801e-45	Down
LOC100861610	3.2708	6.0724	6.83837e-48	5.95131e-45	Up
Gm18915	11.1538	0.845397	5.35864e-47	4.52221e-44	Up
Gm18338	11.1089	0.800718	4.49832e-46	3.68452e-43	Up
Gm18454	11.1032	0.795034	5.71409e-46	4.54662e-43	Up
Kcnj2	3.12652	6.35661	1.39311e-44	1.07769e-41	Up
Gm8132	-11.0802	0.802434	2.07731e-44	1.56354e-41	Down
Mir1192	-11.0403	0.763433	1.10549e-43	8.10178e-41	Down
Xlr3c	5.03212	1.25176	1.14466e-43	8.17375e-41	Up
Gm715	10.9777	0.670218	1.65276e-43	1.15069e-40	Up
Gm18362	6.14147	0.786231	2.55311e-42	1.73419e-39	Up
Gm18898	6.96047	0.643483	3.30061e-41	2.18854e-38	Up
Gm6104	4.52575	1.26127	1.45466e-39	9.4211e-37	Up
Gm18793	10.7481	0.442088	2.379e-39	1.50574e-36	Up
Gm20271	10.7408	0.434802	4.16468e-39	2.52135e-36	Up
Gm6043	10.7408	0.434802	4.16468e-39	2.52135e-36	Up
Itgax	4.19857	1.44312	4.86329e-39	2.88165e-36	Up
Mir1931	5.17691	0.817157	5.94611e-38	3.44986e-35	Up
Vmn1r-ps136	-10.6801	0.412576	5.02075e-37	2.85353e-34	Down
Gm19035	10.618	0.312953	5.54588e-37	3.08895e-34	Up
Gm20583	4.8084	0.912539	8.3215e-37	4.54403e-34	Up
Gm19067	-10.6406	0.374223	2.06493e-36	1.08502e-33	Down
5730412P04Rik	6.69374	0.380776	2.06493e-36	1.08502e-33	Up
Gm6046	10.5691	0.264481	3.30722e-36	1.7056e-33	Up
4930405O22Rik	-10.6068	0.341461	8.66696e-36	4.38847e-33	Down
Ccl21b	3.02598	3.25069	9.86628e-36	4.86431e-33	Up
Gm14425	6.18513	0.431929	9.95603e-36	4.86431e-33	Up
Igha	-6.53174	0.48216	1.99397e-35	9.57414e-33	Down
Gm18899	10.5271	0.222811	2.0378e-35	9.61877e-33	Up
Gm16585	7.42459	0.196123	5.12278e-35	2.37774e-32	Up
Gm15901	10.475	0.171173	1.29898e-34	5.9304e-32	Up
Gm10855	-10.5078	0.245539	3.98797e-34	1.7913e-31	Down
Gm13379	10.3837	0.0807976	4.2521e-33	1.87963e-30	Up
Gm15616	10.3647	0.0620266	8.12601e-33	3.42881e-30	Up
Gm15617	10.3647	0.0620266	8.12601e-33	3.42881e-30	Up
Gm18398	10.3647	0.0620266	8.12601e-33	3.42881e-30	Up
Clec7a	3.48954	1.61843	9.78958e-33	4.0691e-30	Up
Gm8428	5.10804	0.346108	1.55344e-31	6.36201e-29	Up
Gm18189	7.18773	-0.0369075	3.09475e-31	1.24907e-28	Up
Gm6807	-5.49446	0.422647	5.31889e-31	2.11608e-28	Down
1500035N22Rik	-3.70578	1.29829	7.63557e-31	2.99497e-28	Down
LOC100041599	2.6787	3.60091	1.2491e-30	4.83141e-28	Up
Gm17818	-10.2783	0.0237758	1.87363e-30	7.14777e-28	Down
Gm9039	10.1926	-0.108166	3.37025e-30	1.26835e-27	Up
Gm20094	-5.174	0.42359	5.50169e-30	2.04289e-27	Down
Gm19025	-7.03876	0.0737045	8.56072e-30	3.13694e-27	Down
Gm6399	10.1709	-0.129567	9.54723e-30	3.453e-27	Up
Gm3544	10.1489	-0.151287	1.92318e-29	6.86648e-27	Up
C030019I05Rik	2.62532	3.44893	3.12078e-29	1.10013e-26	Up
Gm15744	4.65183	0.312677	7.84222e-29	2.72998e-26	Up
Cycs-ps1	-10.1434	-0.105967	1.43879e-28	4.94678e-26	Down
Gm13216	10.0573	-0.241572	3.33101e-28	1.13128e-25	Up
Gm19053	4.59228	0.256009	7.81731e-28	2.62294e-25	Up
Nxf3	4.21004	0.466751	1.06055e-27	3.5161e-25	Up
Rpl36a-ps2	-3.87406	0.823976	1.17294e-27	3.84298e-25	Down
Gm18484	10.0214	-0.276929	1.43056e-27	4.63252e-25	Up
Snord17	-4.80646	0.327427	2.27865e-27	7.29403e-25	Down
Mir346	9.99701	-0.300987	2.98885e-27	9.4587e-25	Up
9530048J24Rik	5.3229	-0.0105875	4.53219e-27	1.41817e-24	Up
Eid3	-5.50536	0.0437296	1.04546e-26	3.23499e-24	Down
Gm18258	4.51192	0.17974	1.10577e-26	3.38402e-24	Up
4933405O20Rik	-9.98423	-0.258672	2.7555e-26	8.34107e-24	Down
Gm16082	-9.97367	-0.26878	3.95088e-26	1.1831e-23	Down
Gm20555	9.89493	-0.401411	6.02414e-26	1.78475e-23	Up
Gm8067	-9.94152	-0.299536	1.17377e-25	3.44088e-23	Down
LOC100862170	2.52371	2.80535	1.29692e-25	3.76228e-23	Up
Gm12653	5.99289	-0.303885	1.69185e-25	4.85736e-23	Up
Gm19121	4.56649	0.044185	1.84874e-25	5.25362e-23	Up
Apobec4	5.9676	-0.328386	3.52914e-25	9.92758e-23	Up
Mir1929	5.94186	-0.353307	7.40179e-25	2.06132e-22	Up
Gm11968	3.03923	1.24563	9.55016e-25	2.63329e-22	Up
Ifi204	3.59047	0.543696	1.86507e-24	5.09219e-22	Up
Cxcl10	3.30563	0.78559	3.51866e-24	9.5137e-22	Up
LOC100861618	3.1366	0.963293	9.73628e-24	2.60717e-21	Up
Gm18132	-3.84831	0.398641	1.5005e-23	3.97976e-21	Down
D130009I18Rik	-2.1444	6.51337	1.64067e-23	4.31048e-21	Down
Gm7068	-2.4891	2.40728	2.82564e-23	7.35433e-21	Down
Cst7	3.11565	0.901985	4.02036e-23	1.03669e-20	Up
Gm6161	-9.74444	-0.487541	4.8114e-23	1.22929e-20	Down
4930405J17Rik	4.37257	-0.138822	8.9407e-23	2.26354e-20	Up
Gm15681	-3.79121	0.346688	9.46191e-23	2.37392e-20	Down
4930405A21Rik	-2.8476	1.39541	1.00653e-22	2.50276e-20	Down
Ifit1	2.43057	2.31804	1.25051e-22	3.08189e-20	Up
Gm15887	-4.47941	0.0225913	1.52818e-22	3.73318e-20	Down
Gm18542	-5.18804	-0.25455	2.27955e-22	5.52028e-20	Down
LOC100534378	9.58654	-0.70364	5.85329e-22	1.39323e-19	Up
Mir448	9.58654	-0.70364	5.85329e-22	1.39323e-19	Up
Ccl3	3.64357	0.256836	6.04051e-22	1.42561e-19	Up
Gm18157	4.68882	-0.308237	1.32819e-21	3.0824e-19	Up
Rpl13-ps1	4.68882	-0.308237	1.32819e-21	3.0824e-19	Up
Gm11714	9.55342	-0.735981	1.35626e-21	3.12152e-19	Up
Mir5105	-2.28782	2.79516	1.56037e-21	3.56186e-19	Down
Gm6169	-9.58709	-0.636912	3.7483e-21	8.41826e-19	Down
Rpl21-ps8	-9.58709	-0.636912	3.7483e-21	8.41826e-19	Down
Gm19967	-5.08784	-0.347984	5.55869e-21	1.23843e-18	Down
Mir3473	-9.54492	-0.676831	1.27129e-20	2.80986e-18	Down
1810013A23Rik	9.44923	-0.837543	2.72097e-20	5.96663e-18	Up
Gm3893	2.00344	4.74726	3.85914e-20	8.39633e-18	Up
Gm18483	-9.50148	-0.717898	4.37684e-20	9.37619e-18	Down
Gm11960	-9.4867	-0.731854	4.37684e-20	9.37619e-18	Down
1700001D01Rik	-5.46228	-0.532445	7.29112e-20	1.55e-17	Down
Ccl21a	2.43715	1.63534	7.46696e-20	1.57536e-17	Up
Ttr	2.04252	3.76528	8.37755e-20	1.75418e-17	Up
Gm3672	5.50553	-0.772738	1.53014e-19	3.18007e-17	Up
Gm20584	-2.30101	2.09406	1.66621e-19	3.4372e-17	Down
Mir199a-2	-5.42244	-0.569535	2.31436e-19	4.73916e-17	Down
Filip1l	-1.90514	8.03197	2.38255e-19	4.84318e-17	Down
Gm14138	-9.39471	-0.818586	5.434e-19	1.09661e-16	Down
Gm18021	-9.3788	-0.833569	8.32003e-19	1.66694e-16	Down
Gm4525	9.29745	-0.984975	9.40652e-19	1.85789e-16	Up
Mir3971	9.29745	-0.984975	9.40652e-19	1.85789e-16	Up
Gm4988	-1.99452	3.61407	1.03333e-18	2.02657e-16	Down
Ccl4	4.26881	-0.450301	1.14321e-18	2.22637e-16	Up
Gm17845	9.25688	-1.02428	2.32769e-18	4.47061e-16	Up
Gm6341	9.25688	-1.02428	2.32769e-18	4.47061e-16	Up
2610528E23Rik	-1.82926	8.08322	4.80698e-18	9.16915e-16	Down
Gm20115	4.58672	-0.710774	1.1949e-17	2.26372e-15	Up
Gm11653	-9.22703	-0.976013	2.68427e-17	5.05095e-15	Down
Xlr3a	2.55862	0.796043	3.14737e-17	5.88263e-15	Up
Mir218-2	9.12782	-1.14895	5.93548e-17	1.09468e-14	Up
Gm7452	6.03717	-1.15115	5.93548e-17	1.09468e-14	Up
Isg15	2.16427	1.73358	6.18986e-17	1.13409e-14	Up
Igkc	-3.52063	-0.148313	8.42796e-17	1.53405e-14	Down
Siglec1	2.8964	0.255544	9.06519e-17	1.63933e-14	Up
Mx1	2.94325	0.172918	9.51213e-17	1.70905e-14	Up
Gm18991	9.08209	-1.19299	1.52753e-16	2.70957e-14	Up
2900060B14Rik	9.05868	-1.21551	1.52753e-16	2.70957e-14	Up
9030204H09Rik	-5.15708	-0.814945	2.0663e-16	3.64204e-14	Down
Ifit3	1.79579	4.23755	2.17381e-16	3.80745e-14	Up
Gm9171	9.03488	-1.23838	2.45896e-16	4.27997e-14	Up
Gm18989	-9.13527	-1.06177	2.50387e-16	4.33108e-14	Down
C630031E19	-1.96196	2.45385	4.65098e-16	7.99538e-14	Down
I830012O16Rik	1.81705	3.46535	5.916e-16	1.01076e-13	Up
Gm20255	2.58227	0.522476	6.51333e-16	1.10603e-13	Up
Gm17894	4.42346	-0.86286	7.17577e-16	1.21114e-13	Up
Ccl6	2.07775	1.66365	1.14532e-15	1.92145e-13	Up
Stbd1	-2.02307	1.98706	1.32559e-15	2.21056e-13	Down
Gm19854	4.68171	-1.01067	1.44149e-15	2.38953e-13	Up
AY702102	8.93554	-1.33362	1.69034e-15	2.78546e-13	Up
Gm10804	4.36466	-0.917283	2.52803e-15	4.14136e-13	Up
1700013N18Rik	-8.86515	-1.31248	2.75344e-15	4.48425e-13	Down
Oasl2	1.79279	3.17152	3.27594e-15	5.30417e-13	Up
Lcn2	-2.53565	0.572094	3.72431e-15	5.99529e-13	Down
Gm15573	-9.01684	-1.17202	3.89954e-15	6.24128e-13	Down
Gm18657	8.88318	-1.38367	4.49613e-15	7.07417e-13	Up
Mir1936	8.88318	-1.38367	4.49613e-15	7.07417e-13	Up
4931430N09Rik	-8.84212	-1.33373	4.49613e-15	7.07417e-13	Down
Gm18791	4.63871	-1.05063	5.40883e-15	8.46239e-13	Up
Gm18102	-8.97511	-1.21075	6.20701e-15	9.65692e-13	Down
Gm8827	3.66109	-0.609311	6.66655e-15	1.03143e-12	Up
Irf7	1.86215	2.35863	7.82268e-15	1.20361e-12	Up
Gm15381	-8.79492	-1.37721	1.20778e-14	1.8481e-12	Down
LOC100861661	1.69303	3.77402	1.79537e-14	2.7322e-12	Up
Gm18212	8.82885	-1.43548	1.98699e-14	2.99112e-12	Up
Gm3160	8.82885	-1.43548	1.98699e-14	2.99112e-12	Up
AI607873	2.62927	0.193383	2.00965e-14	3.00897e-12	Up
Mir301	-8.74612	-1.42206	3.27725e-14	4.85668e-12	Down
LOC100418027	-4.92965	-1.02283	3.27859e-14	4.85668e-12	Down
LOC100862237	1.7368	2.90919	4.45844e-14	6.56947e-12	Up
Mir151	-4.91057	-1.04016	5.05452e-14	7.4086e-12	Down
Gm18887	-8.72109	-1.44503	5.41924e-14	7.90159e-12	Down
LOC100862228	1.72992	2.90391	5.50346e-14	7.9826e-12	Up
Gm3945	-8.69561	-1.46838	8.98453e-14	1.29643e-11	Down
Gm19192	-1.87688	1.88432	1.06799e-13	1.53312e-11	Down
Gm10196	3.52212	-0.734118	1.34069e-13	1.91471e-11	Up
Gm15452	8.71364	-1.54492	1.49345e-13	2.07956e-11	Up
Gm18167	8.71364	-1.54492	1.49345e-13	2.07956e-11	Up
Gm18364	-8.66968	-1.49212	1.49345e-13	2.07956e-11	Down
Gm18220	-8.64327	-1.51627	1.49345e-13	2.07956e-11	Down
Gm18511	-8.64327	-1.51627	1.49345e-13	2.07956e-11	Down
Serpind1	1.79004	2.13426	1.99315e-13	2.76155e-11	Up
Il31ra	-1.56235	5.28132	2.03067e-13	2.79962e-11	Down
Gm13689	2.60291	0.00429029	2.70992e-13	3.71767e-11	Up
Rtp1	2.14099	0.776117	2.94353e-13	4.01836e-11	Up
Mir378b	-3.17787	-0.448835	3.7402e-13	5.08102e-11	Down
Gm6152	8.65239	-1.60285	4.15962e-13	5.5962e-11	Up
Gm7445	8.65239	-1.60285	4.15962e-13	5.5962e-11	Up
Atf3	2.101	0.846025	4.35016e-13	5.8244e-11	Up
Gm7819	1.56135	4.45435	4.6908e-13	6.25044e-11	Up
4930564C03Rik	8.62076	-1.6327	6.97018e-13	9.15625e-11	Up
Gm12102	8.62076	-1.6327	6.97018e-13	9.15625e-11	Up
Gm15636	8.62076	-1.6327	6.97018e-13	9.15625e-11	Up
Gm2069	1.7844	1.91972	7.02197e-13	9.18098e-11	Up
Gm2163	1.52826	4.49033	1.0723e-12	1.39544e-10	Up
Gm19167	5.52045	-1.63539	1.17118e-12	1.51703e-10	Up
Gm18940	4.79312	-1.44045	1.18945e-12	1.53356e-10	Up
Dsc3	1.65944	2.53877	1.38172e-12	1.77325e-10	Up
Rtp4	1.77927	1.74912	1.7746e-12	2.267e-10	Up
E230016K23Rik	1.77622	1.76869	1.89688e-12	2.41216e-10	Up
Mir204	3.2991	-0.768889	2.61045e-12	3.30447e-10	Up
Oas1a	1.90447	1.16804	2.74428e-12	3.45816e-10	Up
Gm12274	8.52148	-1.72605	3.33429e-12	4.18274e-10	Up
Ccl9	1.76193	1.69096	4.40709e-12	5.50372e-10	Up
Mir5129	-1.76174	1.75717	4.58429e-12	5.69946e-10	Down
Gm18994	-8.44351	-1.6979	5.64977e-12	6.99291e-10	Down
Gm12741	-5.46435	-1.3971	8.31848e-12	1.02505e-09	Down
9030224M15Rik	-1.62884	2.2989	1.2448e-11	1.52716e-09	Down
Gm12363	8.41487	-1.82571	1.63617e-11	1.98977e-09	Up
Rpl7a-ps5	-8.38096	-1.75439	1.63617e-11	1.98977e-09	Down
LOC100041516	1.46797	3.93548	1.71004e-11	2.07057e-09	Up
Gm2172	1.47833	3.55782	2.19699e-11	2.64865e-09	Up
Oas1g	2.74879	-0.533608	2.35228e-11	2.82365e-09	Up
LOC100862293	1.47563	3.55853	2.39083e-11	2.8576e-09	Up
Zbp1	2.41046	-0.215962	4.06195e-11	4.83424e-09	Up
Gm12543	8.37751	-1.86049	4.79413e-11	5.68135e-09	Up
Mylk3	-1.90671	0.871337	4.97431e-11	5.8699e-09	Down
Gm11526	-3.55741	-1.05159	5.33141e-11	6.26474e-09	Down
LOC100861936	-2.17624	0.277664	5.70515e-11	6.67575e-09	Down
Rnu3b-ps2	-2.79219	-0.528796	6.73707e-11	7.85024e-09	Down
Gm19427	8.33915	-1.8961	8.24314e-11	9.56513e-09	Up
Gm4017	2.60286	-0.481159	9.6108e-11	1.11059e-08	Up
LOC639910	-2.59836	-0.384907	9.84087e-11	1.13247e-08	Down
Gm20035	2.23534	0.016488	1.02334e-10	1.17279e-08	Up
Gm3788	-4.51546	-1.39474	1.02759e-10	1.17284e-08	Down
Slfn8	1.67366	1.44201	1.37183e-10	1.55935e-08	Up
Ccl12	2.11437	0.0966699	1.86355e-10	2.10968e-08	Up
Bspry	-1.81153	0.897021	2.35407e-10	2.65419e-08	Down
4930449E18Rik	8.25923	-1.97002	2.45934e-10	2.75061e-08	Up
Gm18385	-8.17518	-1.9388	2.45934e-10	2.75061e-08	Down
Gm20064	-4.46406	-1.44023	2.60031e-10	2.89664e-08	Down
Gm17961	5.3469	-1.7946	3.00325e-10	3.31895e-08	Up
Gm19337	4.43559	-1.76418	3.00325e-10	3.31895e-08	Up
Gvin1	1.346	4.34432	3.32201e-10	3.6567e-08	Up
Gbp10	1.763	0.910063	3.54648e-10	3.88842e-08	Up
Mir128-1	1.81555	0.739951	4.06169e-10	4.43585e-08	Up
Gm18219	-4.43765	-1.46353	4.14685e-10	4.51116e-08	Down
6330407A03Rik	8.21755	-2.00841	4.26767e-10	4.57117e-08	Up
Gm11805	8.21755	-2.00841	4.26767e-10	4.57117e-08	Up
Gm13328	8.21755	-2.00841	4.26767e-10	4.57117e-08	Up
Gm15412	8.21755	-2.00841	4.26767e-10	4.57117e-08	Up
Gm7341	4.39823	-1.79745	5.03731e-10	5.37487e-08	Up
Mir5102	-1.34309	4.19576	5.07547e-10	5.39492e-08	Down
Gm9209	3.21577	-1.18636	6.36816e-10	6.74322e-08	Up
Rnf213	1.30173	5.30843	6.76638e-10	7.13776e-08	Up
Gm18990	-3.21628	-1.10331	7.4142e-10	7.66251e-08	Down
Gm18253	8.17463	-2.04783	7.42892e-10	7.66251e-08	Up
Mir3109	8.17463	-2.04783	7.42892e-10	7.66251e-08	Up
Gm19898	-8.0995	-2.00604	7.42892e-10	7.66251e-08	Down
Gm7973	-8.0995	-2.00604	7.42892e-10	7.66251e-08	Down
Kir3dl1	-8.0995	-2.00604	7.42892e-10	7.66251e-08	Down
Gm4070	1.31293	4.33667	8.65559e-10	8.89482e-08	Up
Gm10544	1.63214	1.24691	8.97331e-10	9.18742e-08	Up
Gfap	1.2713	9.01234	9.39478e-10	9.58371e-08	Up
Lrg1	-1.63885	1.28382	1.13995e-09	1.15863e-07	Down
Gm15897	8.13039	-2.08833	1.29729e-09	1.29492e-07	Up
Gm14994	-8.06011	-2.04091	1.29729e-09	1.29492e-07	Down
Gm15004	-8.06011	-2.04091	1.29729e-09	1.29492e-07	Down
Gm15006	-8.06011	-2.04091	1.29729e-09	1.29492e-07	Down
Gm4917	-8.06011	-2.04091	1.29729e-09	1.29492e-07	Down
Clic6	1.66239	1.05143	1.31672e-09	1.30962e-07	Up
Gm9311	2.68621	-0.896318	1.34897e-09	1.33692e-07	Up
Jarid2	-1.26158	7.50517	1.36874e-09	1.3517e-07	Down
Gbp6	1.42907	2.31928	1.39998e-09	1.37767e-07	Up
Gm19512	1.5074	1.76905	1.52133e-09	1.49181e-07	Up
Pzp	-1.75116	0.80211	1.60892e-09	1.57217e-07	Down
Cd74	1.49139	1.83093	1.65308e-09	1.60967e-07	Up
Robo3	-1.28239	4.57922	1.83008e-09	1.77582e-07	Down
Usp18	1.47184	1.8952	1.84698e-09	1.78599e-07	Up
Gm20235	2.31646	-0.420506	1.89229e-09	1.81719e-07	Up
Gm10931	2.24977	-0.408989	1.89229e-09	1.81719e-07	Up
Tgtp2	1.48206	1.85955	1.91263e-09	1.82702e-07	Up
Gm11702	1.35711	2.95045	1.91565e-09	1.82702e-07	Up
Fmo2	1.59847	1.22179	1.94849e-09	1.852e-07	Up
Parp14	1.33667	3.17692	2.10045e-09	1.98964e-07	Up
Wdfy1	-1.26141	5.37207	2.17003e-09	2.04858e-07	Down
S100a9	-2.14653	-0.102689	2.20624e-09	2.07573e-07	Down
Slco1b2	-3.33885	-1.2395	2.23333e-09	2.08712e-07	Down
Mmp12	3.1365	-1.25441	2.23333e-09	2.08712e-07	Up
Gm18236	-8.01963	-2.07665	2.27269e-09	2.10974e-07	Down
Orm2	-8.01963	-2.07665	2.27269e-09	2.10974e-07	Down
Xlr4b	2.42907	-0.624606	2.43818e-09	2.25584e-07	Up
Lgals3bp	1.26063	4.56772	3.19812e-09	2.94915e-07	Up
Tgtp1	1.47411	1.75409	3.35275e-09	3.08154e-07	Up
Pbk	2.07008	-0.115407	3.69059e-09	3.38089e-07	Up
Glycam1	2.53014	-0.811946	3.91821e-09	3.57764e-07	Up
LOC100534298	-7.97797	-2.11333	3.99443e-09	3.63532e-07	Down
Gm3946	2.83258	-1.02513	4.07669e-09	3.68202e-07	Up
Slc7a13	5.19127	-1.93561	4.08541e-09	3.68202e-07	Up
Gm4955	4.27996	-1.90204	4.08541e-09	3.68202e-07	Up
Gm4024	-1.46745	1.8057	4.23829e-09	3.80749e-07	Down
Spata5	-1.23924	4.73263	5.49142e-09	4.91738e-07	Down
Gm13284	1.80282	0.372276	5.72233e-09	5.09372e-07	Up
LOC100861670	1.23659	4.7032	5.72493e-09	5.09372e-07	Up
Rpl26-ps4	-3.79674	-1.50885	5.82975e-09	5.17047e-07	Down
Gm13303	1.26553	3.75018	6.15003e-09	5.43721e-07	Up
Lars2	-1.20812	7.57358	6.22835e-09	5.48903e-07	Down
Col6a4	-1.40211	2.09848	6.48519e-09	5.69735e-07	Down
Gm6613	-7.93507	-2.15098	7.04361e-09	6.14914e-07	Down
Mir28c	-7.93507	-2.15098	7.04361e-09	6.14914e-07	Down
Cxcl5	1.70635	0.587324	7.43625e-09	6.47163e-07	Up
Gm4012	-1.65527	0.848619	8.60498e-09	7.46542e-07	Down
Gm17546	3.34317	-1.52965	9.20433e-09	7.96061e-07	Up
Gm20149	-1.34191	2.45034	1.02986e-08	8.87943e-07	Down
2310005G13Rik	-3.47729	-1.41254	1.08965e-08	9.36594e-07	Down
Gm18319	4.19535	-1.97611	1.18072e-08	1.01175e-06	Up
Mir3067	7.93848	-2.26241	1.24618e-08	1.05807e-06	Up
Gm17904	-7.89087	-2.18967	1.24618e-08	1.05807e-06	Down
Gm6642	-7.89087	-2.18967	1.24618e-08	1.05807e-06	Down
Gbp3	1.27269	3.12497	1.28589e-08	1.08847e-06	Up
LOC100041549	1.23347	3.63355	1.66773e-08	1.40741e-06	Up
4933401P06Rik	-3.45039	-1.43542	1.69207e-08	1.42364e-06	Down
4930529F24Rik	-1.62989	0.759516	1.76845e-08	1.48342e-06	Down
Gm7609	1.44556	1.46624	1.88303e-08	1.57479e-06	Up
Gm7760	-2.8861	-1.17616	1.92711e-08	1.60683e-06	Down
Gm19551	2.00679	-0.212843	1.97143e-08	1.63887e-06	Up
Gm18908	-1.33645	2.22557	2.01718e-08	1.67192e-06	Down
Twist1	1.86008	0.0177084	2.12076e-08	1.75255e-06	Up
Top2a	1.40013	1.70049	2.19302e-08	1.8069e-06	Up
Gm19552	7.88623	-2.30933	2.21221e-08	1.81199e-06	Up
8430431K14Rik	-7.84526	-2.22945	2.21221e-08	1.81199e-06	Down
Ecel1	1.2835	2.63652	2.32114e-08	1.89564e-06	Up
Pla2g2f	-1.32888	2.22017	2.47393e-08	2.01452e-06	Down
LOC100862077	1.83433	0.0357511	2.95604e-08	2.39897e-06	Up
Gm15355	-2.35211	-0.68002	2.96328e-08	2.39897e-06	Down
Mab21l1	1.40477	1.53492	3.22599e-08	2.60408e-06	Up
Gm8302	-4.73786	-2.0379	3.4461e-08	2.76572e-06	Down
Gm18014	4.10548	-2.05409	3.4461e-08	2.76572e-06	Up
Gpr183	-1.42995	1.47073	3.49783e-08	2.79917e-06	Down
Gm10851	7.83202	-2.35778	3.94049e-08	3.13539e-06	Up
Gm19023	-7.79816	-2.27039	3.94049e-08	3.13539e-06	Down
Tmprss6	-1.71535	0.410143	4.02148e-08	3.19072e-06	Down
Bst2	1.27022	2.49654	4.1066e-08	3.24899e-06	Up
Ly9	1.98797	-0.328038	4.42162e-08	3.48832e-06	Up
Vmn1r65	-2.59381	-0.940046	4.62091e-08	3.6327e-06	Down
Ddx60	1.46366	1.15137	4.63071e-08	3.6327e-06	Up
Cd180	1.28112	2.27415	4.95036e-08	3.87255e-06	Up
Gm19349	-1.62197	0.602229	5.76111e-08	4.49415e-06	Down
Pgam1-ps1	4.05835	-2.09467	5.909e-08	4.59664e-06	Up
Vmn2r-ps57	3.05341	-1.53222	6.37385e-08	4.94444e-06	Up
Fam167a	1.31618	1.90532	6.4385e-08	4.98072e-06	Up
4930467E23Rik	-1.42534	1.31444	6.97861e-08	5.38358e-06	Down
Minpp1-ps	7.77569	-2.40787	7.04324e-08	5.41843e-06	Up
Slc6a16	-1.91242	-0.174569	7.72533e-08	5.9268e-06	Down
Gbp2	1.2352	2.53151	8.50323e-08	6.50567e-06	Up
A2m	1.2102	2.81551	9.49117e-08	7.24163e-06	Up
Gm3948	-1.83997	-0.078365	1.00999e-07	7.68501e-06	Down
S100a8	-1.99493	-0.342021	1.1172e-07	8.47766e-06	Down
9530036M11Rik	7.71707	-2.45972	1.26331e-07	9.48301e-06	Up
Hmgb4	7.71707	-2.45972	1.26331e-07	9.48301e-06	Up
Mir5124	7.71707	-2.45972	1.26331e-07	9.48301e-06	Up
Gm14117	-7.69909	-2.35601	1.26331e-07	9.48301e-06	Down
Ifi44	1.35767	1.35727	1.51969e-07	1.13768e-05	Up
Ly86	1.12192	4.11548	1.7763e-07	1.32622e-05	Up
LOC100861635	1.09388	5.50233	1.78999e-07	1.32936e-05	Up
C4b	1.08727	6.31664	1.79005e-07	1.32936e-05	Up
Cdk1	1.88746	-0.354287	1.90654e-07	1.40577e-05	Up
Gm12250	1.88746	-0.354287	1.90654e-07	1.40577e-05	Up
Gm13275	-2.62497	-1.21297	1.90808e-07	1.40577e-05	Down
4930431F12Rik	-2.35336	-0.888168	2.00478e-07	1.47312e-05	Down
Ckap2l	1.75322	-0.102063	2.06177e-07	1.511e-05	Up
Gm17849	-4.00595	-1.83798	2.068e-07	1.5116e-05	Down
4930488L21Rik	-1.13118	3.66952	2.21951e-07	1.61809e-05	Down
Ftl2	-7.64688	-2.40085	2.27396e-07	1.64487e-05	Down
Gm20005	-7.64688	-2.40085	2.27396e-07	1.64487e-05	Down
Gm3549	-7.64688	-2.40085	2.27396e-07	1.64487e-05	Down
A630081J09Rik	-1.19419	2.56005	2.44913e-07	1.76699e-05	Down
Gm18853	2.08102	-0.675756	2.71226e-07	1.95177e-05	Up
Cpne9	-1.10472	4.01563	2.96381e-07	2.1273e-05	Down
D130012P04Rik	1.56517	0.409392	2.99172e-07	2.14181e-05	Up
Iigp1	1.23988	1.93505	3.01214e-07	2.1509e-05	Up
Gm18335	-2.71366	-1.31768	3.13151e-07	2.23042e-05	Down
Gm19459	-1.7038	0.0808481	3.14029e-07	2.23097e-05	Down
Arr3	-1.61047	0.331832	3.23219e-07	2.29041e-05	Down
Fcer1g	1.14185	3.03725	3.33624e-07	2.35815e-05	Up
4933416C03Rik	-3.21497	-1.63318	3.78178e-07	2.6663e-05	Down
Mir592	7.65597	-2.51344	4.1078e-07	2.88157e-05	Up
Gm12805	-7.59271	-2.44718	4.1078e-07	2.88157e-05	Down
Cd14	1.23983	1.8041	4.35909e-07	3.05016e-05	Up
Cyp21a2-ps	1.05411	5.84571	4.44661e-07	3.1036e-05	Up
Endou	1.42266	0.806503	4.47373e-07	3.11472e-05	Up
Wnt9a	-1.15224	2.72199	4.51009e-07	3.1322e-05	Down
Mnda	1.87442	-0.468177	4.69146e-07	3.25006e-05	Up
Gm13268	1.67008	-0.0153228	5.22113e-07	3.60745e-05	Up
Gm11860	4.76405	-2.31273	5.23325e-07	3.60745e-05	Up
Gm9263	-1.52633	0.421229	5.46832e-07	3.76018e-05	Down
Mpeg1	1.04564	5.68252	5.65852e-07	3.87755e-05	Up
Fat2	1.87633	-0.521632	5.66686e-07	3.87755e-05	Up
Gm20554	-2.54986	-1.27353	6.09387e-07	4.15951e-05	Down
LOC100041536	1.04562	5.2336	6.34384e-07	4.31955e-05	Up
Tmprss5	-1.49194	0.558839	6.45233e-07	4.38271e-05	Down
Fam180a	-1.58461	0.179122	7.17986e-07	4.86501e-05	Down
Cd44	1.12022	2.79625	7.44642e-07	5.00978e-05	Up
Gm9529	7.59216	-2.56918	7.44748e-07	5.00978e-05	Up
D130050E23Rik	-7.53642	-2.49507	7.44748e-07	5.00978e-05	Down
Cd52	1.30353	1.1591	8.1059e-07	5.43954e-05	Up
Slc6a12	-1.65744	0.00582857	8.83433e-07	5.91412e-05	Down
Car7	-1.05603	4.06865	8.97482e-07	5.98441e-05	Down
Siglec5	1.65676	-0.135249	8.98231e-07	5.98441e-05	Up
Gpr114	2.83722	-1.71082	9.25093e-07	6.14866e-05	Up
Olfr56	1.12253	2.53405	1.06111e-06	7.03589e-05	Up
Gm10145	-1.56416	0.164113	1.07142e-06	7.07759e-05	Down
B230314M03Rik	-1.81351	-0.360737	1.07248e-06	7.07759e-05	Down
Gm11511	-2.73631	-1.50143	1.18844e-06	7.80589e-05	Down
LOC100862275	2.6125	-1.50954	1.18844e-06	7.80589e-05	Up
Gm6485	-1.45201	0.529911	1.24889e-06	8.1836e-05	Down
D14Ertd668e	1.53004	0.169112	1.30846e-06	8.55385e-05	Up
Gm3613	2.20074	-1.17761	1.35258e-06	8.71614e-05	Up
Gm13316	7.5254	-2.6271	1.3552e-06	8.71614e-05	Up
Mir873	7.5254	-2.6271	1.3552e-06	8.71614e-05	Up
Gm17076	-7.47785	-2.54466	1.3552e-06	8.71614e-05	Down
Ighg1	-7.47785	-2.54466	1.3552e-06	8.71614e-05	Down
Gm12804	-7.4168	-2.59606	1.3552e-06	8.71614e-05	Down
Gm18087	-7.4168	-2.59606	1.3552e-06	8.71614e-05	Down
Gm3883	1.01114	5.46267	1.35848e-06	8.71712e-05	Up
Igtp	1.10687	2.56861	1.37449e-06	8.79957e-05	Up
Klk9	-1.79903	-0.371663	1.38641e-06	8.85552e-05	Down
5031434C07Rik	-3.11575	-1.71512	1.44805e-06	9.22811e-05	Down
Umodl1	-1.27237	1.20553	1.49977e-06	9.53588e-05	Down
Fam46c	1.32383	0.902405	1.53342e-06	9.72761e-05	Up
Gm6528	-1.5588	0.12476	1.56143e-06	9.86035e-05	Down
Tmem30c	-1.5588	0.12476	1.56143e-06	9.86035e-05	Down
Trav15n-1	-4.41732	-2.30926	1.5797e-06	9.95318e-05	Down
Xlr4c	2.38146	-1.26359	1.62683e-06	0.00010227	Up
Gm1078	-1.45138	0.423126	1.63463e-06	0.000102529	Down
Slfn9	1.6882	-0.231151	1.67389e-06	0.000104756	Up
Bcl2a1b	1.34907	0.771603	1.93575e-06	0.000120871	Up
LOC100534385	3.35281	-2.18259	2.1476e-06	0.0001338	Up
Gm19409	-1.88033	-0.631433	2.16716e-06	0.000134717	Down
Btn2a2	-1.4816	0.299924	2.18392e-06	0.000135456	Down
Ccnb1	1.73533	-0.419682	2.20826e-06	0.000136662	Up
Cda	-1.467	0.349149	2.23853e-06	0.000138228	Down
AU020206	1.02206	3.79349	2.30132e-06	0.000141791	Up
Slc38a5	-1.08524	2.60187	2.34207e-06	0.000143983	Down
Mir876	7.45541	-2.68737	2.47519e-06	0.000151166	Up
Ssty1	7.45541	-2.68737	2.47519e-06	0.000151166	Up
Gm12370	-7.35306	-2.6494	2.47519e-06	0.000151166	Down
Plekhf1	1.13962	1.90938	2.5594e-06	0.000155967	Up
Trim30d	1.11339	2.13412	2.57119e-06	0.000156343	Up
Pla2g2c	-1.68694	-0.292658	2.61205e-06	0.000158377	Down
Gm2805	-2.2425	-1.0929	2.61601e-06	0.000158377	Down
C3ar1	1.10734	2.13604	2.91905e-06	0.00017634	Up
Gm9961	-1.35831	0.631841	2.92973e-06	0.000176602	Down
Gpr139	1.7041	-0.395292	2.98997e-06	0.000179844	Up
Scx	1.26844	0.969433	3.00557e-06	0.000180392	Up
6330406I15Rik	-1.07384	2.56849	3.01884e-06	0.000180799	Down
LOC100043918	2.09488	-1.158	3.24674e-06	0.000194031	Up
Cyp4f18	-1.53114	0.0682539	3.45136e-06	0.000205818	Down
Gm15527	3.85274	-2.26912	3.61809e-06	0.000214841	Up
Gm12369	3.2986	-2.22685	3.61809e-06	0.000214841	Up
Gm8995	1.0655	2.46758	3.70207e-06	0.00021936	Up
Gm19281	1.43415	0.263861	3.75164e-06	0.000221825	Up
Eif2ak2	1.01155	3.4124	3.78436e-06	0.000223285	Up
Ifi205	2.88514	-1.91095	3.85312e-06	0.000226862	Up
1190002F15Rik	3.05611	-2.06035	3.93054e-06	0.000230932	Up
C230004F18Rik	-0.967673	5.26399	3.95123e-06	0.000231659	No
Neurog2	1.30856	0.725607	3.97336e-06	0.000232466	Up
Trim34a	1.09217	2.07687	4.14559e-06	0.000242035	Up
Gm2483	-1.52445	0.026143	4.18087e-06	0.000243584	Down
Tlr2	1.17871	1.34411	4.35744e-06	0.000252956	Up
Dnm3os	-1.47622	0.13473	4.35989e-06	0.000252956	Down
Gm17229	7.38184	-2.7502	4.53786e-06	0.000261105	Up
Gm19029	7.38184	-2.7502	4.53786e-06	0.000261105	Up
4932431L22Rik	-7.28636	-2.70485	4.53786e-06	0.000261105	Down
Mir505	-7.28636	-2.70485	4.53786e-06	0.000261105	Down
9130208D14Rik	1.36788	0.432004	4.62828e-06	0.000265759	Up
Ifitm3	1.00343	3.39268	4.79429e-06	0.000274725	Up
LOC100862440	-4.31094	-2.39748	4.812e-06	0.000275173	Down
A630023P12Rik	-1.2588	0.957456	4.9875e-06	0.000284625	Down
4832428D23Rik	-1.26295	0.925346	5.02952e-06	0.000286436	Down
B230303O12Rik	-1.49377	0.0774534	5.22857e-06	0.000297164	Down
Slamf9	1.37815	0.323716	5.46034e-06	0.000309705	Up
Irgm2	1.0227	2.79408	5.7497e-06	0.000325454	Up
Cdk8	-0.945346	5.73618	5.879e-06	0.000332098	No
Gt_28ROSA_2926Sor	0.948859	5.24428	5.95159e-06	0.000335518	No
Butr1	3.79641	-2.31613	6.10365e-06	0.000343395	Up
Bace2	1.05029	2.38536	6.25901e-06	0.000351426	Up
Mir339	-2.07181	-1.00083	6.3245e-06	0.000354389	Down
Retnlg	-3.68524	-2.10716	6.44259e-06	0.000360281	Down
H2-DMb1	1.22436	0.924226	6.50008e-06	0.000362042	Up
Mx2	1.22436	0.924226	6.50008e-06	0.000362042	Up
Tyrobp	0.963229	4.08069	6.64506e-06	0.000369378	No
Irgm1	0.974665	3.72489	6.7809e-06	0.000376178	No
Gm5431	1.79832	-0.696707	6.79901e-06	0.000376433	Up
Gm6535	1.92055	-0.944995	6.84948e-06	0.000378475	Up
Xlr4a	2.37505	-1.53995	7.6953e-06	0.000424369	Up
Dusp13	-1.42525	0.228527	7.83098e-06	0.000430998	Down
Lag3	0.975054	3.48452	7.84985e-06	0.000431184	No
Gm18308	7.30432	-2.8158	8.35118e-06	0.000451596	Up
Gm5073	7.30432	-2.8158	8.35118e-06	0.000451596	Up
Mir3092	7.30432	-2.8158	8.35118e-06	0.000451596	Up
Mir694	7.30432	-2.8158	8.35118e-06	0.000451596	Up
4930432E11Rik	-7.21644	-2.76257	8.35118e-06	0.000451596	Down
Gm12612	-7.21644	-2.76257	8.35118e-06	0.000451596	Down
Gm12626	-7.21644	-2.76257	8.35118e-06	0.000451596	Down
Gm281	-7.21644	-2.76257	8.35118e-06	0.000451596	Down
Lct	-0.931333	5.50301	8.38625e-06	0.000452614	No
B3gnt3	-1.3036	0.593209	8.51504e-06	0.000458676	Down
H3f3c	-1.24369	0.820471	8.82016e-06	0.000474194	Down
Gm2895	-1.05635	2.17332	9.03479e-06	0.000484797	Down
Gm15549	1.51276	-0.202556	9.20702e-06	0.000493089	Up
1700030C10Rik	-1.3926	0.266229	9.33524e-06	0.000498996	Down
Gm20290	-1.4167	0.190904	9.43666e-06	0.000503451	Down
4930505G20Rik	1.04337	2.18603	1.00633e-05	0.000535856	Up
Gm17087	3.73779	-2.36469	1.03095e-05	0.000546875	Up
Gm2104	3.73779	-2.36469	1.03095e-05	0.000546875	Up
Gm10651	-2.07101	-1.1091	1.12694e-05	0.000596659	Down
Rsad2	1.12638	1.3716	1.13504e-05	0.000599807	Up
S1pr4	-1.73676	-0.602056	1.30526e-05	0.000688451	Down
Gm19862	1.21469	0.794746	1.33286e-05	0.000701678	Up
Gm13187	2.39076	-1.68497	1.43018e-05	0.00075149	Up
Gm13202	-1.13129	1.31258	1.44355e-05	0.00075709	Down
Gm19651	-2.12147	-1.18684	1.45728e-05	0.000762851	Down
1300017J02Rik	-1.32474	0.41334	1.46452e-05	0.000765205	Down
C230079O03	-4.19608	-2.4916	1.47851e-05	0.000771067	Down
Gm19130	7.22239	-2.88443	1.54285e-05	0.000798637	Up
Mir3086	7.22239	-2.88443	1.54285e-05	0.000798637	Up
Gm9514	-7.14295	-2.82277	1.54285e-05	0.000798637	Down
Igkj5	-7.14295	-2.82277	1.54285e-05	0.000798637	Down
Fut1	2.89922	-2.18585	1.73427e-05	0.000893794	Up
Pdcd1	3.67669	-2.41488	1.7433e-05	0.000893794	Up
Phf5b-ps	3.67669	-2.41488	1.7433e-05	0.000893794	Up
Fam159a	-3.44125	-2.30597	1.7433e-05	0.000893794	Down
Ltf	-3.44125	-2.30597	1.7433e-05	0.000893794	Down
Gm20236	1.28241	0.394208	1.74593e-05	0.000893794	Up
Gm5908	-1.00223	2.36187	1.78646e-05	0.000911554	Down
Aldoart2	-1.60311	-0.46071	1.78717e-05	0.000911554	Down
Gm9924	-1.88902	-0.946694	1.86144e-05	0.000947699	Down
Zfp366	0.989512	2.38852	1.90733e-05	0.000969292	No
Gm8979	1.3432	0.147087	1.99809e-05	0.00101357	Up
Gm19135	1.1537	0.975328	2.08287e-05	0.00105465	Up
Gpr88	0.945722	2.97902	2.27714e-05	0.00115093	No
Treml2	1.54891	-0.462533	2.28983e-05	0.00115524	Up
LOC100861745	-1.12835	1.16348	2.30392e-05	0.00116025	Down
Gm15997	-1.18987	0.802002	2.47685e-05	0.00124508	Down
Gm4604	1.24924	0.456121	2.66475e-05	0.00133713	Up
Gm8010	-2.65797	-1.79936	2.71364e-05	0.00135921	Down
Fcgr3	0.89943	3.96247	2.77947e-05	0.00138968	No
Gm8957	7.13553	-2.95639	2.86152e-05	0.00142304	Up
Gm14935	-7.06551	-2.88566	2.86152e-05	0.00142304	Down
Gm6080	-7.06551	-2.88566	2.86152e-05	0.00142304	Down
Krt12	-0.928561	3.14295	2.88413e-05	0.00143173	No
Gm17853	-3.38708	-2.34935	2.95077e-05	0.00146221	Down
Gpr84	1.26137	0.335276	2.96094e-05	0.00146464	Up
Rtbdn	-1.04937	1.56508	2.97523e-05	0.0014691	Down
Fbxw23	1.26205	0.289968	3.06913e-05	0.00151278	Up
LOC665756	-1.00914	1.88349	3.19731e-05	0.00157318	Down
Lilrb4	1.15867	0.803743	3.21302e-05	0.00157812	Up
Zc3h7a	-0.858808	7.17261	3.26175e-05	0.00159924	No
Fas	1.08254	1.20153	3.29718e-05	0.00161377	Up
Rho	-1.87436	-1.05087	3.33746e-05	0.00163061	Down
Gm17755	-1.79659	-0.928436	3.53941e-05	0.00172324	Down
Gm17757	1.74459	-0.93033	3.53941e-05	0.00172324	Up
Gm8973	-0.889216	3.87608	3.65376e-05	0.00177581	No
Ifih1	0.94424	2.52114	3.67097e-05	0.00178106	No
Nts	0.905234	3.27442	3.83562e-05	0.00185771	No
Adcy10	-0.943491	2.54747	3.95899e-05	0.00191413	No
Gm20558	-3.08097	-2.10408	4.04722e-05	0.0019534	Down
D630033O11Rik	-1.30826	0.0820651	4.27964e-05	0.002062	Down
Gm2237	-0.923328	2.81647	4.3269e-05	0.00208117	No
Gbp7	0.896636	3.28368	4.42177e-05	0.00212314	No
Gm19562	0.920116	2.74102	4.55778e-05	0.00217246	No
Rpl19-ps6	4.31387	-2.69116	4.57911e-05	0.00217246	Up
Gm18733	-4.00459	-2.64578	4.57911e-05	0.00217246	Down
Gm18734	-4.00459	-2.64578	4.57911e-05	0.00217246	Down
Gm6571	-4.00459	-2.64578	4.57911e-05	0.00217246	Down
Gm8741	-4.00459	-2.64578	4.57911e-05	0.00217246	Down
Trav15d-1-dv6d-1	-4.00459	-2.64578	4.57911e-05	0.00217246	Down
Gm1045	-3.49346	-2.2639	4.67603e-05	0.00221091	Down
Vmn2r-ps11	2.78427	-2.27582	4.67603e-05	0.00221091	Up
Vmn2r-ps15	-1.49256	-0.434494	4.69346e-05	0.00221539	Down
Gm10600	1.01748	1.57001	4.76407e-05	0.00224492	Up
Avp	1.53707	-0.61329	4.91047e-05	0.00230999	Up
Gm2046	3.61289	-2.46683	4.99871e-05	0.00234359	Up
Slc22a13	3.05874	-2.41838	4.99871e-05	0.00234359	Up
Acot5	-0.975912	1.9247	5.24116e-05	0.00245313	No
Gm9712	7.04311	-3.03202	5.32834e-05	0.00248558	Up
Grifin	-6.98368	-2.95149	5.32834e-05	0.00248558	Down
Gm4902	1.37497	-0.227989	5.34412e-05	0.00248877	Up
4930461G14Rik	-1.32994	-0.00386361	5.52259e-05	0.00256331	Down
Adam33	-1.32994	-0.00386361	5.52259e-05	0.00256331	Down
LOC100862014	1.12986	0.736982	5.77929e-05	0.00267799	Up
Gkn3	0.986184	1.69524	5.92256e-05	0.00273529	No
Il1b	-1.94577	-1.20422	5.92257e-05	0.00273529	Down
Trim30a	0.893451	2.98179	6.00025e-05	0.00276657	No
A130066N16Rik	1.34819	-0.112417	6.05377e-05	0.00278664	Up
Gm9495	-1.88275	-1.14425	6.10845e-05	0.00280716	Down
Gm10007	1.04547	1.23243	6.12747e-05	0.00281127	Up
Fcrls	0.834222	5.48397	6.37239e-05	0.00291882	No
Slc2a2	-1.75229	-0.961249	6.4413e-05	0.00294555	Down
Chrnb1	-0.888156	3.05349	6.69341e-05	0.00305581	No
Ifi27l2a	1.20394	0.295902	6.79901e-05	0.00309895	Up
Gm7800	-2.06755	-1.49402	6.81982e-05	0.00310335	Down
Gm16523	1.3853	-0.330353	7.08083e-05	0.00321687	Up
4930444F02Rik	-1.45623	-0.410226	7.38468e-05	0.00334945	Down
Spink8	-0.842963	4.27246	7.42391e-05	0.00336176	No
6330410L21Rik	2.72317	-2.32293	7.67958e-05	0.00347189	Up
Vwa3b	-0.840978	4.22023	7.87008e-05	0.00355225	No
LOC100862072	0.915802	2.32582	7.92878e-05	0.00357295	No
LOC100862431	-3.93467	-2.70117	8.08043e-05	0.00362955	Down
LOC100862447	-3.93467	-2.70117	8.08043e-05	0.00362955	Down
Gm8451	-0.877016	2.98733	8.30054e-05	0.00372241	No
Mmp8	-3.27223	-2.44033	8.47349e-05	0.0037817	Down
1700095A21Rik	-3.21118	-2.48813	8.47349e-05	0.0037817	Down
Gm6187	-3.21118	-2.48813	8.47349e-05	0.0037817	Down
Parp9	0.883678	2.76725	8.58886e-05	0.00382706	No
Irf8	0.861178	3.25339	8.64327e-05	0.00384515	No
Trem2	0.837158	4.03623	8.9153e-05	0.00395984	No
Gpr18	-1.06202	1.0166	8.93112e-05	0.00396055	Down
Gm2274	-0.82015	4.8671	9.63612e-05	0.0042664	No
Parp3	0.932825	1.97734	9.69311e-05	0.00428481	No
LOC100417596	2.31786	-1.91689	9.82733e-05	0.00433726	Up
Mir3475	6.94435	-3.1117	9.96168e-05	0.00436199	Up
Gm13285	-6.89693	-3.02055	9.96168e-05	0.00436199	Down
Gm14017	-6.89693	-3.02055	9.96168e-05	0.00436199	Down
Gm18868	-6.89693	-3.02055	9.96168e-05	0.00436199	Down
Trav10n	-6.89693	-3.02055	9.96168e-05	0.00436199	Down
Irf9	0.835389	3.87266	0.000101908	0.00445531	No
4930578M01Rik	-0.830003	4.06673	0.000103271	0.00450784	No
BB123696	-2.98519	-2.18019	0.000103608	0.0045084	Down
Ppp1r2-ps5	-2.98519	-2.18019	0.000103608	0.0045084	Down
1700009P17Rik	1.08069	0.811924	0.000104008	0.00451874	Up
Gm13288	-1.94897	-1.44414	0.000104191	0.00451965	Down
Foxs1	-1.54311	-0.679912	0.000106442	0.00461011	Down
Ccdc37	-0.826932	4.13049	0.000106694	0.00461385	No
Gm12541	-1.18974	0.293303	0.00010796	0.00466138	Down
Gm17669	0.957535	1.62945	0.000110785	0.00477592	No
Anxa11	-0.802369	6.03512	0.00011174	0.00480966	No
Gm14997	-2.32262	-1.82676	0.000112452	0.00481796	Down
Gm14999	-2.32262	-1.82676	0.000112452	0.00481796	Down
Nsa2-ps2	-2.32262	-1.82676	0.000112452	0.00481796	Down
Dpt	-1.59327	-0.844015	0.000113737	0.00486552	Down
Gm3985	-1.24513	0.132613	0.000113923	0.00486603	Down
Col6a6	-1.19381	0.242051	0.000115017	0.00490523	Down
Gm5134	-1.64276	-0.959287	0.000116096	0.00494368	Down
H2-Oa	1.63984	-1.00634	0.000116767	0.00496465	Up
Gm3764	-0.795684	6.88215	0.000118622	0.00503582	No
Gm17608	1.26783	-0.045232	0.00011908	0.00504758	Up
Art3	0.878228	2.52032	0.000120002	0.00507894	No
LOC100502669	1.40185	-0.479189	0.000120611	0.00509698	Up
Cd48	1.15895	0.309736	0.000122872	0.00518378	Up
1700028E10Rik	-1.279	-0.0747335	0.000123038	0.00518378	Down
Angptl2	0.934285	1.75816	0.000125407	0.00527561	No
Mki67	0.876458	2.53156	0.000126572	0.0053166	No
Efcab7	-0.884567	2.40657	0.000128004	0.00536864	No
Gm12657	-0.951109	1.68285	0.000128529	0.00538257	No
2810454H06Rik	-1.34138	-0.306459	0.00013009	0.00543158	Down
Cd300lg	-1.34138	-0.306459	0.00013009	0.00543158	Down
Nkx3-1	-1.24759	0.0070058	0.000134476	0.00560632	Down
Mir370	-1.04354	0.894421	0.000138298	0.00575703	Down
Gm13604	-2.00216	-1.54314	0.000142624	0.00592753	Down
Pitx1	-3.86118	-2.75884	0.000142819	0.00592753	Down
Gm13005	-3.14743	-2.53762	0.000143701	0.00595524	Down
4930579C15Rik	1.28834	-0.219339	0.000145525	0.00602188	Up
LOC100861727	0.860433	2.68054	0.000147255	0.00608444	No
Rps26-ps1	-1.57194	-0.859393	0.000150034	0.00619007	Down
LOC100862214	2.26914	-1.95365	0.000150641	0.00620593	Up
Myo1f	0.856129	2.71051	0.000151766	0.00624301	No
Slfn4	-1.84389	-1.39591	0.000153408	0.00630125	Down
Ttc22	-1.13655	0.431642	0.000154718	0.00634571	Down
Dnahc7b	-0.82313	3.50953	0.000158358	0.00646951	No
Gm20296	-1.86506	-1.26454	0.000158433	0.00646951	Down
Gm5858	-1.86506	-1.26454	0.000158433	0.00646951	Down
Gm20224	-0.803906	4.22445	0.000158859	0.00646974	No
Igsf6	0.894744	2.09397	0.000158903	0.00646974	No
Gm15466	-1.14215	0.411764	0.000160065	0.00650754	Down
Acta1	-0.867444	2.49307	0.000162773	0.00660796	No
Klhl6	0.903695	1.92084	0.000167032	0.006771	No
Gm2260	-0.790343	4.86029	0.00017048	0.00690072	No
Nuf2	0.909897	1.88624	0.000171424	0.00692887	No
Gm5523	-0.86082	2.48383	0.000180309	0.00727742	No
Psmb8	0.88181	2.14066	0.000182492	0.0073549	No
Pydc3	2.09839	-1.75117	0.000184687	0.00741979	Up
Hist4h4	-0.841259	2.82315	0.000184757	0.00741979	No
Gm12367	-1.32685	-0.273916	0.000185617	0.00741979	Down
Gm18290	0.950342	1.40129	0.000185704	0.00741979	No
Gm3488	-0.999713	1.04874	0.000186031	0.00741979	No
Ubc	-0.768017	10.6768	0.000186806	0.00741979	No
Gm14776	6.83834	-3.19591	0.000187	0.00741979	Up
Flg	-6.80463	-3.09318	0.000187	0.00741979	Down
Igkj4	-6.80463	-3.09318	0.000187	0.00741979	Down
LOC100862451	-6.80463	-3.09318	0.000187	0.00741979	Down
Gm19631	-0.767953	10.678	0.000187033	0.00741979	No
Klk10	-1.27539	-0.150615	0.000195222	0.00773363	Down
LOC100862258	-0.842702	2.76431	0.000196812	0.00777738	No
LOC100861917	0.892135	1.90063	0.000196885	0.00777738	No
Apoo-ps	-1.13227	0.280464	0.000198279	0.00782137	Down
Gm4951	1.18503	0.0907206	0.000199801	0.00785548	Up
Tmem82	-1.31105	-0.327609	0.000200148	0.00785548	Down
Mir670	-2.63217	-2.101	0.000200837	0.00785548	Down
Fam164b	2.33009	-2.10736	0.000200837	0.00785548	Up
Gm12400	2.33009	-2.10736	0.000200837	0.00785548	Up
Gm6296	2.33009	-2.10736	0.000200837	0.00785548	Up
Fzd1	0.798878	3.83984	0.000201191	0.00785831	No
Trat1	-1.58351	-0.924573	0.000202378	0.00788255	Down
Apoa2	1.55654	-0.934275	0.000202378	0.00788255	Up
LOC100534389	-1.00026	1.00539	0.00020282	0.00788874	Down
St8sia2	0.85668	2.44296	0.000203221	0.0078933	No
Zcchc5	-0.91279	1.754	0.00020791	0.0080642	No
Gm5784	-0.904078	1.79822	0.000211454	0.00819026	No
Fam46a	0.815778	3.16633	0.000213751	0.0082677	No
Srpx	-1.77804	-1.22183	0.000218654	0.00843775	Down
Gm8137	1.71686	-1.3447	0.000218753	0.00843775	Up
LOC622167	-1.83711	-1.28523	0.000219377	0.00845009	Down
Gm2921	-1.25056	-0.130618	0.000228126	0.00877496	Down
Lrit3	-2.41101	-1.99119	0.00023063	0.00885907	Down
Mir1188	-0.983127	1.10782	0.000236857	0.0090857	No
Gm8213	-0.896606	1.79337	0.000242134	0.00927538	No
LOC100861725	-0.759525	6.45515	0.000243559	0.00931715	No
C230072F16Rik	-0.909695	1.66484	0.000244142	0.00932663	No
9630013A20Rik	0.808242	3.18453	0.000248032	0.00946225	No
Gm15772	-0.80291	3.34724	0.000252108	0.00960461	No
Gpr31c	2.12864	-1.88395	0.000254748	0.00968125	Up
Nlrc5	0.9464	1.30264	0.000254815	0.00968125	No
LOC100861647	-1.30996	-0.372356	0.000258396	0.00980393	Down
Scn4b	-0.772316	4.44978	0.000264428	0.0100089	No
Gm4827	-2.88259	-2.26065	0.000264517	0.0100089	Down
Plch1	0.790833	3.54267	0.000267308	0.0101008	No
Arsi	-1.3088	-0.41854	0.000269375	0.0101513	Down
Npff	-1.3088	-0.41854	0.000269375	0.0101513	Down
Gm6411	-1.43703	-0.636234	0.00027273	0.0102638	Down
Gm885	1.54249	-1.00838	0.000275399	0.0103503	Up
Cstad	-0.913027	1.50556	0.000279174	0.010478	No
Expi	1.55596	-1.06602	0.000282516	0.0105892	Up
Gm14486	-2.02942	-1.67666	0.000287197	0.0107267	Down
Gm5353	-2.02942	-1.67666	0.000287197	0.0107267	Down
Cdk3-ps	-1.0755	0.459277	0.000287341	0.0107267	Down
Gm3448	-0.824025	2.64252	0.000288585	0.0107588	No
Gabrr2	0.953401	1.10487	0.000289752	0.0107878	No
Apobec3	0.876021	1.81803	0.000291436	0.010836	No
Egf	-0.940872	1.27181	0.00029463	0.0109348	No
Npas4	-0.768031	4.34287	0.000294878	0.0109348	No
Gm12816	-0.857477	2.14047	0.000295591	0.0109467	No
Cdh1	-1.93367	-1.59403	0.000296643	0.0109711	Down
4930552P12Rik	-1.85197	-1.51587	0.000302407	0.0111546	Down
Gm19665	-1.85197	-1.51587	0.000302407	0.0111546	Down
Slc17a9	-1.77955	-1.32756	0.000303319	0.0111735	Down
D030068K23Rik	-1.07531	0.413674	0.000310791	0.0114237	Down
S100a6	0.793998	3.19315	0.000310933	0.0114237	No
4930512H18Rik	2.27376	-2.14925	0.000313333	0.0114967	Up
Gm5820	-0.87584	1.80426	0.000318015	0.0116532	No
LOC100861668	-0.878292	1.82182	0.000318891	0.0116699	No
Tnfrsf4	-1.29404	-0.383393	0.000320834	0.0117256	Down
Gpr17	0.742578	6.42406	0.000332814	0.0121475	No
Stra6	-0.779212	3.60606	0.000333893	0.0121709	No
Meox1	-1.04477	0.504387	0.000338416	0.0123197	Down
Rpl17-ps5	2.59261	-2.42188	0.000339552	0.0123416	Up
Ccdc117	0.752542	4.83346	0.00034013	0.0123416	No
1500012K07Rik	-0.801087	2.9493	0.000340347	0.0123416	No
Clgn	-0.786078	3.32855	0.000341163	0.0123551	No
8030451A03Rik	0.806045	2.77928	0.000343446	0.0124216	No
5430416O09Rik	-1.07073	0.43353	0.000344884	0.0124574	Down
5430435G22Rik	0.982037	0.86095	0.000348099	0.0125562	No
4930474N09Rik	6.72391	-3.28517	0.000352487	0.0125562	Up
Rpl35a-ps4	6.72391	-3.28517	0.000352487	0.0125562	Up
4930417O13Rik	-6.70601	-3.16977	0.000352487	0.0125562	Down
Gm13287	-6.70601	-3.16977	0.000352487	0.0125562	Down
Gm19980	-6.70601	-3.16977	0.000352487	0.0125562	Down
Igkv1-110	-6.70601	-3.16977	0.000352487	0.0125562	Down
Muc5ac	-6.70601	-3.16977	0.000352487	0.0125562	Down
Ngp	-6.70601	-3.16977	0.000352487	0.0125562	Down
Tmem174	-6.70601	-3.16977	0.000352487	0.0125562	Down
Gm7606	-2.3654	-2.02587	0.000352577	0.0125562	Down
Miat	-0.734712	8.4698	0.000356083	0.0126648	No
Ifit2	0.77572	3.52527	0.000356555	0.0126654	No
Ndn	-0.735273	7.04555	0.000367959	0.013043	No
Dcdc2b	-0.798276	2.8569	0.000368121	0.013043	No
Hpgd	0.790353	2.99544	0.000374069	0.0132369	No
Tnc	0.768908	3.63657	0.000380448	0.0134455	No
Zap70	-0.810099	2.60708	0.000380989	0.0134476	No
Hist3h2bb-ps	-2.19758	-1.92139	0.000382556	0.0134858	Down
Samsn1	0.920505	1.20411	0.000384252	0.0135285	No
Igj	-1.24224	-0.25078	0.000385752	0.0135642	Down
1700021C14Rik	-0.860226	1.85709	0.000388139	0.0136309	No
Gm6682	-0.744494	4.91539	0.000390558	0.0136986	No
Pebp4	-0.833998	2.17506	0.000393727	0.0137923	No
Ryr1	-0.739584	5.37191	0.000394351	0.0137968	No
Avpr1b	-1.40396	-0.778712	0.000395595	0.0138057	Down
Gpr179	-1.40396	-0.778712	0.000395595	0.0138057	Down
Slc7a3	0.773406	3.35889	0.000398794	0.0138999	No
Alox12b	-0.778553	3.29123	0.00040149	0.0139764	No
Adam18	-0.948782	1.07154	0.00040406	0.0140483	No
Arl11	1.19025	-0.157966	0.000406563	0.0141177	Up
Gm15319	-0.806768	2.57332	0.000408359	0.0141624	No
F830016B08Rik	1.60474	-1.25413	0.000410333	0.0142131	Up
Gm128	-3.01081	-2.64215	0.00041343	0.0142849	Down
Treh	-3.01081	-2.64215	0.00041343	0.0142849	Down
Ccl19-ps1	0.878555	1.54614	0.000415296	0.0143316	No
Krt20	-0.950518	1.05881	0.000417318	0.0143835	No
LOC100862305	1.62455	-1.32269	0.000418716	0.0144139	Up
Gm20213	-1.35958	-0.634553	0.0004225	0.0145262	Down
Gm12279	-1.08499	0.324664	0.000425457	0.0146098	Down
Gm8273	-1.89816	-1.62019	0.000426762	0.0146366	Down
Gm3635	-1.74902	-1.4652	0.000429203	0.0147022	Down
Gm19956	-1.81813	-1.54062	0.000430003	0.0147115	Down
Iqch	-0.851074	1.88165	0.000430839	0.014722	No
Gm10435	-1.13096	-0.00753107	0.000440812	0.0150443	Down
Slco2a1	-0.775732	3.1723	0.000441633	0.0150539	No
Ube2l6	0.784159	2.87517	0.000444936	0.0151479	No
AF357425	-0.942634	1.06753	0.000446685	0.0151715	No
F630042J09Rik	3.97514	-2.96043	0.000447975	0.0151715	Up
LOC100862386	3.97514	-2.96043	0.000447975	0.0151715	Up
Gm6641	-3.70191	-2.8818	0.000447975	0.0151715	Down
LOC100862331	0.803032	2.48472	0.000448429	0.0151715	No
Kir3dl2	-1.46028	-0.938909	0.000448896	0.0151715	Down
Asb14	-1.08525	0.222561	0.000455892	0.0153893	Down
Gm11295	1.47579	-0.991017	0.000467602	0.0157654	Up
Gm18756	-0.957408	0.853727	0.000472089	0.0158975	No
Gm5527	-0.967229	0.892033	0.000473593	0.0159289	No
5830416P10Rik	-0.763231	3.39502	0.000476629	0.0160116	No
Tnfrsf9	-1.14643	-0.0620896	0.000485669	0.0162957	Down
Gm19894	-2.5331	-2.17703	0.000488104	0.0163184	Down
Sp5	-2.5331	-2.17703	0.000488104	0.0163184	Down
Angpt4	2.21514	-2.19237	0.000488104	0.0163184	Up
Vmn2r46	-1.19566	-0.168245	0.000492138	0.0164335	Down
Aldh1l2	0.767216	3.19617	0.000499002	0.0166428	No
Cd68	0.756747	3.47538	0.000501283	0.0166988	No
Ctss	0.720759	6.1584	0.00050387	0.016765	No
Anxa1	0.982999	0.590862	0.000518531	0.0172322	No
Oprk1	-0.917274	1.17015	0.000525034	0.0174275	No
Arntl2	-0.756869	3.38849	0.000528639	0.0175074	No
Plau	0.82898	1.99468	0.000528698	0.0175074	No
Selp	-2.3183	-2.06143	0.000538084	0.017797	Down
Mir5107	1.55525	-1.21092	0.000543102	0.0179417	Up
Slc14a1	0.725631	4.87689	0.000544266	0.0179566	No
Sox11	0.725846	4.84954	0.000545052	0.0179566	No
Zfp133-ps	-0.830257	1.92736	0.000545997	0.0179566	No
1700008F21Rik	-0.791734	2.5361	0.000546133	0.0179566	No
LOC623078	-0.779357	2.74424	0.000556412	0.0182102	No
Apol9a	2.52261	-2.47393	0.000556462	0.0182102	Up
Bhlhe23	2.52261	-2.47393	0.000556462	0.0182102	Up
Ccl2	2.52261	-2.47393	0.000556462	0.0182102	Up
Ankrd7	-1.43242	-0.888763	0.000561363	0.0183491	Down
Gm14730	-0.898551	1.29139	0.000568112	0.0185479	No
Kcne4	0.953212	0.786292	0.000569476	0.0185706	No
4932413F04Rik	-2.15337	-1.9544	0.00057344	0.0186562	Down
Gm5587	2.0295	-1.95666	0.00057344	0.0186562	Up
1700030L20Rik	-0.826786	1.92514	0.00057969	0.0188376	No
Loxhd1	-1.13327	-0.0709685	0.000581778	0.0188834	Down
Duox1	-1.65705	-1.41623	0.000591283	0.019125	Down
Gm18322	-1.65705	-1.41623	0.000591283	0.019125	Down
Gm8445	1.61024	-1.42027	0.000591283	0.019125	Up
Gm20569	-2.02195	-1.85476	0.00059626	0.0192636	Down
Egflam	0.799267	2.26084	0.000599967	0.0193609	No
4933426D04Rik	-1.95374	-1.73268	0.000608709	0.0195976	Down
5031425F14Rik	-1.91436	-1.76156	0.000608709	0.0195976	Down
3425401B19Rik	-1.78348	-1.56581	0.000610301	0.0196036	Down
LOC100861600	-1.78348	-1.56581	0.000610301	0.0196036	Down
Aprt-ps	-1.86176	-1.64684	0.000612799	0.0196611	Down
Snora34	-0.884946	1.31694	0.000616506	0.0197573	No
Svep1	-0.927003	0.972078	0.000628968	0.0201335	No
LOC100862085	0.871237	1.34096	0.000631905	0.0202043	No
Klhl9	0.706097	6.61157	0.000633536	0.0202332	No
Lyz2	0.746974	3.35334	0.000636631	0.0203087	No
Dcdc2c	-0.710446	5.65284	0.000637568	0.0203154	No
Tmem37	1.28127	-0.605172	0.000641377	0.0203901	Up
Unc93a	1.28127	-0.605172	0.000641377	0.0203901	Up
LOC100503663	-0.806737	2.08903	0.000642816	0.0204125	No
Tdrd12	-1.4987	-1.06248	0.000645307	0.0204683	Down
Gm12700	-6.60016	-3.25077	0.000667207	0.0208541	Down
Gm18659	-6.60016	-3.25077	0.000667207	0.0208541	Down
LOC100417034	-6.60016	-3.25077	0.000667207	0.0208541	Down
LOC100862269	-6.60016	-3.25077	0.000667207	0.0208541	Down
Rp1	-6.60016	-3.25077	0.000667207	0.0208541	Down
Syce3	-6.60016	-3.25077	0.000667207	0.0208541	Down
Trav13d-4	-6.60016	-3.25077	0.000667207	0.0208541	Down
Trav6n-5	-6.60016	-3.25077	0.000667207	0.0208541	Down
Trav7n-5	-6.60016	-3.25077	0.000667207	0.0208541	Down
Trav9n-1	-6.60016	-3.25077	0.000667207	0.0208541	Down
Ftcd	6.59962	-3.38015	0.000667207	0.0208541	Up
Gm11025	6.59962	-3.38015	0.000667207	0.0208541	Up
Gm18334	6.59962	-3.38015	0.000667207	0.0208541	Up
Cybb	0.963792	0.67437	0.000669245	0.0208944	No
Slc17a6	0.721272	4.28783	0.000671221	0.0209326	No
Gm18662	-2.77214	-2.34601	0.000672116	0.0209371	Down
Gm5624	-1.53415	-1.11917	0.000674911	0.0210007	Down
A830009L08Rik	-1.32118	-0.661232	0.0006773	0.0210515	Down
Nkx2-1	-1.09161	0.0878172	0.000681585	0.0211611	Down
Slc26a10	-0.730346	3.826	0.000683813	0.0212066	No
4932438H23Rik	0.95986	0.608557	0.000699788	0.0216779	No
LOC100861979	-0.800314	2.09134	0.000701618	0.0217044	No
Pbld2	-1.0051	0.499326	0.000702203	0.0217044	Down
Gm2614	-1.57327	-1.17817	0.000704966	0.0217656	Down
Snord90	1.28393	-0.693257	0.000715667	0.0220716	Up
Ndc80	1.40533	-0.919749	0.000730758	0.022512	Up
Melk	1.52291	-1.23349	0.000735123	0.0226121	Up
AI481877	-1.01726	0.375077	0.000735631	0.0226121	Down
Gm18723	1.17949	-0.433489	0.000755019	0.0231825	Up
Cdca2	1.2854	-0.739393	0.000756638	0.0232048	Up
4932411L15	-0.703415	5.25993	0.000757411	0.0232048	No
LOC100534353	2.15404	-2.23676	0.000758987	0.0232275	Up
Hey2	0.773346	2.42437	0.000762095	0.023297	No
9630041A04Rik	1.02745	0.244033	0.000769985	0.0235124	Up
Fcgr2b	0.773478	2.34629	0.000778697	0.0237524	No
Klf4	0.738032	3.18286	0.000779938	0.0237642	No
4921510H08Rik	3.87639	-3.03612	0.000794618	0.0240798	Up
Gm19148	3.87639	-3.03612	0.000794618	0.0240798	Up
Serpinb5	3.87639	-3.03612	0.000794618	0.0240798	Up
Gm7110	-3.61516	-2.94757	0.000794618	0.0240798	Down
Tspan8	-3.61516	-2.94757	0.000794618	0.0240798	Down
Mndal	0.745601	2.91483	0.000800262	0.0242245	No
Dnase1l2	0.824971	1.60653	0.000813519	0.024599	No
LOC100499160	-1.18807	-0.369414	0.000828892	0.0250367	Down
Cd274	0.770396	2.38397	0.000834514	0.0251682	No
Fbxw10	-0.98075	0.524832	0.000835053	0.0251682	No
H2-Q9	0.865436	1.21025	0.000847118	0.0255042	No
Hnf1b	-1.30158	-0.674763	0.000855913	0.0257412	Down
1700009C05Rik	-2.10776	-1.98821	0.000857787	0.0257697	Down
Arhgap21	-0.685083	8.51608	0.000862401	0.0258804	No
Gm12297	-1.74797	-1.59146	0.000864433	0.0259134	Down
Cacng6	-1.1386	-0.206899	0.000868341	0.0260026	Down
1700112M01Rik	0.720533	3.52393	0.000876849	0.0262104	No
Gm13276	-1.82442	-1.67401	0.000878105	0.0262104	Down
Gm2395	-1.82442	-1.67401	0.000878105	0.0262104	Down
Prss8	1.11546	-0.11891	0.000880602	0.0262568	Up
Gm3643	-1.87387	-1.79104	0.000883481	0.0263145	Down
Synpo2l	-1.36242	-0.87117	0.000896798	0.0266826	Down
Slc5a1	-1.50774	-1.13786	0.000899245	0.0267269	Down
Lgals9	0.723286	3.35604	0.000917104	0.0272286	No
Galnt5	-1.0275	0.2615	0.000940088	0.0278813	Down
Gm3668	1.011	0.211673	0.000943825	0.0279623	Up
Gm7434	-1.3633	-0.936965	0.000949785	0.028109	Down
Mri1	-0.709674	3.84978	0.000956483	0.0282631	No
1700081H22Rik	-0.81518	1.64838	0.000957021	0.0282631	No
Rph3al	-0.74085	2.85039	0.000960176	0.0283262	No
Gm5088	-0.856873	1.24122	0.000966573	0.0284848	No
Oas2	0.91226	0.774086	0.000972021	0.028615	No
Gal	-1.58818	-1.26005	0.000993175	0.0291761	Down
Gm20199	-1.55911	-1.2807	0.000993175	0.0291761	Down
Baiap2l2	-0.906052	0.898718	0.00100188	0.0294009	No
Osmr	0.718788	3.32478	0.00100354	0.0294185	No
Amhr2	-1.26484	-0.646137	0.00101524	0.0297049	Down
Gm2457	0.902585	0.863411	0.00101544	0.0297049	No
Aanat	-1.15533	-0.391542	0.00101686	0.0297152	Down
Gm16432	-0.88727	1.01776	0.0010245	0.029907	No
Svopl	-0.91148	0.774686	0.00104363	0.0304337	No
2410004P03Rik	0.797814	1.77508	0.00104509	0.0304442	No
Gucy2g	-0.75673	2.38245	0.00104962	0.0305444	No
Adamts2	0.692041	4.46191	0.0010527	0.0305862	No
Gm18810	1.04262	0.0952668	0.00105412	0.0305862	Up
Gm12669	-1.10028	-0.126737	0.00105436	0.0305862	Down
Gm8493	-1.41677	-1.04271	0.00106592	0.0308894	Down
Gm8823	-2.71357	-2.39072	0.00106861	0.0309353	Down
Cdh24	-0.69243	4.36269	0.00108259	0.0313074	No
AF357426	-0.787901	1.9077	0.00108678	0.031396	No
Cep55	1.28866	-0.836321	0.00108855	0.0314146	Up
Vwc2l	0.693279	4.19473	0.00110131	0.03175	No
Ikzf1	0.733943	2.71719	0.0011106	0.0319845	No
Lyzl4	-0.784469	1.89833	0.00111261	0.0320092	No
Npc1l1	-1.10782	-0.156116	0.00111828	0.0321392	Down
Lefty2	0.859476	1.02151	0.0011304	0.0324541	No
Polq	-0.70625	3.58451	0.00113487	0.0325175	No
Cry1	0.695799	3.94739	0.00113494	0.0325175	No
Gm18628	-1.31671	-0.902734	0.00115793	0.033142	Down
C730002L08Rik	-0.807269	1.62584	0.0011597	0.0331586	No
4921508A21Rik	-0.970799	0.389997	0.00116694	0.0333293	No
4930447C04Rik	-0.709117	3.36631	0.00116806	0.0333293	No
Slc7a15	-2.42672	-2.25741	0.00117769	0.0335696	Down
Gm17138	3.15626	-2.82361	0.00118753	0.033781	Up
4933428C19Rik	-2.85989	-2.7551	0.00118753	0.033781	Down
Gm6834	-0.816016	1.51195	0.00121227	0.0344496	No
Ggta1	0.724848	2.86275	0.00122601	0.0348046	No
2310002F09Rik	-0.787241	1.74778	0.00124973	0.0353561	No
Gm7845	-1.05305	-0.059595	0.00125636	0.0353561	Down
Cited4	-1.08636	-0.13603	0.00126123	0.0353561	Down
Gm12623	-6.48592	-3.33672	0.00126829	0.0353561	Down
Gm13272	-6.48592	-3.33672	0.00126829	0.0353561	Down
Gm9420	-6.48592	-3.33672	0.00126829	0.0353561	Down
Hrnr	-6.48592	-3.33672	0.00126829	0.0353561	Down
Igkv1-117	-6.48592	-3.33672	0.00126829	0.0353561	Down
Igkv6-17	-6.48592	-3.33672	0.00126829	0.0353561	Down
LOC100503169	-6.48592	-3.33672	0.00126829	0.0353561	Down
Nxnl2	-6.48592	-3.33672	0.00126829	0.0353561	Down
Scn11a	-6.48592	-3.33672	0.00126829	0.0353561	Down
Tmco5b	-6.48592	-3.33672	0.00126829	0.0353561	Down
5330417H12Rik	6.4636	-3.48163	0.00126829	0.0353561	Up
Gm6676	6.4636	-3.48163	0.00126829	0.0353561	Up
Gm8978	6.4636	-3.48163	0.00126829	0.0353561	Up
Hbb-y	6.4636	-3.48163	0.00126829	0.0353561	Up
Mir490	6.4636	-3.48163	0.00126829	0.0353561	Up
8030453O22Rik	-0.751065	2.28941	0.00127434	0.0354372	No
Gm8759	1.21427	-0.650262	0.00127473	0.0354372	Up
S100a4	0.849502	1.14815	0.00127601	0.0354372	No
Gm8709	-1.83221	-1.82115	0.00127928	0.0354372	Down
Gm9711	-2.06067	-2.02286	0.00128011	0.0354372	Down
Vtcn1	-2.06067	-2.02286	0.00128011	0.0354372	Down
Tnfsf8	1.92303	-2.03311	0.00128011	0.0354372	Up
Hcls1	0.718812	2.88024	0.00128614	0.0355687	No
Krt23	-1.93485	-1.91849	0.00128926	0.0355842	Down
Rgn	-1.93485	-1.91849	0.00128926	0.0355842	Down
Lrrc19	0.937053	0.493444	0.00129286	0.0356484	No
Tdo2	-0.704212	3.30393	0.00129463	0.0356619	No
Hn1l	0.719936	2.83817	0.00130376	0.0358777	No
Galntl2	0.834747	1.24096	0.001321	0.0363165	No
Fam70a	0.668217	5.43358	0.00133416	0.0366419	No
Gm11243	1.45597	-1.2797	0.00133912	0.036742	Up
B230206H07Rik	-0.719266	2.80359	0.00138164	0.0378714	No
LOC100861935	-0.991298	0.262542	0.00138503	0.037927	No
Hdx	-0.732165	2.43685	0.00140425	0.0384154	No
4930502A04Rik	-3.52286	-3.01657	0.00141036	0.0384694	Down
9330162B11Rik	-3.52286	-3.01657	0.00141036	0.0384694	Down
Btnl9	-3.52286	-3.01657	0.00141036	0.0384694	Down
Mef2b	-1.08661	-0.20555	0.00142613	0.0388614	Down
Gm18675	1.10059	-0.280145	0.00143045	0.0389409	Up
Gm5424	-1.02576	0.0729448	0.0014526	0.0395054	Down
Gm12526	-0.991815	0.186909	0.00148884	0.0404514	No
Cd24a	0.684822	3.60239	0.00152964	0.0415194	No
Lcn12	-0.852806	1.02325	0.00154289	0.0418383	No
Cbln1	0.694832	3.15856	0.00157163	0.0425762	No
Tcte3	-0.744219	2.15449	0.00157787	0.0427037	No
Col5a3	-0.755797	1.97133	0.00158335	0.0427586	No
1700063D05Rik	-0.859302	0.928426	0.0015839	0.0427586	No
Neil1	-0.697103	3.12918	0.00158451	0.0427586	No
Plce1	0.667513	4.39522	0.00159625	0.0429952	No
Trpa1	-1.31532	-0.970042	0.00159636	0.0429952	Down
Mthfd2	0.699032	3.05676	0.00161307	0.0434033	No
Foxl2	-1.10229	-0.268332	0.00161991	0.0435205	Down
1700048O20Rik	-0.714229	2.63366	0.00162055	0.0435205	No
Gm10654	-1.02334	0.0130035	0.00163468	0.0438576	Down
4930592A05Rik	0.759178	1.8164	0.00164399	0.044065	No
Lrrc8e	-1.61196	-1.56326	0.00164801	0.0441301	Down
Adap2	0.696611	3.04998	0.00165237	0.0441992	No
Lims2	0.649684	6.62147	0.00165376	0.0441992	No
Sag	-0.872972	0.846576	0.0016592	0.0443021	No
BC030499	-0.775818	1.69158	0.00166975	0.0445108	No
Pla1a	0.84817	1.00269	0.00167022	0.0445108	No
LOC100862325	0.677858	3.61953	0.00169227	0.0450485	No
Gm12344	-2.65252	-2.4369	0.00169524	0.0450485	Down
LOC100044068	-2.58877	-2.48466	0.00169524	0.0450485	Down
Vmn2r-ps34	-1.67423	-1.64421	0.00172226	0.0457228	Down
Adamts16	-0.721513	2.4057	0.00173957	0.0461385	No
4930487H11Rik	-1.09576	-0.390055	0.00174156	0.0461472	Down
Irak4	0.790587	1.44076	0.00174489	0.0461915	No
Ly6c2	-0.89448	0.695446	0.00175093	0.0463073	No
H2-Aa	0.994629	0.111176	0.00176957	0.0467559	No
Tap1	0.70913	2.57425	0.0017784	0.0469448	No
Gm16833	1.2363	-0.871402	0.00178899	0.0471795	Up
Cd22	1.02089	-0.152399	0.00179949	0.0474114	Up
Ly6g6f	-0.949353	0.307305	0.0018025	0.0474459	No
Ptprc	0.696989	2.86676	0.0018157	0.0477483	No
Gm10863	-0.872828	0.749799	0.00182324	0.0479013	No
Otof	0.687618	3.09905	0.00182761	0.047971	No
Wdr95	-0.812058	1.20088	0.00183546	0.0481317	No
LOC100862220	0.881432	0.605984	0.0018447	0.0483285	No
1700027I24Rik	1.7628	-1.85467	0.0018476	0.0483589	Up
Cyp26a1	1.15501	-0.525361	0.00187015	0.048903	Up
Ccdc135	0.745776	1.92484	0.00187241	0.0489162	No
Col22a1	-0.748671	1.93255	0.00188573	0.049218	No
H2-Q10	-1.88924	-1.95147	0.00188854	0.0492453	Down
Lyn	0.668496	3.7698	0.0018914	0.0492737	No
Gm20560	-1.54262	-1.39116	0.00191784	0.0498692	Down
Gsta2	1.43119	-1.37426	0.00191784	0.0498692	Up
Akr1b8	1.23614	-0.923668	0.00192057	0.0498936	Up
Cr2	-1.01053	0.00457693	0.00192254	0.0498983	Down
Lrrc43	-0.896023	0.587569	0.00193758	0.0502419	No
Glp2r	0.679117	3.25995	0.00195424	0.0506265	No
C330021F23Rik	-0.767843	1.6272	0.00196196	0.0507795	No
Gm11826	-0.848025	0.876637	0.00199058	0.0514723	No
Gm9948	-1.11431	-0.461628	0.00199822	0.0516218	Down
Apobec1	0.766527	1.60746	0.00200333	0.051706	No
1700085C21Rik	3.06383	-2.89237	0.00200946	0.0517267	Up
4933426K07Rik	-2.77806	-2.81518	0.00200946	0.0517267	Down
Hmmr	0.94457	0.168799	0.00201021	0.0517267	No
Pram1	-0.76832	1.5474	0.00201156	0.0517267	No
Gm10186	-0.76821	1.56552	0.0020292	0.0521321	No
Gpr165	0.687388	2.92847	0.00203138	0.0521401	No
Fzd4	0.672394	3.39243	0.00204914	0.0525475	No
Slc23a3	-1.29071	-0.986877	0.00206394	0.0528298	Down
Gpr101	0.651145	4.41378	0.00206394	0.0528298	No
Ndp	0.671583	3.41858	0.00207647	0.0531017	No
0610043K17Rik	-0.747627	1.80108	0.00209175	0.0534433	No
Oxct2b	-1.42549	-1.19548	0.00210254	0.0536205	Down
Gm7265	1.37198	-1.19311	0.00210254	0.0536205	Up
Trhr	0.664056	3.64435	0.00212188	0.0540167	No
Cd163l1	-0.993043	0.0225724	0.00212195	0.0540167	No
Gm8234	-0.8906	0.545884	0.00214193	0.0544753	No
5830403L16Rik	-1.02929	-0.173827	0.00214618	0.0545338	Down
Tctex1d1	1.16542	-0.726821	0.00215189	0.054629	Up
Gm18134	1.55322	-1.55285	0.00216503	0.0549125	Up
Aspg	0.721928	2.11348	0.00218794	0.0554296	No
Per2	0.636777	5.58813	0.0021894	0.0554296	No
Baiap3	0.656162	3.87389	0.00219188	0.0554419	No
Dmrt3	0.975827	0.075676	0.00219515	0.0554742	No
D830015G02Rik	-0.668174	3.34613	0.00221866	0.0560178	No
Gm14025	-0.810882	1.06334	0.00222276	0.0560703	No
Gm8050	-0.903804	0.412098	0.00223063	0.0562178	No
Scgb3a1	-1.43069	-1.27844	0.00225486	0.056694	Down
Tpte	-1.43069	-1.27844	0.00225486	0.056694	Down
Hspb6	0.749094	1.70388	0.00225563	0.056694	No
Serpinc1	-1.57556	-1.58889	0.0022933	0.0575889	Down
Stat1	0.63487	5.26431	0.00233453	0.0585714	No
Slc16a5	-0.801112	1.17003	0.00234876	0.0588754	No
Epsti1	0.885298	0.511462	0.00237443	0.0594653	No
Gm14966	-0.779798	1.37967	0.00239452	0.0599147	No
Tlr1	0.927877	0.201025	0.0023981	0.0599382	No
Klk12	-1.46822	-1.34455	0.00241842	0.0599382	Down
5830410O09Rik	-6.36185	-3.42825	0.00242129	0.0599382	Down
C920008G01Rik	-6.36185	-3.42825	0.00242129	0.0599382	Down
Gm19032	-6.36185	-3.42825	0.00242129	0.0599382	Down
Gm4750	-6.36185	-3.42825	0.00242129	0.0599382	Down
Gm8464	-6.36185	-3.42825	0.00242129	0.0599382	Down
Igkv14-111	-6.36185	-3.42825	0.00242129	0.0599382	Down
Trav14n-2	-6.36185	-3.42825	0.00242129	0.0599382	Down
Trav9d-4	-6.36185	-3.42825	0.00242129	0.0599382	Down
Dfnb59	6.31341	-3.59056	0.00242129	0.0599382	Up
Hist1h1a	6.31341	-3.59056	0.00242129	0.0599382	Up
Gm20161	-2.37866	-2.63852	0.0024261	0.0600039	Down
1110020A21Rik	-1.04181	-0.235229	0.00245586	0.0606862	Down
Spink4	-1.24532	-0.951448	0.00246665	0.0608987	Down
Dmkn	0.93944	0.143585	0.00247883	0.0611453	No
Hist2h3c1	0.666001	3.19629	0.00249102	0.061273	No
Gm10503	-0.685577	2.65746	0.00249353	0.061273	No
A730037C10Rik	-1.18483	-0.700484	0.00250094	0.061273	Down
Gm12751	3.65594	-3.20016	0.00250381	0.061273	Up
3110079O15Rik	-3.42424	-3.08913	0.00250381	0.061273	Down
Fpr2	-3.42424	-3.08913	0.00250381	0.061273	Down
Gm13886	-3.42424	-3.08913	0.00250381	0.061273	Down
Gm7504	-3.42424	-3.08913	0.00250381	0.061273	Down
Lcn14	-3.42424	-3.08913	0.00250381	0.061273	Down
Gm19935	0.700488	2.26484	0.00251212	0.0614222	No
Gm19797	-1.07905	-0.321865	0.00251957	0.0615504	Down
Gm14169	-0.679934	2.70621	0.00254096	0.0620186	No
4921513H07Rik	-1.66456	-1.78827	0.00254585	0.0620293	Down
Gm4708	-1.66456	-1.78827	0.00254585	0.0620293	Down
4930432K21Rik	-0.727514	1.9263	0.00256336	0.0624013	No
Tspo	0.735712	1.78897	0.00257131	0.0625402	No
Gm10933	-1.06186	-0.412517	0.00257934	0.0626806	Down
Zfp868	0.639803	4.1916	0.00258693	0.0627816	No
Ccdc18	-0.797048	1.09322	0.002588	0.0627816	No
4933432I09Rik	-0.871002	0.552542	0.00259244	0.0628345	No
Msx1	0.689904	2.41428	0.00260041	0.0629728	No
Gm6265	-0.859364	0.5828	0.00263502	0.0637308	No
LOC100502965	0.934129	0.117924	0.00263628	0.0637308	No
Gm8956	1.71238	-1.88981	0.00266073	0.064266	Up
Fcrl1	-1.26568	-1.00392	0.00266326	0.0642714	Down
Ccdc27	-0.933624	0.24941	0.00267212	0.0644293	No
Gm9083	-0.856893	0.617954	0.00267613	0.0644703	No
Gm19088	-2.52208	-2.53409	0.00268218	0.0645045	Down
Ifnz	-2.52208	-2.53409	0.00268218	0.0645045	Down
C130060C02Rik	-0.840221	0.745554	0.00269505	0.0647578	No
Slc15a1	-1.18615	-0.867402	0.00269915	0.0648006	Down
C2cd4a	-0.813302	0.998132	0.00272806	0.0654381	No
Tmem45a	-0.963366	0.0320804	0.00273127	0.0654588	No
LOC100862466	-1.02048	-0.214018	0.00273868	0.06558	Down
Iltifb	1.75578	-1.99745	0.00275824	0.065935	Up
Pla2g4c	1.75578	-1.99745	0.00275824	0.065935	Up
BC051537	1.0453	-0.449803	0.00277493	0.066277	Up
AI507597	-2.31186	-2.34268	0.00281319	0.0670759	Down
Gm18294	-2.31186	-2.34268	0.00281319	0.0670759	Down
Il25	-1.96159	-2.09483	0.00282728	0.067239	Down
Gjb3	1.80808	-2.1137	0.00282728	0.067239	Up
LOC100041022	1.80808	-2.1137	0.00282728	0.067239	Up
Adam32	-0.936492	0.226817	0.0028355	0.0672952	No
BC034902	-1.11647	-0.549342	0.00283689	0.0672952	Down
Alpk2	1.11202	-0.553648	0.00283689	0.0672952	Up
LOC100416705	0.975545	-0.153723	0.00283958	0.0673017	No
LOC100861693	0.844822	0.628993	0.00285571	0.0676073	No
Asb11	-0.818287	0.872761	0.00285733	0.0676073	No
Ccr5	0.655376	3.13194	0.00287507	0.0679693	No
Spocd1	-0.93702	0.124983	0.00287837	0.0679896	No
Mir3093	-0.967311	0.00578035	0.00291314	0.0686797	No
Ms4a4c	-0.967311	0.00578035	0.00291314	0.0686797	No
Cd53	0.648712	3.39238	0.00291498	0.0686797	No
Gm11997	1.18197	-0.907332	0.00291919	0.0687206	Up
Gm7120	-0.6234	4.93583	0.00292996	0.0688954	No
Mybl2	-0.844038	0.680531	0.00293156	0.0688954	No
4933437N03Rik	-0.984751	-0.104495	0.00293503	0.0689187	No
Gjc1	0.681687	2.41743	0.00294348	0.069059	No
Gm8797	1.41292	-1.55543	0.00297647	0.0697742	Up
LOC100861958	0.639653	3.73783	0.00298628	0.0699453	No
Gm18517	-1.40041	-1.29938	0.00299889	0.0701816	Down
Rbks	-0.658128	3.06617	0.00301788	0.0705667	No
Plscr1	0.751099	1.39069	0.00302418	0.0706544	No
Mthfd1l	0.632213	4.02196	0.00302671	0.0706544	No
Tnfrsf23	-0.87552	0.496976	0.00303728	0.070842	No
4933424G06Rik	-0.660591	2.91015	0.00311783	0.0726598	No
Crlf1	-0.618361	5.03425	0.00312419	0.0727472	No
Pycard	0.747588	1.37992	0.00313104	0.0728458	No
Plscr2	0.768813	1.1495	0.00315943	0.0733764	No
Speer4a	1.23597	-0.977888	0.00316175	0.0733764	Up
Osgin1	-1.22071	-0.968068	0.00316175	0.0733764	Down
H2-D4	0.770414	1.19075	0.00320034	0.0741853	No
Amh	0.900938	0.183905	0.00320194	0.0741853	No
Nipal2	-0.663491	2.76169	0.00320721	0.0742247	No
Gm19439	0.657615	2.83964	0.00320897	0.0742247	No
BC067074	0.717804	1.7253	0.00321748	0.0743022	No
Hspa1a	0.61586	5.06216	0.00321765	0.0743022	No
4933427I22Rik	-0.966333	-0.0850985	0.00323682	0.0746828	No
Ntsr1	0.666963	2.59576	0.00325596	0.0750622	No
Myh6	-0.656367	2.92445	0.00326718	0.0752587	No
Abcc6	-0.771134	1.15118	0.00330761	0.076127	No
Plagl1	0.61062	5.55032	0.00331146	0.0761525	No
Msx1as	0.702781	1.9159	0.00336734	0.0773739	No
Kera	2.96508	-2.96446	0.00339444	0.0776835	Up
Sost	2.96508	-2.96446	0.00339444	0.0776835	Up
Gm7269	-2.69131	-2.87794	0.00339444	0.0776835	Down
Pou2af1	-2.69131	-2.87794	0.00339444	0.0776835	Down
Gm7413	-1.59651	-1.69903	0.00339476	0.0776835	Down
Myo5c	-0.731821	1.56077	0.0034114	0.078	No
D030045P18Rik	-1.24021	-1.02116	0.0034295	0.0782854	Down
Nod2	-1.24021	-1.02116	0.0034295	0.0782854	Down
Tmem200b	0.777461	0.981578	0.00343508	0.0783486	No
Gm13655	-0.696736	2.02025	0.00344059	0.0784099	No
F5	0.829492	0.664069	0.00344432	0.0784307	No
Gm19487	-0.854106	0.522535	0.00347423	0.0790473	No
Gm13360	1.09003	-0.567997	0.00348621	0.079255	Up
BC061194	-0.75899	1.20266	0.00349694	0.0793258	No
LOC100503495	-1.47724	-1.43688	0.00349787	0.0793258	Down
Vmn2r54	1.35547	-1.42516	0.00349787	0.0793258	Up
LOC100862217	1.00572	-0.249217	0.00350849	0.079502	Up
Ctsz	0.608516	5.17708	0.00355165	0.0803739	No
Kdm4d	-0.831662	0.583665	0.00355274	0.0803739	No
Crybb2	-1.62166	-1.81835	0.00360939	0.0814569	Down
Gm13051	-1.62166	-1.81835	0.00360939	0.0814569	Down
Gm17760	-1.62166	-1.81835	0.00360939	0.0814569	Down
Rpl32p	-0.630072	3.57847	0.00362711	0.0817905	No
Mir32	1.30505	-1.23801	0.00366341	0.0825236	Up
Ip6k3	1.13738	-0.790723	0.00366554	0.0825236	Up
Msln	-1.17856	-0.933079	0.00371809	0.0835714	Down
Tnfsf9	1.15402	-0.925628	0.00371809	0.0835714	Up
D830029L11	-0.695734	1.9204	0.003759	0.0844228	No
Tmem210	-0.830762	0.60134	0.00378187	0.0848681	No
D730040F13Rik	0.604093	5.19415	0.00379161	0.0850182	No
LOC100861853	-0.603376	5.25797	0.00382355	0.0856654	No
Gm20234	-0.630526	3.4416	0.00382794	0.0856948	No
4930444P10Rik	-0.643526	2.97904	0.00384931	0.0860891	No
Prom1	0.606382	4.79245	0.00385449	0.0860891	No
Oscar	-0.747885	1.27457	0.00385483	0.0860891	No
Arhgap9	0.882302	0.29358	0.00386939	0.0863451	No
Ctsh	0.619602	3.80533	0.00387511	0.0864035	No
Neil3	1.0952	-0.728604	0.0038877	0.0865664	Up
C4bp-ps1	-0.990149	-0.233859	0.00388863	0.0865664	No
Gm2011	-0.607388	4.66487	0.0038959	0.0866589	No
Gm5879	-0.635154	3.19418	0.00391933	0.0869139	No
Gm3164	-0.715028	1.60293	0.00392438	0.0869139	No
C4a	0.637485	3.07862	0.00393307	0.0869139	No
BC037704	-0.895653	0.150327	0.0039372	0.0869139	No
Crybb1	-0.670715	2.30859	0.00393722	0.0869139	No
Gm7850	2.60211	-2.76172	0.00394482	0.0869139	Up
Gm19815	-2.30123	-2.6938	0.00394482	0.0869139	Down
Gm6570	-2.30123	-2.6938	0.00394482	0.0869139	Down
Itgb2l	-2.30123	-2.6938	0.00394482	0.0869139	Down
Tal2	-2.30123	-2.6938	0.00394482	0.0869139	Down
1700054O19Rik	2.20273	-2.70249	0.00394482	0.0869139	Up
Niacr1	2.20273	-2.70249	0.00394482	0.0869139	Up
Foxj1	0.62536	3.47523	0.00399507	0.0879516	No
4930562F07Rik	0.767767	1.03199	0.00399889	0.0879662	No
Vmn2r-ps129	-1.28465	-1.13361	0.00405285	0.0890826	Down
Hdhd3	-0.660307	2.45904	0.00406804	0.0893461	No
Pdxk-ps	-1.45127	-1.56072	0.00408027	0.0895441	Down
Il12a	-1.03451	-0.471841	0.00410751	0.0900001	Down
Zswim2	1.02458	-0.46316	0.00410751	0.0900001	Up
LOC100862129	0.744721	1.21401	0.00413356	0.0904298	No
Itga7	-0.599068	5.13662	0.00413665	0.0904298	No
Muc6	-0.845984	0.497886	0.00413687	0.0904298	No
Gm12830	-1.90938	-2.13225	0.00418133	0.0913301	Down
Pdyn	-0.661432	2.32857	0.00419876	0.0916388	No
Prss52	-0.728048	1.37802	0.00422853	0.0918242	No
Efcab3	-2.45215	-2.58533	0.00423033	0.0918242	Down
Gm6755	-2.45215	-2.58533	0.00423033	0.0918242	Down
Gm9406	-2.45215	-2.58533	0.00423033	0.0918242	Down
Xkr5	-2.45215	-2.58533	0.00423033	0.0918242	Down
Gm10847	2.05907	-2.53148	0.00423033	0.0918242	Up
Tacstd2	2.05907	-2.53148	0.00423033	0.0918242	Up
Ptgs2	-0.598764	4.97416	0.00423925	0.0919461	No
Gm11985	-1.05924	-0.587227	0.00427738	0.0927011	Down
Gm14400	-2.05656	-2.25416	0.00429585	0.0930289	Down
Krt5	-0.891098	0.197574	0.00431925	0.0934629	No
Gm16518	-2.25081	-2.38734	0.00432709	0.0934873	Down
Prkag3	-2.18707	-2.43348	0.00432709	0.0934873	Down
BC016579	-1.13895	-0.898909	0.00433438	0.0934997	Down
Vmn2r118	1.12976	-0.891187	0.00433438	0.0934997	Up
Magel2	0.731828	1.31753	0.0043579	0.0939344	No
Pyhin1	0.720483	1.37181	0.00438252	0.094392	No
2310039L15Rik	-1.01356	-0.365007	0.00438897	0.0944577	Down
Gm7153	-1.21427	-1.03863	0.00440653	0.0947625	Down
Plek	0.601512	4.37358	0.00444055	0.0951975	No
4833427F10Rik	-3.31839	-3.16565	0.00444385	0.0951975	Down
Gm18029	-3.31839	-3.16565	0.00444385	0.0951975	Down
Gm6386	-3.31839	-3.16565	0.00444385	0.0951975	Down
Vmn2r-ps108	-3.31839	-3.16565	0.00444385	0.0951975	Down
Vgll3	0.642668	2.67803	0.00447961	0.0958899	No
Rps19-ps3	-0.938356	-0.103217	0.00448859	0.0959392	No
Vwa3a	-0.605657	4.06935	0.00448881	0.0959392	No
1700001O22Rik	-0.699157	1.74026	0.00450084	0.0960676	No
Tmem146	-0.803593	0.602195	0.00450172	0.0960676	No
Ppapdc1a	0.634069	2.82836	0.00454669	0.0969531	No
Gm2225	-0.719572	1.44188	0.00457207	0.0971076	No
Trim25	0.608049	3.83882	0.00457568	0.0971076	No
Slc5a5	-0.603905	4.09626	0.00457691	0.0971076	No
Vim	0.588082	5.7245	0.00459832	0.0971076	No
Gm13547	-1.00948	-0.446896	0.00460209	0.0971076	Down
Hspa1b	0.591972	5.08722	0.0046046	0.0971076	No
Agpat2	0.975428	-0.239059	0.0046253	0.0971076	No
Grid2ip	-0.688818	1.77223	0.00464	0.0971076	No
1700120E14Rik	-6.2261	-3.52616	0.00464266	0.0971076	Down
Actg-ps1	-6.2261	-3.52616	0.00464266	0.0971076	Down
Bmp15	-6.2261	-3.52616	0.00464266	0.0971076	Down
Fbp2	-6.2261	-3.52616	0.00464266	0.0971076	Down
Gm17714	-6.2261	-3.52616	0.00464266	0.0971076	Down
Gm18445	-6.2261	-3.52616	0.00464266	0.0971076	Down
Gm19283	-6.2261	-3.52616	0.00464266	0.0971076	Down
Gm7312	-6.2261	-3.52616	0.00464266	0.0971076	Down
Igkv15-103	-6.2261	-3.52616	0.00464266	0.0971076	Down
Igkv6-15	-6.2261	-3.52616	0.00464266	0.0971076	Down
Igll1	-6.2261	-3.52616	0.00464266	0.0971076	Down
LOC100861620	-6.2261	-3.52616	0.00464266	0.0971076	Down
Mir1940	-6.2261	-3.52616	0.00464266	0.0971076	Down
Mir676	-6.2261	-3.52616	0.00464266	0.0971076	Down
Nmur1	-6.2261	-3.52616	0.00464266	0.0971076	Down
Olfr70	-6.2261	-3.52616	0.00464266	0.0971076	Down
Slc22a16	-6.2261	-3.52616	0.00464266	0.0971076	Down
Gm9620	-0.740839	1.15619	0.00464459	0.0971076	No
Gm16074	1.31606	-1.45128	0.00470459	0.0982881	Up
Ckm	-0.950286	-0.191772	0.00472871	0.0986786	No
Cd9	0.586363	5.69018	0.00473037	0.0986786	No
Gm9035	1.5517	-1.75956	0.00474403	0.0988896	Up
9930111J21Rik1	0.639206	2.59316	0.00480128	0.100008	No
4933439G19Rik	-1.30798	-1.27617	0.00481765	0.100274	Down
Sphk1	-0.927683	-0.14147	0.00482331	0.100317	No
Sec14l3	0.656465	2.16766	0.00487596	0.101336	No
4930523C07Rik	0.713265	1.39285	0.00489702	0.101698	No
Tdrd5	-0.692067	1.67235	0.00491754	0.102048	No
Gm8281	-0.619188	3.13108	0.00493211	0.102274	No
Dnajb13	1.00355	-0.476639	0.00498626	0.103276	Up
Gm2386	-0.979843	-0.275796	0.00498785	0.103276	No
Calr3	-0.674357	1.9141	0.0050371	0.104219	No
Insl3	-0.954626	-0.222541	0.00509372	0.105312	No
9430002A10Rik	-1.57745	-1.84909	0.00510013	0.105366	Down
Tsga10ip	-1.37324	-1.50839	0.005121	0.105719	Down
Gm6590	-0.892974	0.0427076	0.00512724	0.105769	No
Serpinf2	0.824361	0.38706	0.00516514	0.106472	No
Olfr1033	-0.773924	0.844836	0.00517835	0.106666	No
Col4a2	-0.577742	6.24753	0.00520521	0.10714	No
Cybrd1	0.598785	3.81241	0.00522979	0.107566	No
Kif4	0.728209	1.16468	0.00525787	0.108064	No
Cxcl16	0.720138	1.28327	0.00526477	0.108086	No
Gm14398	-0.996716	-0.376002	0.00526673	0.108086	No
Gm6252	-0.664848	1.98136	0.00528423	0.108366	No
Kcnq1	-0.58745	4.58949	0.00529539	0.108515	No
Il15	-0.795167	0.578881	0.00531794	0.108896	No
Dock2	0.613227	3.07658	0.00534162	0.109301	No
Gm15501	-0.61963	2.95486	0.00534964	0.109385	No
Gm20597	0.996956	-0.516224	0.00541147	0.110568	No
Anxa3	0.598714	3.73065	0.00545779	0.111433	No
Kcne1l	0.635456	2.51436	0.00546685	0.111536	No
Gm11703	-0.739314	1.04433	0.0054738	0.111552	No
Oasl1	1.10181	-0.909277	0.00547566	0.111552	Up
Tlr7	0.640783	2.27789	0.00551057	0.112181	No
Zfp36l2	-0.581012	4.9331	0.00553961	0.11269	No
Gdpd3	-0.66136	1.97923	0.00555689	0.112959	No
Cd63-ps	0.818759	0.469618	0.00556132	0.112967	No
LOC100861975	-0.991589	-0.458545	0.00556546	0.112968	No
Hcrtr2	0.663582	1.9603	0.00556958	0.11297	No
Scnn1b	-1.41392	-1.58632	0.00557603	0.113018	Down
Col11a2	-0.578823	5.12799	0.00558975	0.113172	No
Gm20324	-0.935201	-0.201507	0.00559173	0.113172	No
Erbb3	0.594882	3.80105	0.0056168	0.113541	No
Lemd1	-0.795624	0.560925	0.00561815	0.113541	No
Hsf2bp	-1.18787	-1.05631	0.00564883	0.114079	Down
Gm3173	-0.600806	3.44437	0.00565585	0.114137	No
BC055402	-0.913057	-0.150867	0.00567901	0.114449	No
Clec18a	-0.631768	2.48737	0.00568724	0.114449	No
Il13ra1	0.614391	2.88121	0.00571392	0.114449	No
Adamtsl3	0.734978	0.989455	0.00571929	0.114449	No
Calcoco2	2.85906	-3.04023	0.00572059	0.114449	Up
D930007P13Rik	-2.599	-2.94365	0.00572059	0.114449	Down
Gm18765	-2.599	-2.94365	0.00572059	0.114449	Down
Gm3187	-2.599	-2.94365	0.00572059	0.114449	Down
Gm8444	-2.599	-2.94365	0.00572059	0.114449	Down
LOC547349	-2.599	-2.94365	0.00572059	0.114449	Down
Rpl10-ps3	-2.599	-2.94365	0.00572059	0.114449	Down
Trav14d-3-dv8	-2.599	-2.94365	0.00572059	0.114449	Down
Gm10045	-0.66567	1.88819	0.00575597	0.115052	No
4933405D12Rik	-1.37122	-1.41144	0.00575899	0.115052	Down
Mafa	-0.849964	0.266704	0.0057683	0.115147	No
AW011738	0.665595	1.86968	0.00577202	0.115147	No
Gm5636	-0.613765	2.98016	0.00577667	0.115157	No
4930471C04Rik	-0.836388	0.303506	0.0057995	0.115529	No
Cxcl1	1.64083	-2.07599	0.00582377	0.11593	Up
Rgsl1	-0.698563	1.4095	0.00584893	0.116306	No
Mex3b	-0.579538	4.68793	0.00585101	0.116306	No
Gm7697	-0.68256	1.65018	0.00591026	0.117335	No
1700003M02Rik	0.813217	0.482776	0.00591121	0.117335	No
Lca5l	-0.635091	2.44368	0.00593954	0.117814	No
Adm	0.74721	0.927932	0.00598916	0.118626	No
4931417G12Rik	-1.12892	-0.966095	0.00599328	0.118626	Down
Gm18190	-1.12892	-0.966095	0.00599328	0.118626	Down
Ahnak	0.568353	5.96555	0.00605991	0.11986	No
Ncrna00085	-0.576128	4.7705	0.00607477	0.120068	No
Slc26a8	-0.616082	2.75159	0.00610883	0.120656	No
Slc13a4	-0.639142	2.24731	0.00614332	0.121247	No
Myh7	-0.589436	3.80861	0.00614917	0.121247	No
4930500L23Rik	-1.85521	-2.1707	0.00616054	0.121247	Down
Chi3l7	-1.85521	-2.1707	0.00616054	0.121247	Down
Gm7619	-1.85521	-2.1707	0.00616054	0.121247	Down
Dapp1	0.594345	3.44887	0.00617175	0.121382	No
E330033B04Rik	-0.689884	1.53485	0.00617861	0.121431	No
Bub1	1.20395	-1.1136	0.00619366	0.121558	Up
BC048546	0.616779	2.68566	0.00619376	0.121558	No
Gm15450	-0.613048	2.88804	0.00620675	0.121727	No
Chac1	0.618042	2.66984	0.00621171	0.121738	No
Hist2h3c2	0.619906	2.57082	0.00623379	0.122085	No
Tgfbr1	0.567839	5.62494	0.00624684	0.122255	No
Adora3	0.763855	0.736063	0.00630335	0.123274	No
Clec4n	-1.40875	-1.48415	0.00630869	0.123292	Down
Gm5444	-1.27704	-1.29709	0.00631844	0.123396	Down
Gm11983	-0.900898	-0.0370931	0.00632487	0.123435	No
Myo3a	-0.597731	3.24159	0.00633411	0.123528	No
C230081A13Rik	-0.561858	7.22782	0.00634298	0.123615	No
Samd9l	0.621161	2.46781	0.00636775	0.123984	No
Mcm3	0.631716	2.26799	0.00638399	0.123984	No
C1qc	0.566711	5.54992	0.00638663	0.123984	No
Gm14125	-2.2194	-2.75136	0.00639309	0.123984	Down
Gm19155	-2.2194	-2.75136	0.00639309	0.123984	Down
Gm6029	-2.2194	-2.75136	0.00639309	0.123984	Down
Gm7059	-2.2194	-2.75136	0.00639309	0.123984	Down
Bbs2	-0.573554	4.62373	0.00643765	0.124761	No
1110046J04Rik	-0.670965	1.6675	0.00645308	0.124973	No
Oas1b	0.845504	0.149056	0.00649999	0.125795	No
LOC100862215	-0.587535	3.63283	0.0065225	0.126142	No
Krt8	1.06434	-0.792563	0.00655998	0.126779	Up
4933425O20Rik	-1.00488	-0.533734	0.00657398	0.126962	Down
Derl3	-0.751307	0.845575	0.00659895	0.127327	No
Il1rl1	0.9061	-0.197795	0.00660402	0.127327	No
Gm5802	-1.47147	-1.7855	0.00660661	0.127327	Down
Gm10648	1.87991	-2.42888	0.00662995	0.127689	Up
Ptpn22	-0.777036	0.567517	0.00665523	0.128087	No
Stac3	-0.712486	1.20809	0.00666276	0.128143	No
LOC100534294	-0.631371	2.25322	0.00667007	0.128195	No
LOC100862098	0.88374	-0.105576	0.00674342	0.129516	No
Gm10052	-0.58308	3.72293	0.00685089	0.131489	No
Alox8	-0.606588	2.78984	0.0069289	0.132895	No
Gm3442	1.23456	-1.35419	0.00694453	0.133103	Up
Serpinb8	-0.683564	1.41002	0.00695951	0.133298	No
Plekhg4	-0.750757	0.753709	0.00697061	0.133419	No
Tmem194b	-0.599226	3.0274	0.00702454	0.134359	No
Ccdc144b	0.805479	0.321125	0.00703939	0.134464	No
Myl1	-0.777261	0.549416	0.0070397	0.134464	No
1700016L04Rik	-0.801541	0.347061	0.00704604	0.134493	No
Atoh7	-1.53184	-1.88053	0.00718023	0.136773	Down
Gm7827	-1.53184	-1.88053	0.00718023	0.136773	Down
Speer6-ps1	1.52438	-1.89275	0.00718023	0.136773	Up
Tpo	-1.12505	-0.850042	0.00718681	0.136805	Down
Hapln4	0.553198	7.05251	0.00722091	0.13736	No
Pycr1	0.681048	1.33048	0.00731647	0.139064	No
Fgf18	0.742234	0.762877	0.0073205	0.139064	No
1700007B14Rik	-0.677226	1.47252	0.00735332	0.139593	No
5330437I02Rik	-0.687884	1.29124	0.00736804	0.139777	No
AF529169	0.709977	1.06134	0.00737373	0.13979	No
Ccbp2	-0.869075	-0.000274554	0.0073981	0.140156	No
Rex2	-0.684091	1.42002	0.00743228	0.140708	No
4632428C04Rik	-0.799177	0.428548	0.0074837	0.141585	No
Gm9919	-1.22112	-1.25332	0.00749061	0.14162	Down
Wisp2	1.42438	-1.64016	0.00759456	0.14339	Up
Mir485	-1.37559	-1.6124	0.00759456	0.14339	Down
Catsperg1	-0.662081	1.59599	0.00761643	0.143706	No
Pld6	0.924344	-0.331204	0.00764462	0.14414	No
Hs3st3a1	-0.750854	0.769433	0.00768133	0.144734	No
Gm20186	-0.560922	4.56435	0.0077678	0.145823	No
Setd4	-0.57478	3.68003	0.00777936	0.145823	No
Chi3l3	-1.60372	-1.98227	0.00778622	0.145823	Down
Gm2412	-1.60372	-1.98227	0.00778622	0.145823	Down
LOC100504535	-1.60372	-1.98227	0.00778622	0.145823	Down
Mael	-1.60372	-1.98227	0.00778622	0.145823	Down
Tmprss11d	-1.60372	-1.98227	0.00778622	0.145823	Down
Acnat2	1.54959	-2.00049	0.00778622	0.145823	Up
Gm1698	1.54959	-2.00049	0.00778622	0.145823	Up
Rrm2	0.707475	0.983817	0.00779804	0.145946	No
Nmbr	-0.656881	1.58434	0.00787116	0.146505	No
LOC100862157	-0.594853	2.9138	0.00787933	0.146505	No
Gm8980	3.39564	-3.38456	0.00788025	0.146505	Up
Lgals7	3.39564	-3.38456	0.00788025	0.146505	Up
Mira	3.39564	-3.38456	0.00788025	0.146505	Up
Gm19910	-3.20415	-3.24658	0.00788025	0.146505	Down
Gm5055	-3.20415	-3.24658	0.00788025	0.146505	Down
Gm8587	-3.20415	-3.24658	0.00788025	0.146505	Down
Klra9	-3.20415	-3.24658	0.00788025	0.146505	Down
Masp1	0.566463	4.0085	0.00788168	0.146505	No
Gm7102	-0.577381	3.45751	0.00788576	0.146505	No
Lrdd	-0.77773	0.512519	0.00789362	0.14655	No
LOC100862132	0.554688	5.09005	0.00790665	0.14655	No
Gm5643	-0.606877	2.51662	0.00790741	0.14655	No
Hmgb1-ps5	0.59818	2.70064	0.00791665	0.14655	No
Skint6	-0.585179	3.10774	0.00791671	0.14655	No
D930020B18Rik	-0.889833	-0.0736101	0.00792505	0.14655	No
Wisp3	-0.889833	-0.0736101	0.00792505	0.14655	No
Stom	0.561514	4.32399	0.00795564	0.146924	No
Hrc	-1.17919	-1.13148	0.00795583	0.146924	Down
Fmod	-0.607367	2.54286	0.00796949	0.14704	No
H2-M10.2	-0.985803	-0.546119	0.00797267	0.14704	No
Traf1	-0.815419	0.267744	0.00799756	0.147402	No
Btg2	-0.552926	5.10689	0.00812315	0.149618	No
Tec	0.653327	1.58185	0.00813629	0.14976	No
H2-M6-ps	-1.08946	-0.817747	0.00815017	0.149917	Down
Ddx58	0.580099	3.22484	0.00820083	0.150749	No
Slc7a11	0.546232	6.20845	0.0082292	0.151171	No
Atg4a-ps	1.19843	-1.30801	0.00826295	0.151691	Up
Dsp	-0.545843	6.1887	0.00829777	0.152049	No
Ccdc99	0.916493	-0.366947	0.00829779	0.152049	No
1700012A16Rik	-0.628637	2.02271	0.00829886	0.152049	No
Pif1	1.43746	-1.73015	0.00834208	0.152676	Up
Gm10257	-1.11787	-1.03659	0.00834948	0.152676	Down
Edar	1.11596	-1.05626	0.00834948	0.152676	Up
AI854517	-0.550576	5.08767	0.00841263	0.15363	No
Gm11579	1.57973	-2.11687	0.00841274	0.15363	Up
Serpina12	-0.9079	-0.252597	0.00843061	0.153856	No
AU023762	-0.735371	0.790643	0.00843614	0.153856	No
A230057D06Rik	-0.549966	5.03473	0.00853216	0.155505	No
Chrdl2	-0.836196	0.0867393	0.0085781	0.15624	No
Gm15644	0.653188	1.49271	0.00861561	0.156602	No
Micalcl	-0.62498	1.98281	0.00861826	0.156602	No
Atp8b4	-1.06512	-0.947533	0.00868047	0.156602	Down
Gm14113	1.04423	-0.946132	0.00868047	0.156602	Up
Fam70b	0.665886	1.32993	0.00874062	0.156602	No
Gm11458	-0.613468	2.18299	0.00875418	0.156602	No
Sspo	-0.604674	2.38289	0.0087579	0.156602	No
Gm12411	-1.19915	-1.19111	0.00878151	0.156602	Down
Epx	1.16843	-1.19755	0.00878151	0.156602	Up
Actn2	-0.557676	4.1074	0.00878796	0.156602	No
LOC100534308	-0.758662	0.537814	0.00879871	0.156602	No
Gm2619	0.605607	2.3508	0.00888194	0.156602	No
B2m	0.541144	6.00934	0.00893216	0.156602	No
4933401H06Rik	6.14576	-3.70813	0.00894141	0.156602	Up
Gm19353	6.14576	-3.70813	0.00894141	0.156602	Up
Gm7473	6.14576	-3.70813	0.00894141	0.156602	Up
Gm8096	6.14576	-3.70813	0.00894141	0.156602	Up
Hes3	6.14576	-3.70813	0.00894141	0.156602	Up
LOC100862122	6.14576	-3.70813	0.00894141	0.156602	Up
Rnf183	6.14576	-3.70813	0.00894141	0.156602	Up
Syt8	6.14576	-3.70813	0.00894141	0.156602	Up
Vmn2r33	6.14576	-3.70813	0.00894141	0.156602	Up
1700028M03Rik	-6.07624	-3.63139	0.00894141	0.156602	Down
Gm13983	-6.07624	-3.63139	0.00894141	0.156602	Down
Gm16157	-6.07624	-3.63139	0.00894141	0.156602	Down
Gm17679	-6.07624	-3.63139	0.00894141	0.156602	Down
Gm17949	-6.07624	-3.63139	0.00894141	0.156602	Down
Gm18529	-6.07624	-3.63139	0.00894141	0.156602	Down
Gm18949	-6.07624	-3.63139	0.00894141	0.156602	Down
Gm5458	-6.07624	-3.63139	0.00894141	0.156602	Down
Gm9000	-6.07624	-3.63139	0.00894141	0.156602	Down
Ighv8-12	-6.07624	-3.63139	0.00894141	0.156602	Down
Igkj2	-6.07624	-3.63139	0.00894141	0.156602	Down
Igkj3	-6.07624	-3.63139	0.00894141	0.156602	Down
Mcoln2	-6.07624	-3.63139	0.00894141	0.156602	Down
Rnf151	-6.07624	-3.63139	0.00894141	0.156602	Down
Snora47	-6.07624	-3.63139	0.00894141	0.156602	Down
Trav15n-2	-6.07624	-3.63139	0.00894141	0.156602	Down
5430427M07Rik	-5.90899	-3.74512	0.00894141	0.156602	Down
Adam7	-5.90899	-3.74512	0.00894141	0.156602	Down
Amd-ps3	-5.90899	-3.74512	0.00894141	0.156602	Down
Gm12620	-5.90899	-3.74512	0.00894141	0.156602	Down
Gm1862	-5.90899	-3.74512	0.00894141	0.156602	Down
Gm19314	-5.90899	-3.74512	0.00894141	0.156602	Down
Gm19482	-5.90899	-3.74512	0.00894141	0.156602	Down
Gm2447	-5.90899	-3.74512	0.00894141	0.156602	Down
Gm4165	-5.90899	-3.74512	0.00894141	0.156602	Down
Gm4756	-5.90899	-3.74512	0.00894141	0.156602	Down
Igh-VJ558	-5.90899	-3.74512	0.00894141	0.156602	Down
Krtap28-13	-5.90899	-3.74512	0.00894141	0.156602	Down
LOC100862168	-5.90899	-3.74512	0.00894141	0.156602	Down
Mir326	-5.90899	-3.74512	0.00894141	0.156602	Down
Mpl	-5.90899	-3.74512	0.00894141	0.156602	Down
Mup5	-5.90899	-3.74512	0.00894141	0.156602	Down
Nccrp1	-5.90899	-3.74512	0.00894141	0.156602	Down
Nr1i2	-5.90899	-3.74512	0.00894141	0.156602	Down
Six1	-5.90899	-3.74512	0.00894141	0.156602	Down
Stk31	-5.90899	-3.74512	0.00894141	0.156602	Down
Trav9n-4	-5.90899	-3.74512	0.00894141	0.156602	Down
Vmo1	-5.90899	-3.74512	0.00894141	0.156602	Down
Vwa2	-5.90899	-3.74512	0.00894141	0.156602	Down
Gm16385	-1.07785	-0.881171	0.00895696	0.156602	Down
Gm9165	-1.07785	-0.881171	0.00895696	0.156602	Down
Flt4	-0.598765	2.46294	0.00895786	0.156602	No
Gm16378	-1.79893	-2.21023	0.00903825	0.157909	Down
Otos	-0.791872	0.297651	0.00905897	0.158072	No
Rbpjl	-0.791872	0.297651	0.00905897	0.158072	No
Fam129a	0.657112	1.4325	0.00906938	0.158155	No
Amy2a3	-0.918955	-0.35118	0.00908728	0.158368	No
Cage1	-0.608542	2.191	0.0090995	0.158482	No
Lrrc46	-0.805667	0.215485	0.00912046	0.158677	No
Trp53tg5	0.705905	0.866852	0.00912636	0.158677	No
Tmem8c	-1.27247	-1.38641	0.00913405	0.158677	Down
Dkkl1	-0.91141	-0.284715	0.00913803	0.158677	No
Gm14633	-0.675904	1.17427	0.00913919	0.158677	No
Gm18782	-0.819187	0.176334	0.00914753	0.158722	No
LOC100861672	-1.42726	-1.81555	0.00916578	0.15894	Down
Apobec2	-0.888974	-0.23112	0.00917563	0.159012	No
Drd3	-1.0558	-0.786151	0.00918629	0.159098	Down
C030030A07Rik	0.563356	3.57843	0.00920383	0.159302	No
4930443O20Rik	-0.875776	-0.0825705	0.00922587	0.159585	No
Cd46	-0.568911	3.32339	0.00928153	0.160448	No
1810033B17Rik	-1.2995	-1.55818	0.00931543	0.160934	Down
Capg	0.616785	2.07486	0.00934555	0.161354	No
Dcn	0.53778	5.93435	0.00940225	0.162198	No
Kcnh6	0.535949	6.47868	0.00940608	0.162198	No
4932422M17Rik	-0.563046	3.59809	0.00942373	0.162402	No
LOC100862069	-0.578844	2.92384	0.00944077	0.162595	No
Sycp2	-0.613831	2.09805	0.00945331	0.16271	No
Inha	-0.550588	4.23076	0.00946278	0.162773	No
9630014M24Rik	0.702562	0.876847	0.00952672	0.163719	No
A330050B17Rik	0.623705	1.85029	0.00952954	0.163719	No
C1qb	0.537342	5.6907	0.00959962	0.163955	No
1700020N18Rik	2.74463	-3.12005	0.00961124	0.163955	Up
LOC100534271	2.74463	-3.12005	0.00961124	0.163955	Up
LOC626693	2.74463	-3.12005	0.00961124	0.163955	Up
1700011F14Rik	-2.50039	-3.01258	0.00961124	0.163955	Down
Gm13531	-2.50039	-3.01258	0.00961124	0.163955	Down
Olfr545	-2.50039	-3.01258	0.00961124	0.163955	Down
Pbp2	-2.50039	-3.01258	0.00961124	0.163955	Down
5830411N06Rik	-1.93695	-2.33935	0.00962572	0.163955	Down
LOC100862213	-1.93695	-2.33935	0.00962572	0.163955	Down
4930415F15Rik	-1.8732	-2.38396	0.00962572	0.163955	Down
Slc22a29	-1.8732	-2.38396	0.00962572	0.163955	Down
Gm10808	1.73564	-2.33313	0.00962572	0.163955	Up
Gm5741	1.73564	-2.33313	0.00962572	0.163955	Up
Gm3510	-0.598745	2.37453	0.00964099	0.164115	No
Nanos2	-0.94688	-0.57122	0.00965186	0.164199	No
Cryga	1.16493	-1.26326	0.00971496	0.165138	Up
Cwh43	-0.683723	1.09703	0.00971886	0.165138	No
LOC100861715	0.543195	4.58672	0.00984781	0.167214	No
Ogn	-0.592012	2.44528	0.00985306	0.167214	No
Gm5953	-1.02905	-0.913005	0.0098652	0.167318	Down
Gm6222	-0.898438	-0.328202	0.00992	0.168145	No
LOC100862338	-0.663801	1.25524	0.00995119	0.168545	No
Rhox2e	-0.878196	-0.111081	0.00995573	0.168545	No
4930417G10Rik	-0.590605	2.41219	0.0100113	0.169383	No
1700046C09Rik	-1.48475	-1.91268	0.0100683	0.170244	Down
Olfr53	-2.05045	-2.53057	0.0101133	0.170574	Down
Vmn2r-ps22	-2.05045	-2.53057	0.0101133	0.170574	Down
Apob	1.80239	-2.48103	0.0101133	0.170574	Up
Tssk1	1.80239	-2.48103	0.0101133	0.170574	Up
Unc5cl	1.19372	-1.45376	0.0101184	0.170574	Up
Eps8l2	-0.566789	3.1167	0.0101722	0.171376	No
BC002230	-0.541985	4.48636	0.0102086	0.171886	No
Aldh1a2	-0.620362	1.86066	0.0102172	0.171926	No
Taf7l	-0.780828	0.290744	0.0102638	0.172602	No
Acan	-0.582159	2.62705	0.0102959	0.172602	No
Hist2h3b	0.709985	0.756301	0.0103045	0.172602	No
Gm3609	-1.3362	-1.63897	0.0103064	0.172602	Down
Gm8524	-1.3362	-1.63897	0.0103064	0.172602	Down
Krt79	-1.29572	-1.66605	0.0103064	0.172602	Down
Rag1	-1.29572	-1.66605	0.0103064	0.172602	Down
Tnfaip6	0.56145	3.29626	0.0103148	0.172602	No
Gm3470	-2.13265	-2.81138	0.0103193	0.172602	Down
Gm7774	-2.13265	-2.81138	0.0103193	0.172602	Down
Cd164l2	-0.740073	0.544513	0.0103456	0.172938	No
Slc2a6	-0.536167	4.99269	0.010375	0.173325	No
1700084F23Rik	1.89028	-2.6457	0.0103994	0.17342	Up
Gm20109	1.89028	-2.6457	0.0103994	0.17342	Up
Trim30c	1.89028	-2.6457	0.0103994	0.17342	Up
Gm7807	-0.634422	1.62902	0.0104305	0.173758	No
Il10ra	0.566946	3.00297	0.0104321	0.173758	No
Rtel1	-0.541341	4.32682	0.0105556	0.175711	No
Gm10777	-1.09097	-1.05425	0.0105789	0.175992	Down
Arhgap25	0.596384	2.13628	0.0105868	0.176019	No
Gm14406	-0.696358	0.952293	0.0106213	0.176209	No
LOC100861738	-0.696358	0.952293	0.0106213	0.176209	No
Uhrf1	0.685822	0.959469	0.0106213	0.176209	No
Hhex	0.638128	1.52141	0.0106235	0.176209	No
Epcam	0.916239	-0.531816	0.0106535	0.1766	No
Ppil6	-0.553679	3.48976	0.0106865	0.177033	No
Trp53inp1	0.536516	4.6546	0.0106923	0.177033	No
Cox18	-0.543805	4.05303	0.0107194	0.177286	No
Ocel1	0.575979	2.6711	0.0107203	0.177286	No
Gm5803	-0.927288	-0.420859	0.0107606	0.177847	No
1110006O24Rik	1.16107	-1.33209	0.0107729	0.177944	Up
Lrrc18	-0.85302	-0.189094	0.0107801	0.177958	No
Cachd1	0.529584	5.523	0.0108098	0.178343	No
Stk17b	0.566167	2.90047	0.0108865	0.179501	No
Dio3	0.561779	3.05583	0.0108961	0.179553	No
4930588J15Rik	-1.55333	-2.01684	0.0110484	0.181741	Down
LOC100416255	-1.55333	-2.01684	0.0110484	0.181741	Down
Gm10552	1.49097	-2.03929	0.0110484	0.181741	Up
Sec1	-0.629922	1.62629	0.0110628	0.18187	No
Pdlim2	0.548123	3.6189	0.0110843	0.182116	No
1700003L19Rik	-0.794573	0.184903	0.0111144	0.182503	No
Lamb3	-0.72442	0.656418	0.0111372	0.182682	No
A630075F10Rik	0.625089	1.61437	0.0111384	0.182682	No
Grb7	0.729262	0.6311	0.0112331	0.184127	No
Hemk1	-0.537638	4.23601	0.0112634	0.184514	No
Oas3	0.992315	-0.794403	0.0113306	0.185484	No
Gm5105	-0.797768	0.0625806	0.0113359	0.185484	No
Gpr34	0.539178	4.02675	0.0113808	0.18611	No
Gm19434	-1.33546	-1.75334	0.0114183	0.186612	Down
9030624G23Rik	-0.583509	2.3939	0.0114578	0.187148	No
Arpc1b	0.533552	4.4323	0.0114714	0.187261	No
Orc1	-0.601034	2.00606	0.0115291	0.188092	No
Lcmt2	-0.558171	3.03006	0.0115841	0.188709	No
BC021767	-0.958501	-0.652725	0.0115867	0.188709	No
LOC100861977	0.823906	-0.117409	0.0115896	0.188709	No
Banf2	0.571604	2.63872	0.011594	0.188709	No
Bex4	0.538539	3.93935	0.0116745	0.189909	No
4930579G22Rik	-0.917717	-0.506127	0.0117126	0.190417	No
Nodal	-0.881591	-0.338921	0.0117378	0.190633	No
Amy2a4	-0.905556	-0.396759	0.0117464	0.190633	No
Itgad	0.875916	-0.392276	0.0117464	0.190633	No
Gm14137	-0.620512	1.66086	0.0118594	0.192354	No
A630077J23Rik	-0.723121	0.604759	0.0118843	0.19256	No
Gm8991	-0.601494	1.94943	0.0118859	0.19256	No
4930505A04Rik	-0.795169	0.161255	0.0119081	0.192807	No
CN725425	1.1568	-1.40434	0.0119749	0.193777	Up
Ikbke	-0.651328	1.2369	0.0120026	0.194112	No
5930430L01Rik	-0.612264	1.74069	0.0120155	0.194208	No
Lcp1	0.532762	4.1984	0.0120235	0.194225	No
Gm15535	-0.621707	1.62947	0.0120343	0.194285	No
Disc1	-0.552565	3.15282	0.0120496	0.19442	No
Gm13461	1.51592	-2.15889	0.0120982	0.194978	Up
Olfr111	1.51592	-2.15889	0.0120982	0.194978	Up
Ctsc	0.533662	4.08034	0.0121266	0.19525	No
Kif17	-0.527734	4.63202	0.012129	0.19525	No
Patl2	0.518792	6.05861	0.0121414	0.195335	No
1700028P14Rik	0.699171	0.682895	0.0122058	0.196259	No
Gm10876	-0.51982	5.72403	0.0122171	0.196266	No
2310002D06Rik	-0.543405	3.56604	0.0122204	0.196266	No
2700089I24Rik	-1.00402	-0.929197	0.0123053	0.197516	Down
Gm12248	0.633516	1.46547	0.0123356	0.197888	No
Ckap2	0.81582	-0.0488857	0.0123728	0.19837	No
Lrrc26	-0.646323	1.24461	0.012394	0.198596	No
Adipor2	0.516694	6.08792	0.0124753	0.199785	No
Vmn2r-ps24	-1.26116	-1.58375	0.0124967	0.199906	Down
Zfp957	-1.01923	-0.863638	0.0124972	0.199906	Down
Rsph6a	-0.770196	0.216555	0.012534	0.200378	No
LOC100861696	-0.722666	0.58712	0.0125815	0.201022	No
Col11a1	-0.529826	4.17629	0.0126248	0.201599	No
Olfm4	-0.594049	2.00187	0.0126499	0.201884	No
LOC100861770	-1.38165	-1.84626	0.0126641	0.201995	Down
Gm3468	-0.608874	1.78289	0.0126998	0.202449	No
Mir1897	0.623188	1.52728	0.0127115	0.202519	No
Iqcc	-0.532379	3.95088	0.0127254	0.202624	No
Rpl30-ps3	-0.878671	-0.305582	0.0127361	0.202678	No
Gm9615	0.562907	2.65018	0.0127883	0.203394	No
Clec10a	0.887515	-0.416524	0.012814	0.203686	No
Speer7-ps1	-1.12163	-1.16952	0.013018	0.206811	Down
Atp10a	0.524747	4.35707	0.0130438	0.207102	No
Slc15a3	0.570702	2.43379	0.0131043	0.207944	No
Gm8841	-0.552371	2.96543	0.0131147	0.20799	No
Lgals3	0.718063	0.472967	0.0131283	0.208087	No
H2-T3	-1.74036	-2.25092	0.0131976	0.209067	Down
Poll	-0.536071	3.59618	0.0132173	0.209261	No
Chi3l1	0.537623	3.47175	0.0132486	0.209577	No
Serpinb1c	-0.674063	0.925176	0.0132524	0.209577	No
Zfp941	-0.521947	4.4939	0.0133425	0.210882	No
1700007K13Rik	0.612098	1.59262	0.0134037	0.21173	No
Cass4	-0.671474	0.88243	0.0135412	0.213781	No
Casp1	0.650064	1.1369	0.0135612	0.213919	No
Gm5148	-0.529182	3.84181	0.0135653	0.213919	No
Gm7347	0.984249	-0.983924	0.013628	0.214776	No
Tpsg1	-0.614808	1.55884	0.0136351	0.214776	No
B3gnt8	0.82379	-0.221706	0.0136851	0.215442	No
Prox2	-0.560307	2.58982	0.0137108	0.215724	No
Lck	-0.646901	1.1792	0.0137295	0.215795	No
Col4a3	0.737734	0.333692	0.0137308	0.215795	No
Gm6623	0.6345	1.24943	0.0137481	0.215945	No
Slc5a3	0.509938	5.89799	0.0137945	0.216552	No
Kcng3	0.618594	1.41732	0.0138943	0.217663	No
Gm10705	-0.629076	1.35731	0.0138971	0.217663	No
Ifi47	0.688126	0.716683	0.0139178	0.217663	No
Slc4a5	1.33161	-1.70135	0.013932	0.217663	Up
Nox1	-1.25406	-1.69367	0.013932	0.217663	Down
Gm19792	-1.0101	-0.815907	0.0139437	0.217663	Down
Cacna1s	-0.98669	-0.831025	0.0139437	0.217663	No
Gm9419	-3.08009	-3.33245	0.0139512	0.217663	Down
Ppp1r2-ps6	-3.08009	-3.33245	0.0139512	0.217663	Down
Slc22a20	-3.08009	-3.33245	0.0139512	0.217663	Down
Vmn2r34	-3.08009	-3.33245	0.0139512	0.217663	Down
AF251705	0.570811	2.27521	0.0139918	0.217928	No
Gm10819	-1.18004	-1.3618	0.0139996	0.217928	Down
Gm17660	-1.18004	-1.3618	0.0139996	0.217928	Down
Gm15753	0.878215	-0.454457	0.0140028	0.217928	No
4930593A02Rik	-0.681723	0.802652	0.0140074	0.217928	No
Tctex1d4	0.957569	-0.732174	0.0140226	0.218043	No
Slc25a34	-0.573893	2.29589	0.0140478	0.218156	No
LOC633188	-1.43606	-1.94559	0.0140563	0.218156	Down
Sfrp5	-1.43606	-1.94559	0.0140563	0.218156	Down
Gm18686	-0.93748	-0.666199	0.0140612	0.218156	No
Napsa	-0.661713	1.04695	0.0141489	0.219394	No
2900005J15Rik	-0.6308	1.31846	0.0141725	0.21944	No
Slco4c1	-0.6308	1.31846	0.0141725	0.21944	No
Fhad1	-0.538367	3.21143	0.0141755	0.21944	No
Gm16386	-0.605416	1.6358	0.0141923	0.219457	No
Mdfic	0.59969	1.64032	0.0141923	0.219457	No
Tshz3	0.521005	4.11586	0.0142336	0.219973	No
Trmu	-0.524064	3.89824	0.0143298	0.221337	No
Thpo	-0.513301	4.82845	0.0143572	0.221638	No
Gm7832	-0.697385	0.623031	0.0144288	0.22262	No
Shcbp1	0.798432	-0.108156	0.0144488	0.222805	No
Fgr	1.09823	-1.24253	0.0144973	0.223429	Up
H2-K1	0.510118	5.0896	0.0145455	0.224048	No
Gm6158	-0.736512	0.306557	0.0146628	0.225729	No
Zcchc7	-0.503716	6.39177	0.014691	0.226038	No
Cngb1	-0.822039	-0.208602	0.0147347	0.226586	No
Zkscan2	-0.514117	4.50842	0.0147597	0.226844	No
Tdrd9	-0.728256	0.424148	0.0148557	0.228105	No
Chodl	1.07749	-1.13684	0.0148663	0.228105	Up
Cml2	-1.07713	-1.12935	0.0148663	0.228105	Down
Bmp2	0.607658	1.5106	0.0148916	0.228368	No
Casr	1.19095	-1.53251	0.014908	0.228494	Up
Marcksl1	0.502917	6.16072	0.0149647	0.229236	No
Has1	-0.661969	0.84853	0.0149733	0.229243	No
A830007P12Rik	-0.561285	2.37593	0.0150961	0.230871	No
Mir3110	0.792728	0.00684625	0.0150963	0.230871	No
4921507P07Rik	-0.667767	0.823388	0.0151608	0.231677	No
Arhgef37	-0.651083	0.990152	0.0151656	0.231677	No
Zfp446	-0.528615	3.46182	0.015187	0.231877	No
Gm15682	-0.602482	1.56834	0.0152216	0.232278	No
9430032J07Rik	-0.557741	2.45636	0.0152499	0.232581	No
Nfya	0.508208	4.83277	0.0152871	0.233022	No
Chrm5	0.579025	1.98533	0.0153227	0.233059	No
Slc39a4	0.868409	-0.493407	0.0153292	0.233059	No
Gm16417	-1.97696	-2.58176	0.0153481	0.233059	Down
Cryba2	1.72046	-2.53508	0.0153481	0.233059	Up
Gm19689	1.72046	-2.53508	0.0153481	0.233059	Up
Gm6473	1.72046	-2.53508	0.0153481	0.233059	Up
Gm9692	1.72046	-2.53508	0.0153481	0.233059	Up
Mirlet7g	0.596274	1.55483	0.0153685	0.233242	No
Fcgr1	0.550762	2.53672	0.0153874	0.233401	No
5730577I03Rik	-0.587993	1.79911	0.0153977	0.233429	No
BC039771	-0.995035	-0.879275	0.0154208	0.233653	No
Gm3414	0.616627	1.34277	0.0154545	0.234036	No
LOC432958	0.948106	-0.779504	0.0154761	0.234236	No
Usp-ps	-0.943219	-0.709159	0.0154866	0.234252	No
1700109H08Rik	-0.533424	3.16057	0.015494	0.234252	No
Stc1	0.555933	2.40565	0.0155876	0.235154	No
S100a11	0.583424	1.82033	0.0155942	0.235154	No
Cd209a	-1.50112	-2.05229	0.0156043	0.235154	Down
Gm8642	-1.50112	-2.05229	0.0156043	0.235154	Down
Gm20595	1.42986	-2.07912	0.0156043	0.235154	Up
Lhb	1.42986	-2.07912	0.0156043	0.235154	Up
Mybpc3	-1.20398	-1.43205	0.0156451	0.235387	Down
Spata21	-1.20398	-1.43205	0.0156451	0.235387	Down
Bglap-rs1	1.11629	-1.43006	0.0156451	0.235387	Up
Rasl11a	-0.536024	2.99884	0.0156841	0.235846	No
Mc1r	-0.659426	0.916258	0.0157372	0.236504	No
Pon3	0.62428	1.19765	0.0157449	0.236504	No
Nckap1l	0.511233	4.25652	0.0157994	0.237195	No
Pik3ap1	0.576999	1.86887	0.0158441	0.237738	No
D730048J04Rik	-0.758311	0.063747	0.0158572	0.237807	No
Tdrd6	-0.735408	0.240378	0.015891	0.238186	No
LOC100862070	-0.579638	1.82231	0.0159253	0.238385	No
Aifm3	-0.497115	6.53306	0.0159582	0.238385	No
Gm7252	0.805202	-0.233115	0.0160078	0.238385	No
Spink13	-0.531881	3.04412	0.0160479	0.238385	No
Gsta3	-0.602329	1.5256	0.0160732	0.238385	No
E230013L22Rik	2.62034	-3.2044	0.0160841	0.238385	Up
Gm8317	2.62034	-3.2044	0.0160841	0.238385	Up
4930444M15Rik	-2.39454	-3.08508	0.0160841	0.238385	Down
Bik	-2.39454	-3.08508	0.0160841	0.238385	Down
Cacng1	-2.39454	-3.08508	0.0160841	0.238385	Down
Gm20110	-2.39454	-3.08508	0.0160841	0.238385	Down
Gm5048	-2.39454	-3.08508	0.0160841	0.238385	Down
Gm8032	-2.39454	-3.08508	0.0160841	0.238385	Down
Gpr128	-2.39454	-3.08508	0.0160841	0.238385	Down
Krt74	-2.39454	-3.08508	0.0160841	0.238385	Down
Pdzk1ip1	-2.39454	-3.08508	0.0160841	0.238385	Down
Trav15d-3	-2.39454	-3.08508	0.0160841	0.238385	Down
Trav16d-dv11	-2.39454	-3.08508	0.0160841	0.238385	Down
Trav5d-4	-2.39454	-3.08508	0.0160841	0.238385	Down
Trav7n-4	-2.39454	-3.08508	0.0160841	0.238385	Down
Trav8d-2	-2.39454	-3.08508	0.0160841	0.238385	Down
Gm6910	0.551725	2.47178	0.0161298	0.23891	No
Gm19474	-0.514373	3.92769	0.0161367	0.23891	No
LOC100042025	-0.496796	6.30807	0.016155	0.239054	No
Lrrc29	-0.578256	1.86953	0.0161691	0.239136	No
LOC100504358	1.79786	-2.70627	0.0161862	0.239177	Up
3100003L05Rik	-1.12625	-1.31603	0.0161891	0.239177	Down
Slc7a5	0.496367	6.341	0.0162054	0.239292	No
H2-Q7	0.615923	1.31704	0.0162527	0.239862	No
1700024P16Rik	-0.554161	2.41355	0.016279	0.240125	No
Rbpms2	-0.578699	1.81475	0.0164053	0.241859	No
Neb	-0.570048	2.06594	0.0164621	0.242568	No
Pnoc	-0.544288	2.68236	0.0164879	0.24282	No
Tox3	0.519422	3.48672	0.0165148	0.24301	No
Gm15408	-0.725383	0.299693	0.0165183	0.24301	No
LOC100862064	-0.533213	2.99111	0.0165347	0.243122	No
Gm13167	-2.04034	-2.87408	0.016576	0.243216	Down
H2-Eb2	-2.04034	-2.87408	0.016576	0.243216	Down
LOC100862280	-2.04034	-2.87408	0.016576	0.243216	Down
Mixl1	-2.04034	-2.87408	0.016576	0.243216	Down
Cenpf	0.605367	1.38539	0.0166125	0.243624	No
LOC100862119	-0.605069	1.41946	0.0166897	0.244628	No
Gm9548	-1.22178	-1.6098	0.0166986	0.244628	Down
Gm20219	-0.615013	1.31901	0.0167187	0.244794	No
Ggcx	-0.508082	4.17813	0.0167427	0.245018	No
Gm3693	-0.735788	0.262777	0.0167656	0.245221	No
9430083A17Rik	-0.596051	1.58947	0.0167742	0.245221	No
4933424G05Rik	-0.538604	2.6714	0.0168729	0.246533	No
2900076A07Rik	-0.514796	3.61536	0.0168953	0.246732	No
Gm5854	-0.549842	2.38322	0.0169508	0.246984	No
C330008G21Rik	0.953298	-1.00319	0.0170083	0.246984	No
Syna	-0.51296	3.73641	0.0170709	0.246984	No
4930596M17Rik	-0.962897	-0.846307	0.017119	0.246984	No
Gm7972	-0.705371	0.350038	0.0171218	0.246984	No
Mir3967	0.684182	0.574747	0.0171549	0.246984	No
Rif1	0.496458	5.2481	0.0171728	0.246984	No
Gm5345	0.79638	-0.211751	0.0171898	0.246984	No
Ampd1	5.95602	-3.83583	0.0172979	0.246984	Up
F730035P03Rik	5.95602	-3.83583	0.0172979	0.246984	Up
Gm15550	5.95602	-3.83583	0.0172979	0.246984	Up
Gm17869	5.95602	-3.83583	0.0172979	0.246984	Up
Gm19382	5.95602	-3.83583	0.0172979	0.246984	Up
Gm9012	5.95602	-3.83583	0.0172979	0.246984	Up
LOC100862207	5.95602	-3.83583	0.0172979	0.246984	Up
Spink7	5.95602	-3.83583	0.0172979	0.246984	Up
Ssxb3	5.95602	-3.83583	0.0172979	0.246984	Up
4930449E01Rik	-5.71977	-3.86883	0.0172979	0.246984	Down
4930520P13Rik	-5.71977	-3.86883	0.0172979	0.246984	Down
4930523O13Rik	-5.71977	-3.86883	0.0172979	0.246984	Down
4933416M06Rik	-5.71977	-3.86883	0.0172979	0.246984	Down
Bpifb9b	-5.71977	-3.86883	0.0172979	0.246984	Down
F11	-5.71977	-3.86883	0.0172979	0.246984	Down
Fezf1	-5.71977	-3.86883	0.0172979	0.246984	Down
Gm12242	-5.71977	-3.86883	0.0172979	0.246984	Down
Gm13408	-5.71977	-3.86883	0.0172979	0.246984	Down
Gm16367	-5.71977	-3.86883	0.0172979	0.246984	Down
Gm17970	-5.71977	-3.86883	0.0172979	0.246984	Down
Gm19418	-5.71977	-3.86883	0.0172979	0.246984	Down
Gm20150	-5.71977	-3.86883	0.0172979	0.246984	Down
Gm3669	-5.71977	-3.86883	0.0172979	0.246984	Down
Gm4835	-5.71977	-3.86883	0.0172979	0.246984	Down
Gm7481	-5.71977	-3.86883	0.0172979	0.246984	Down
Gm7542	-5.71977	-3.86883	0.0172979	0.246984	Down
Hsd3b1	-5.71977	-3.86883	0.0172979	0.246984	Down
Ighv1-80	-5.71977	-3.86883	0.0172979	0.246984	Down
Klra4	-5.71977	-3.86883	0.0172979	0.246984	Down
Lmod3	-5.71977	-3.86883	0.0172979	0.246984	Down
LOC100862426	-5.71977	-3.86883	0.0172979	0.246984	Down
Mir344c	-5.71977	-3.86883	0.0172979	0.246984	Down
Mir744	-5.71977	-3.86883	0.0172979	0.246984	Down
Skint9	-5.71977	-3.86883	0.0172979	0.246984	Down
Vmn2r6	-5.71977	-3.86883	0.0172979	0.246984	Down
4930597G03Rik	-1.5804	-2.16754	0.0173117	0.246984	Down
Gm9703	-1.5804	-2.16754	0.0173117	0.246984	Down
Slfn2	0.614438	1.26416	0.0173216	0.246999	No
BC006779	0.524324	3.12783	0.0173345	0.247056	No
Peg10	0.496663	5.05403	0.0173987	0.247637	No
Gm10343	-0.82494	-0.271597	0.0174168	0.247637	No
Gm4748	-1.33456	-1.87766	0.0174197	0.247637	Down
Gm7926	-1.33456	-1.87766	0.0174197	0.247637	Down
Muc2	-1.33456	-1.87766	0.0174197	0.247637	Down
Gm19865	-0.619371	1.19581	0.0174547	0.248008	No
Fhl2	-0.498346	4.8129	0.0174747	0.248165	No
3010001F23Rik	-0.520639	3.24737	0.0175273	0.248367	No
Ccr2	-1.23082	-1.5059	0.0175335	0.248367	Down
Fer1l6	-1.23082	-1.5059	0.0175335	0.248367	Down
Pde6c	-1.23082	-1.5059	0.0175335	0.248367	Down
Bcl2a1d	1.10912	-1.50747	0.0175335	0.248367	Up
Ifi30	0.567544	1.95191	0.0175568	0.248571	No
Ulk4	-0.494749	5.26711	0.017578	0.248745	No
Gm14506	-0.786719	-0.0521261	0.0175998	0.248926	No
Gm5451	-0.679366	0.61201	0.0176388	0.249352	No
Gm8894	-0.551763	2.30758	0.0176521	0.249413	No
Gm20146	-0.596403	1.51337	0.0176848	0.249749	No
Abcc3	-0.56304	1.96463	0.0177327	0.250252	No
Gm6020	-0.510924	3.72437	0.0177385	0.250252	No
Adra2a	0.502372	4.22992	0.0177709	0.250583	No
3110007F17Rik	0.622322	1.11047	0.0178226	0.251186	No
B230206F22Rik	-0.488711	6.49294	0.0178444	0.251365	No
Lrrn4	-0.619842	1.14024	0.0181424	0.255434	No
Gm14443	-0.587741	1.59273	0.0181883	0.255951	No
Col12a1	-0.508239	3.74262	0.0182141	0.256146	No
Elmo3	-0.562113	1.95778	0.0182247	0.256146	No
AW549542	0.736068	0.203011	0.0182482	0.256146	No
Fignl1	0.736068	0.203011	0.0182482	0.256146	No
LOC100042058	-0.734612	0.194507	0.0182482	0.256146	No
Ribc2	-0.856961	-0.504548	0.0182823	0.256496	No
Sgk1	0.486801	6.34435	0.0183659	0.257539	No
H2-Q1	-0.7897	-0.197469	0.0184168	0.258036	No
Lyz1	0.769694	0.0153256	0.0184199	0.258036	No
Nrn1l	0.883504	-0.587466	0.0184736	0.258398	No
Gm14452	-0.862639	-0.582299	0.0184736	0.258398	No
LOC100862032	-0.862639	-0.582299	0.0184736	0.258398	No
Prkcd	-0.494212	4.77697	0.0184953	0.258572	No
Gm19712	0.534666	2.62688	0.0185549	0.259146	No
Gm6283	-0.628975	1.03942	0.0185643	0.259146	No
LOC100416055	-0.628975	1.03942	0.0185643	0.259146	No
Ulk3	-0.498676	4.28097	0.0185784	0.259214	No
Fcgbp	-0.621558	1.09498	0.0186384	0.259921	No
Gm6202	-0.644639	0.907284	0.0186527	0.25999	No
Tnnt2	-0.572853	1.76856	0.0186903	0.260384	No
[truncated: 25,850 more rows]

## Sheet: LMC_C vs NMC_C
Symbol	logFC	logCPM	PValue	FDR	Sig
LOC100041504	7.4332	3.35853	8.37096e-95	2.32478e-90	Up
LOC100041593	6.96788	3.52613	2.6711e-94	3.70908e-90	Up
Ccl21c	6.78882	3.44728	4.18088e-92	3.87038e-88	Up
Gm10591	5.54129	3.5124	7.83437e-79	5.4394e-75	Up
Gm17818	12.4167	2.23695	1.50154e-75	8.34016e-72	Up
Gm17838	12.3962	2.2165	5.0724e-75	2.34784e-71	Up
Mir139	-12.1791	2.01219	2.99324e-68	1.18755e-64	Down
Fos	-4.04281	6.08979	2.06401e-65	7.1652e-62	Down
Fosb	-4.00046	6.46054	4.96755e-65	1.53288e-61	Down
Npas4	-3.99447	6.43631	8.17061e-65	2.26914e-61	Down
Gm3227	6.66807	2.02677	5.68268e-64	1.43472e-60	Up
Gm13304	4.42016	3.67343	9.08505e-63	2.10258e-59	Up
Gm10309	-11.9077	1.74391	6.17122e-62	1.31836e-58	Down
Mir690	11.8068	1.62878	5.12508e-61	1.01667e-57	Up
Gm18651	7.83708	1.66534	5.70991e-60	1.05717e-56	Up
Gm19192	11.7433	1.56553	1.34487e-59	2.33436e-56	Up
Gm13689	-5.62273	2.29396	1.43356e-59	2.34193e-56	Down
Apold1	-3.80446	5.0373	3.79893e-57	5.86133e-54	Down
Gm1987	4.92593	2.1686	2.53248e-53	3.70169e-50	Up
Gm20311	11.3896	1.21341	6.85757e-52	9.52242e-49	Up
Gm18065	11.3757	1.1996	1.28578e-51	1.70041e-48	Up
Gm8373	-6.88301	1.47357	2.2391e-51	2.82656e-48	Down
Gm7399	-11.3877	1.23157	1.54532e-50	1.86594e-47	Down
LOC100861570	-4.49971	2.40241	7.50197e-50	8.68103e-47	Down
Egr2	-3.69473	3.64346	9.2485e-49	1.0274e-45	Down
Gm17807	7.30373	1.13708	1.96374e-48	2.09758e-45	Up
Gm11741	-5.63647	1.62218	2.72278e-48	2.80063e-45	Down
Atf3	-4.24921	2.4644	9.19115e-48	9.11631e-45	Down
Gm6750	6.77817	1.16998	1.71269e-47	1.64017e-44	Up
LOC100862177	3.48111	3.79122	5.49049e-46	5.08273e-43	Up
Mir128-1	4.85959	1.6498	3.03453e-45	2.71855e-42	Up
Ccl2	-6.23091	1.23357	5.30002e-45	4.59976e-42	Down
Gm14869	-7.92582	1.03688	6.19725e-45	5.21546e-42	Down
Gm13666	-7.0309	1.0689	3.36681e-44	2.75009e-41	Down
Gm19445	-5.97327	1.29233	3.57081e-44	2.83339e-41	Down
Gm715	11.0006	0.826865	4.6892e-44	3.61746e-41	Up
Mir767	10.9762	0.802709	1.28302e-43	9.63026e-41	Up
Gm18258	-6.95115	0.99129	1.22071e-42	8.9215e-40	Down
LOC100861610	3.02068	7.0309	2.81531e-42	1.98894e-39	Up
Gm7265	-4.24897	1.96151	2.86467e-42	1.98894e-39	Down
Gm15916	-10.9579	0.81038	4.38115e-42	2.96764e-39	Down
Gm17981	-6.88705	0.928983	1.9675e-41	1.30099e-38	Down
Ccl21b	3.1552	4.16429	5.92735e-41	3.82824e-38	Up
Gm19789	4.21651	1.6732	5.95777e-40	3.76044e-37	Up
LOC100862237	3.07019	4.25331	1.77722e-39	1.09682e-36	Up
LOC100862228	3.06767	4.26477	1.95819e-39	1.18223e-36	Up
Nr4a3	-3.02446	4.35937	1.56173e-38	9.22815e-36	Down
Gm6588	5.46446	0.846773	3.28788e-37	1.90231e-34	Up
Gm19817	-4.66938	1.26499	3.44922e-37	1.95494e-34	Down
Avp	-3.91023	1.84836	4.27418e-37	2.37405e-34	Down
Adamts1	-2.80888	5.41515	5.63328e-36	3.0676e-33	Down
Gm19313	-6.56024	0.612509	1.99397e-35	1.06493e-32	Down
A630071L07Rik	6.60731	0.451471	2.07008e-35	1.08472e-32	Up
Gm17205	6.58335	0.427997	6.68857e-35	3.4399e-32	Up
Mir148b	10.4837	0.31488	6.97886e-35	3.52394e-32	Up
Gm17899	6.55898	0.404136	1.6267e-34	8.06729e-32	Up
Gm10115	6.52583	0.371698	5.387e-34	2.6247e-31	Up
Gm15542	-4.14136	1.3397	7.40339e-34	3.54495e-31	Down
Gm19067	-10.4858	0.350603	9.85653e-34	4.63958e-31	Down
Gm18661	-6.43479	0.491605	2.87865e-33	1.33243e-30	Down
Gm4734	3.5058	1.71961	1.22289e-32	5.56754e-30	Up
Maff	-2.9811	2.94873	1.38028e-32	6.18278e-30	Down
Gm6807	7.24109	0.170564	1.55956e-32	6.87492e-30	Up
Gm19409	3.94563	1.16994	4.0559e-32	1.76001e-29	Up
Junb	-2.57491	6.17034	5.45473e-32	2.3306e-29	Down
Mir1927	10.3096	0.142983	5.81966e-32	2.44884e-29	Up
Gm17213	10.2601	0.0941406	3.09475e-31	1.2828e-28	Up
Nr4a1	-2.50725	6.90942	8.28561e-31	3.38394e-28	Down
Gm8067	10.2088	0.0435951	1.69358e-30	6.81653e-28	Up
Gm7068	-2.842	2.95536	2.43315e-30	9.65337e-28	Down
S100g	6.28957	0.141045	3.60957e-30	1.4119e-27	Up
Gm3544	10.1664	0.00185043	6.73922e-30	2.59947e-27	Up
Ccl7	-4.40708	0.76286	3.25384e-29	1.23789e-26	Down
Gm17214	6.20833	0.0620005	5.19519e-29	1.94974e-26	Up
Gm18949	-4.87599	0.494721	8.41649e-29	3.11657e-26	Down
Gm18793	5.40287	0.223255	9.75602e-29	3.56506e-26	Up
Mir133a-1	10.089	-0.074225	1.1322e-28	4.08357e-26	Up
Fosl2	-2.39804	6.52575	1.87562e-28	6.67816e-26	Down
Gm6104	3.69574	1.00458	2.60855e-28	9.17022e-26	Up
Shox2	6.1333	-0.0108837	8.04434e-28	2.79259e-25	Up
Gm16103	-6.07641	0.148288	1.24054e-27	4.25338e-25	Down
Gm19035	9.99525	-0.166352	2.06637e-27	6.99843e-25	Up
Asb4	-2.98928	1.97665	2.78093e-27	9.30504e-25	Down
Ptgs2	-2.34973	5.50035	4.59212e-27	1.51824e-24	Down
Gm4988	-2.48623	3.76833	5.98689e-27	1.95609e-24	Down
Gm17843	-10.0068	-0.111817	1.34553e-26	4.34511e-24	Down
Gm8428	9.90787	-0.252057	4.11777e-26	1.31447e-23	Up
LOC100861618	3.26907	1.237	5.91348e-26	1.86624e-23	Up
Gm10278	-4.51731	0.37103	6.72682e-26	2.07575e-23	Down
Gm18132	-4.51731	0.37103	6.72682e-26	2.07575e-23	Down
Mir346	-9.92006	-0.195015	2.44187e-25	7.45227e-23	Down
Gm19258	-9.90885	-0.205763	3.52914e-25	1.06534e-22	Down
Mir1929	9.81486	-0.343139	6.09378e-25	1.81975e-22	Up
Gm13573	5.92026	-0.217059	7.40179e-25	2.18683e-22	Up
Gm14227	6.68523	-0.371523	1.33409e-24	3.90005e-22	Up
Gm13216	-9.86309	-0.249578	1.56098e-24	4.5158e-22	Down
LOC100041599	2.25638	4.61614	2.33685e-24	6.69062e-22	Up
8430408G22Rik	-2.45851	2.77501	8.86943e-24	2.51349e-21	Down
Arc	-2.14752	6.93214	1.24263e-23	3.48589e-21	Down
Egr4	-2.16158	5.54148	1.77696e-23	4.93497e-21	Down
Gem	-2.53891	2.355	2.16229e-23	5.94567e-21	Down
Gm16082	-9.75451	-0.353355	3.26819e-23	8.81206e-21	Down
Mir691	-9.75451	-0.353355	3.26819e-23	8.81206e-21	Down
Gm15710	6.55212	-0.500267	7.38637e-23	1.97244e-20	Up
Gm20111	-6.55757	-0.282152	9.15148e-23	2.42052e-20	Down
C130023O10Rik	9.63998	-0.513929	1.11358e-22	2.89031e-20	Up
Gm6665	9.63998	-0.513929	1.11358e-22	2.89031e-20	Up
Snord17	-2.97862	1.26514	1.57646e-22	4.05384e-20	Down
Gm17914	-9.69045	-0.414433	2.29441e-22	5.8459e-20	Down
Gm2296	-5.69383	-0.214292	2.72011e-22	6.86753e-20	Down
Gm18037	9.59274	-0.559955	3.85558e-22	9.59166e-20	Up
4933408N05Rik	4.12069	0.13425	3.86816e-22	9.59166e-20	Up
TrnD	-2.08921	5.24835	5.29866e-22	1.30225e-19	Down
Igha	-2.40004	2.50843	6.15598e-22	1.49968e-19	Down
Gm10654	9.56036	-0.591469	8.90188e-22	2.14977e-19	Up
LOC100861647	-3.0042	1.07606	1.1661e-21	2.79181e-19	Down
Gm11510	9.54389	-0.607485	1.35626e-21	3.19203e-19	Up
Gm17848	9.54389	-0.607485	1.35626e-21	3.19203e-19	Up
Gm3695	3.63852	0.311107	1.81011e-21	4.22441e-19	Up
Cyr61	-2.13889	3.66811	6.21217e-21	1.4377e-18	Down
TrnK	-2.02	5.24318	9.20523e-21	2.11279e-18	Down
Rpl21-ps12	-9.53864	-0.558751	1.27129e-20	2.89396e-18	Down
Wnt9b	9.44094	-0.707469	1.76288e-20	3.98038e-18	Up
Gm15206	-9.52402	-0.572622	1.9164e-20	4.27175e-18	Down
Gch1	-2.42799	2.01509	1.92269e-20	4.27175e-18	Down
Gm12096	-6.37881	-0.451074	1.9571e-20	4.31371e-18	Down
Thbs1	-2.23417	2.70473	3.24809e-20	7.10284e-18	Down
Gm19816	-5.52265	-0.374977	3.39948e-20	7.3758e-18	Down
9130004J05Rik	-5.02794	-0.302689	4.93894e-20	1.06329e-17	Down
Gm10826	-2.81431	1.12236	5.74596e-20	1.22751e-17	Down
Gm17925	3.64732	0.102033	6.36423e-20	1.34922e-17	Up
Mir361	-9.3525	-0.734813	6.51984e-20	1.36142e-17	Down
Dnmt3l-ps1	6.29871	-0.743918	6.51984e-20	1.36142e-17	Up
Gm18961	-9.47922	-0.615063	6.63137e-20	1.3642e-17	Down
Gm19760	-9.47922	-0.615063	6.63137e-20	1.3642e-17	Down
Ccl19-ps2	2.26692	2.37792	6.7105e-20	1.37032e-17	Up
Ube2nl	4.33145	-0.234165	9.0817e-20	1.841e-17	Up
Mir194-1	-6.30919	-0.516586	9.55811e-20	1.92354e-17	Down
LOC100862170	2.02634	3.90882	1.43274e-19	2.8626e-17	Up
Gm15681	9.34916	-0.796374	1.57453e-19	3.12341e-17	Up
Gm16364	2.38841	1.74882	3.00871e-19	5.92609e-17	Up
Mir215	-6.26575	-0.557384	3.19141e-19	6.24167e-17	Down
Gm18422	9.31074	-0.833512	3.83289e-19	7.39215e-17	Up
1700084J12Rik	-9.26724	-0.815097	3.83289e-19	7.39215e-17	Down
Lcn2	-2.12952	2.80266	6.50324e-19	1.24557e-16	Down
Igkc	-2.34697	1.89634	6.67311e-19	1.26935e-16	Down
Gm11960	5.42262	-0.693317	8.32003e-19	1.56761e-16	Up
1700123O21Rik	3.63512	-0.0311626	8.35395e-19	1.56761e-16	Up
Klf4	-2.02368	3.40245	1.20335e-18	2.24292e-16	Down
Gm20169	3.27401	0.256217	1.28774e-18	2.38421e-16	Up
Gm19242	-9.21356	-0.865528	1.47817e-18	2.71865e-16	Down
Gm18804	-3.68041	0.0958344	1.54858e-18	2.82943e-16	Down
Ccl21a	2.11078	2.60002	1.9469e-18	3.53395e-16	Up
Gm17957	9.2307	-0.910752	2.32769e-18	4.1977e-16	Up
Prkcd	1.87142	5.41908	2.56085e-18	4.58838e-16	Up
Gm12192	9.20998	-0.930718	3.67317e-18	6.53919e-16	Up
Abhd12b	3.09507	0.396288	3.91733e-18	6.92942e-16	Up
Acer2	-1.88748	4.6452	5.65248e-18	9.93549e-16	Down
Tgtp2	-2.01334	3.05054	8.15033e-18	1.42359e-15	Down
Gm2069	2.1716	2.05037	1.16131e-17	2.01574e-15	Up
Gm15740	9.14596	-0.99231	1.46208e-17	2.50647e-15	Up
Gm11243	-9.1194	-0.953755	1.46208e-17	2.50647e-15	Down
G530011O06Rik	-1.90626	3.72282	2.34497e-17	3.99536e-15	Down
Oxt	-5.25216	-0.626665	4.01632e-17	6.76008e-15	Down
9030204H09Rik	4.50398	-0.629482	4.01632e-17	6.76008e-15	Up
Gm14105	5.25071	-0.855676	4.17918e-17	6.99182e-15	Up
Gm16207	9.10164	-1.03486	5.93548e-17	9.87066e-15	Up
Gm20584	2.10122	2.10061	7.66215e-17	1.26663e-14	Up
Gm11652	-5.22049	-0.655932	9.08155e-17	1.49238e-14	Down
Gm13328	9.07897	-1.05661	9.51107e-17	1.55377e-14	Up
Mir103-2	-2.97895	0.3666	1.17495e-16	1.90822e-14	Down
Bcl6b	-2.16989	1.88388	1.20035e-16	1.93814e-14	Down
Rpl26-ps4	-4.39814	-0.499251	1.48186e-16	2.37886e-14	Down
Gm18219	9.05593	-1.07869	1.52753e-16	2.43809e-14	Up
Gm18212	5.18853	-0.914074	1.59569e-16	2.53232e-14	Up
Dusp6	-1.74025	6.36712	2.25266e-16	3.55459e-14	Down
Tmem212	2.53882	0.79524	2.40418e-16	3.77225e-14	Up
Ltf	-2.91375	0.381869	2.43828e-16	3.80427e-14	Down
Gm4070	-1.76594	4.89847	2.46222e-16	3.82015e-14	Down
Ier3	-1.79626	4.18413	3.46537e-16	5.34668e-14	Down
AA543401	-8.95465	-1.10736	3.96752e-16	6.08763e-14	Down
Gvin1	-1.747	4.88858	4.9503e-16	7.55383e-14	Down
LOC100861874	-1.71383	6.38928	5.9255e-16	8.99252e-14	Down
Gm16318	-8.93267	-1.12778	6.41661e-16	9.6849e-14	Down
Gm6517	-3.51625	-0.195487	7.12638e-16	1.0698e-13	Down
Gm11242	8.9599	-1.17051	1.04021e-15	1.55315e-13	Up
Gm15267	-2.72862	0.535509	1.08834e-15	1.61633e-13	Down
E230008N13Rik	2.83087	0.294573	1.24127e-15	1.82796e-13	Up
Ngp	-2.78531	0.404889	1.244e-15	1.82796e-13	Down
Gm17959	8.93486	-1.19439	1.69034e-15	2.4578e-13	Up
Gm18535	-8.88767	-1.16952	1.69034e-15	2.4578e-13	Down
Gm9948	2.616	0.533973	1.73985e-15	2.51662e-13	Up
Gm8974	5.07854	-1.01691	2.455e-15	3.51573e-13	Up
Gm18335	-3.70685	-0.368741	2.4559e-15	3.51573e-13	Down
C030019I05Rik	1.75093	3.8072	3.25967e-15	4.64244e-13	Up
Gm6147	3.64546	-0.465419	4.60448e-15	6.52427e-13	Up
Arl4d	-1.67923	4.93786	5.2678e-15	7.42627e-13	Down
Gm12653	5.03208	-1.06016	6.20701e-15	8.70611e-13	Up
Lhx8	-2.09698	1.54609	9.23239e-15	1.28845e-12	Down
Gm3893	1.63401	5.80862	1.30131e-14	1.807e-12	Up
Pou5f2	-5.82167	-0.970415	1.31809e-14	1.82119e-12	Down
Tgtp1	-1.79038	2.91986	1.67552e-14	2.30359e-12	Down
Ccdc153	2.16136	1.21215	2.02472e-14	2.76998e-12	Up
Dlk1	-1.76668	2.96892	2.86304e-14	3.89767e-12	Down
Gm12002	2.68742	0.231952	3.4741e-14	4.70648e-12	Up
Gm14138	4.93443	-1.1507	4.06981e-14	5.48674e-12	Up
S100a8	-2.03725	1.51744	4.64646e-14	6.23388e-12	Down
Gm11653	-4.93856	-0.914569	5.05452e-14	6.74876e-12	Down
Btg2	-1.6142	4.7733	5.84928e-14	7.77255e-12	Down
Bspry	-2.36935	0.747054	6.21548e-14	8.21983e-12	Down
Gm8813	-8.6922	-1.3499	8.98453e-14	1.18255e-11	Down
AA414992	4.88301	-1.19816	1.05572e-13	1.38299e-11	Up
Gm18990	-4.8991	-0.950464	1.20737e-13	1.57423e-11	Down
Olfr56	-1.66978	3.44912	1.34074e-13	1.73996e-11	Down
Sik1	-1.61301	4.30661	1.43059e-13	1.84792e-11	Down
Per1	-1.5482	6.89955	1.79524e-13	2.30821e-11	Down
LOC100861894	-1.54339	6.47559	2.36731e-13	3.02972e-11	Down
Gm18991	-8.63889	-1.39881	2.48909e-13	3.17096e-11	Down
Amd-ps7	-3.3744	-0.480777	2.60619e-13	3.30498e-11	Down
Dusp1	-1.56023	5.13188	2.62193e-13	3.30983e-11	Down
Gm15636	4.82968	-1.24721	2.7628e-13	3.47187e-11	Up
Gm18167	4.40487	-1.10654	3.15882e-13	3.95165e-11	Up
Selp	-3.07693	-0.304617	3.7402e-13	4.65797e-11	Down
Rgs2	-1.52655	6.52624	4.11545e-13	5.10243e-11	Down
Gm4525	8.65718	-1.45749	4.15962e-13	5.11155e-11	Up
Ifi202b	-8.61148	-1.42391	4.15962e-13	5.11155e-11	Down
Darc	1.53602	5.57829	4.21117e-13	5.1521e-11	Up
Gm10277	2.64378	0.0721447	4.31478e-13	5.2557e-11	Up
Slc10a4	-1.77657	2.098	9.30847e-13	1.12889e-10	Down
Gm18989	8.59461	-1.5163	1.17118e-12	1.40805e-10	Up
LOC100418027	-8.55504	-1.47549	1.17118e-12	1.40805e-10	Down
Gm6870	-2.62981	0.0693089	1.41629e-12	1.6954e-10	Down
Tnfsf8	-2.91688	-0.212503	1.5528e-12	1.85083e-10	Down
Itprip	-1.90692	1.50645	1.5743e-12	1.86844e-10	Down
S100a9	-1.76197	2.07574	1.64249e-12	1.94108e-10	Down
Chi3l3	-2.4844	0.273459	1.81096e-12	2.1311e-10	Down
Fau-ps1	8.56227	-1.54661	1.97336e-12	2.2835e-10	Up
Gm4482	-8.52597	-1.50199	1.97336e-12	2.2835e-10	Down
Vcp-rs	-8.52597	-1.50199	1.97336e-12	2.2835e-10	Down
Gm18675	-8.49631	-1.529	1.97336e-12	2.2835e-10	Down
Gprc5a	-2.6898	-0.034568	2.20111e-12	2.53648e-10	Down
Gm10829	3.00214	-0.470772	4.78153e-12	5.48729e-10	Up
BY080835	-2.12029	0.762163	5.04727e-12	5.76843e-10	Down
Gm19143	8.49534	-1.60918	5.64977e-12	6.43055e-10	Up
Plcz1	2.05346	0.834275	5.6997e-12	6.4609e-10	Up
Gimap6	-1.6062	2.78585	5.78318e-12	6.52889e-10	Down
Gm19854	3.95474	-1.13119	6.60497e-12	7.42645e-10	Up
Adm	-1.68203	2.23049	7.04789e-12	7.8925e-10	Down
Cd14	-1.67319	2.21422	8.02474e-12	8.95033e-10	Down
Gm15617	3.03889	-0.559818	8.26175e-12	9.17781e-10	Up
Lif	-1.99362	1.01662	8.68813e-12	9.61302e-10	Down
AA666905	3.10078	-0.638204	1.44339e-11	1.59071e-09	Up
Sox7	-1.63999	2.24565	1.80163e-11	1.97766e-09	Down
Gm18225	4.16213	-1.326	2.15568e-11	2.34775e-09	Up
Gm6535	4.16213	-1.326	2.15568e-11	2.34775e-09	Up
LOC100862171	-1.42044	5.24742	2.18522e-11	2.37062e-09	Down
Gm2163	1.41339	5.58019	2.20545e-11	2.38326e-09	Up
Gm15452	8.38873	-1.70834	2.79657e-11	3.01033e-09	Up
Trim54	2.19782	0.3191	3.3188e-11	3.55867e-09	Up
Gm10600	1.54168	2.71927	3.35813e-11	3.587e-09	Up
Mir3075	-8.30423	-1.70284	4.79413e-11	5.10124e-09	Down
Gm20115	4.10216	-1.37957	5.6308e-11	5.96865e-09	Up
Ier2	-1.49432	3.05025	5.7515e-11	6.07341e-09	Down
LOC100861837	-1.4041	4.56162	5.9256e-11	6.23355e-09	Down
Gm18511	-5.20775	-1.52691	6.45764e-11	6.76761e-09	Down
Dusp5	-1.58343	2.29276	6.85204e-11	7.15394e-09	Down
Plaur	-1.88753	0.985074	8.16165e-11	8.48934e-09	Down
Mir301	8.31301	-1.77837	8.24314e-11	8.54211e-09	Up
Mid1	-1.37483	5.23584	8.88242e-11	9.17036e-09	Down
A430090L17Rik	3.00276	-0.722595	9.28042e-11	9.54577e-09	Up
Dll4	-1.48336	2.94068	1.10644e-10	1.13388e-08	Down
Gm5453	-2.43584	-0.0912093	1.25754e-10	1.28399e-08	Down
Gm18314	-8.23407	-1.76586	1.42164e-10	1.44622e-08	Down
E030010N08Rik	2.09718	0.358315	1.48507e-10	1.50523e-08	Up
A730090N16Rik	1.72006	1.31503	1.75829e-10	1.77568e-08	Up
Gm3672	-3.52207	-0.982272	1.83334e-10	1.84477e-08	Down
Arhgap36	-1.91645	0.759983	2.1116e-10	2.11709e-08	Down
LOC100043918	2.82183	-0.624783	2.2948e-10	2.29248e-08	Up
Cort	1.65608	1.50325	2.42903e-10	2.41345e-08	Up
Mir1190	8.2331	-1.85191	2.45934e-10	2.41345e-08	Up
Mir1264	8.2331	-1.85191	2.45934e-10	2.41345e-08	Up
Mir1912	8.2331	-1.85191	2.45934e-10	2.41345e-08	Up
Mir764	8.2331	-1.85191	2.45934e-10	2.41345e-08	Up
Gm10804	3.53546	-1.20382	2.47547e-10	2.42073e-08	Up
Cyp4f18	2.52116	-0.392021	2.52312e-10	2.45867e-08	Up
Gm13509	-3.16958	-0.837549	2.56916e-10	2.49478e-08	Down
Gm4787	1.93162	0.626638	2.61808e-10	2.53343e-08	Up
Dgkk	-1.9187	0.731405	2.71954e-10	2.62246e-08	Down
Cdhr4	1.74968	1.13056	2.96938e-10	2.85348e-08	Up
Gm7819	1.32725	5.42989	3.22319e-10	3.08671e-08	Up
Ighe	-3.70072	-1.12067	3.35548e-10	3.19219e-08	Down
Slc4a11	-1.51816	2.24435	3.35633e-10	3.19219e-08	Down
Retnlg	-2.60567	-0.372137	3.44136e-10	3.26189e-08	Down
Gm4017	-3.01881	-0.786426	4.1753e-10	3.9441e-08	Down
1700001D01Rik	8.19142	-1.89011	4.26767e-10	3.97724e-08	Up
5031434C07Rik	8.19142	-1.89011	4.26767e-10	3.97724e-08	Up
Gm18319	8.19142	-1.89011	4.26767e-10	3.97724e-08	Up
Rpl15-ps2	8.19142	-1.89011	4.26767e-10	3.97724e-08	Up
Arid5a	-1.35292	4.18142	4.51361e-10	4.18252e-08	Down
C78197	-1.97914	0.546148	4.51806e-10	4.18252e-08	Down
Ccl24	-2.67102	-0.528752	4.86892e-10	4.49235e-08	Down
Gm6997	-5.07981	-1.64031	5.03731e-10	4.63233e-08	Down
Col6a5	1.61859	1.54174	5.38437e-10	4.93514e-08	Up
Rassf4	-1.35006	4.08242	5.60542e-10	5.12084e-08	Down
Akap12	-1.29772	6.02019	6.35623e-10	5.78771e-08	Down
Gm14895	8.1485	-1.92932	7.42892e-10	6.72039e-08	Up
Gm18940	-8.12199	-1.86597	7.42892e-10	6.72039e-08	Down
4833423F13Rik	-3.65274	-1.16228	7.95362e-10	7.17169e-08	Down
Ntng1	1.29836	5.00005	9.24365e-10	8.30792e-08	Up
1700009P17Rik	2.22828	-0.090377	1.06421e-09	9.53394e-08	Up
Gm8010	-3.24288	-0.980601	1.11003e-09	9.91249e-08	Down
Lrg1	-1.43362	2.52109	1.14319e-09	1.01759e-07	Down
Gm8995	-1.40058	2.74829	1.49195e-09	1.32378e-07	Down
Gbp4	-1.34679	3.35774	1.71272e-09	1.51483e-07	Down
1700012L04Rik	-3.6031	-1.20515	1.89442e-09	1.67021e-07	Down
Ctla2a	-1.33873	3.37386	1.93487e-09	1.70048e-07	Down
Egr1	-1.24859	7.83782	1.95429e-09	1.71213e-07	Down
LOC100041516	1.26716	4.92045	2.34211e-09	2.04544e-07	Up
Ak7	1.57215	1.42689	2.37006e-09	2.06336e-07	Up
Gm12370	5.18575	-1.78074	2.41201e-09	2.09333e-07	Up
Nts	-1.46269	2.10494	2.52388e-09	2.18359e-07	Down
Sertad1	-1.30781	3.71486	2.72532e-09	2.34459e-07	Down
Gm18029	-4.34514	-1.44541	2.72686e-09	2.34459e-07	Down
Ctla2b	-1.64172	1.19259	2.80828e-09	2.40715e-07	Down
Cckar	2.26785	-0.303159	3.43633e-09	2.93642e-07	Up
4930564C03Rik	8.01151	-2.05366	3.99443e-09	3.39246e-07	Up
Iltifb	8.01151	-2.05366	3.99443e-09	3.39246e-07	Up
4932442L08Rik	-2.89874	-0.887331	4.07669e-09	3.43818e-07	Down
Apoa2	5.14524	-1.81708	4.08541e-09	3.43818e-07	Up
Snora35	5.14524	-1.81708	4.08541e-09	3.43818e-07	Up
Atp2a1	1.9603	0.211807	4.11297e-09	3.45091e-07	Up
Gm20094	-1.66606	0.960008	5.5857e-09	4.66309e-07	Down
Ttr	1.28816	3.51074	5.59128e-09	4.66309e-07	Up
Nespas	-1.96904	0.216505	5.87039e-09	4.88121e-07	Down
Cd177	-3.52528	-1.27198	7.02447e-09	5.82188e-07	Down
Gm11343	-7.95756	-2.01152	7.04361e-09	5.82188e-07	Down
LOC100862261	1.23043	4.7081	7.30947e-09	6.0237e-07	Up
Lrp2	2.52276	-0.66057	7.46299e-09	6.13202e-07	Up
Ccl19	1.53298	1.29831	1.04744e-08	8.58096e-07	Up
Slc5a5	1.28669	3.11048	1.08445e-08	8.85807e-07	Up
Gm18908	-1.84352	0.367192	1.10655e-08	9.01205e-07	Down
Gm20317	-3.08147	-1.11713	1.27337e-08	1.03404e-06	Down
Gm2172	1.21069	4.54097	1.38143e-08	1.11852e-06	Up
Gm13303	1.20757	4.63993	1.4105e-08	1.13873e-06	Up
Hhex	-1.39573	2.05639	1.42077e-08	1.1437e-06	Down
B020004J07Rik	-2.00297	0.0502913	1.52043e-08	1.22039e-06	Down
Col6a4	1.28266	2.96752	1.53957e-08	1.23219e-06	Up
Serpind1	1.40038	1.91862	1.58173e-08	1.26229e-06	Up
Stbd1	-1.29341	2.86543	1.72365e-08	1.37161e-06	Down
Sntn	3.47051	-1.5553	1.8396e-08	1.45804e-06	Up
Ccdc21	1.17891	5.84873	1.84277e-08	1.45804e-06	Up
Slc5a7	-1.27422	3.05804	1.87195e-08	1.47693e-06	Down
Gm20251	2.71152	-0.967909	1.88715e-08	1.4847e-06	Up
AI606473	-1.83471	0.322051	1.91815e-08	1.50483e-06	Down
Gadd45b	-1.22983	3.74459	1.9578e-08	1.53161e-06	Down
LOC100862293	1.19485	4.54708	2.0946e-08	1.63403e-06	Up
Gm2531	-4.05323	-1.69837	2.11169e-08	1.64274e-06	Down
Gm18008	7.91237	-2.1428	2.21221e-08	1.71135e-06	Up
Gm7489	7.91237	-2.1428	2.21221e-08	1.71135e-06	Up
Gm2895	-1.37089	2.05698	2.42461e-08	1.87045e-06	Down
Rrad	-1.48326	1.38485	2.43677e-08	1.87462e-06	Down
Nr2f2	1.19764	4.33317	2.46186e-08	1.8887e-06	Up
Gm7493	-2.23665	-0.405264	2.79271e-08	2.13662e-06	Down
Gm18150	2.94557	-1.25684	2.81996e-08	2.15154e-06	Up
Orm2	-3.03183	-1.15867	2.89012e-08	2.19903e-06	Down
2810047C21Rik1	2.24216	-0.538733	2.96328e-08	2.24853e-06	Up
4930579C15Rik	1.37073	1.91515	3.08842e-08	2.3371e-06	Up
Wdr69	1.9435	-0.106073	3.33309e-08	2.5154e-06	Up
Peg10	-1.17139	4.75546	3.5548e-08	2.67544e-06	Down
Gm12804	7.86013	-2.18948	3.94049e-08	2.94974e-06	Up
Xlr5b	-7.77194	-2.17375	3.94049e-08	2.94974e-06	Down
LOC100862472	-1.54995	1.0252	4.4288e-08	3.30636e-06	Down
Rnf125	-1.54165	1.03949	4.60209e-08	3.42652e-06	Down
Zfp36	-1.2943	2.33645	5.74138e-08	4.26336e-06	Down
Ttll10	4.191	-1.81947	5.82615e-08	4.31477e-06	Up
Tnnt1	1.24453	2.73928	5.97991e-08	4.41686e-06	Up
Serpine1	-1.50429	1.09089	6.12126e-08	4.50927e-06	Down
Htr5b	1.79812	0.163567	6.42425e-08	4.71995e-06	Up
Ccr5	-1.19478	3.49042	6.55097e-08	4.80036e-06	Down
Gm20075	-3.15725	-1.29306	6.61183e-08	4.81952e-06	Down
Sele	-3.15725	-1.29306	6.61183e-08	4.81952e-06	Down
Gm10006	2.2483	-0.697209	7.30664e-08	5.30674e-06	Up
Trim16	-1.33814	1.91914	7.31846e-08	5.30674e-06	Down
Ccl19-ps1	1.24929	2.55198	8.27395e-08	5.98396e-06	Up
Mapk15	1.65372	0.443543	8.84434e-08	6.37987e-06	Up
Frem3	1.40006	1.40742	9.19877e-08	6.61835e-06	Up
LOC100861661	1.12932	4.95182	9.24452e-08	6.63407e-06	Up
Gm3940	-3.94115	-1.79383	9.70402e-08	6.92802e-06	Down
Gm5960	-3.94115	-1.79383	9.70402e-08	6.92802e-06	Down
C79798	-3.3558	-1.41588	9.93572e-08	7.05716e-06	Down
Gm19910	-3.3558	-1.41588	9.93572e-08	7.05716e-06	Down
Chat	-1.20612	2.97497	1.05586e-07	7.48048e-06	Down
LOC100041536	1.10566	6.13673	1.18287e-07	8.35896e-06	Up
Gm7909	7.74959	-2.28753	1.26331e-07	8.85977e-06	Up
Gm8989	-7.66934	-2.26241	1.26331e-07	8.85977e-06	Down
Igkv1-117	-7.66934	-2.26241	1.26331e-07	8.85977e-06	Down
9130208D14Rik	-1.51581	0.87134	1.33672e-07	9.35096e-06	Down
Ighd	-1.78269	0.160756	1.36301e-07	9.51096e-06	Down
Slc47a1	1.4451	1.09519	1.71113e-07	1.19102e-05	Up
Gm18646	4.87493	-2.05626	1.75007e-07	1.21507e-05	Up
Vmn2r-ps24	-2.64873	-1.09328	1.90808e-07	1.32148e-05	Down
Gm6402	1.71351	0.207163	1.92969e-07	1.33312e-05	Up
Col8a2	1.40611	1.14604	2.14439e-07	1.47777e-05	Up
Gm3883	1.07976	6.36303	2.19388e-07	1.50813e-05	Up
Gm12274	7.69098	-2.33911	2.27396e-07	1.54785e-05	Up
Gm11805	-7.61516	-2.30892	2.27396e-07	1.54785e-05	Down
Gm9522	-7.61516	-2.30892	2.27396e-07	1.54785e-05	Down
Mir3081	-7.61516	-2.30892	2.27396e-07	1.54785e-05	Down
Ankrd37	-1.16484	3.11109	2.2839e-07	1.55082e-05	Down
Tiparp	-1.10436	4.33748	2.47656e-07	1.67753e-05	Down
Egr3	-1.07926	5.78621	2.52293e-07	1.70479e-05	Down
Mir3058	1.35481	1.3751	2.6234e-07	1.76837e-05	Up
Ccdc162	1.51165	0.68962	2.65335e-07	1.78423e-05	Up
Gbp2	-1.19913	2.57647	2.69883e-07	1.81043e-05	Down
Gm11346	4.05821	-1.93431	2.70647e-07	1.81118e-05	Up
Mmp8	-2.38098	-0.882527	2.71595e-07	1.81316e-05	Down
Gm7335	-1.12647	3.50426	3.22951e-07	2.15084e-05	Down
Rem2	-1.11704	3.70068	3.25486e-07	2.16254e-05	Down
Synpo2	1.09935	4.09278	3.40431e-07	2.25643e-05	Up
Lrrc32	-1.13709	3.27188	3.4155e-07	2.25846e-05	Down
Mndal	-1.65541	0.262545	3.45766e-07	2.2809e-05	Down
Gm15785	2.90114	-1.49934	3.78178e-07	2.48881e-05	Up
LOC100861670	1.06234	5.7261	3.83862e-07	2.52024e-05	Up
LOC100041549	1.07191	4.8679	4.00539e-07	2.62353e-05	Up
Gm10556	7.62988	-2.39256	4.1078e-07	2.67171e-05	Up
Gm18951	7.62988	-2.39256	4.1078e-07	2.67171e-05	Up
I830127L07Rik	-7.55887	-2.35701	4.1078e-07	2.67171e-05	Down
Hic1	-1.21988	2.17867	4.26533e-07	2.76768e-05	Down
Epha2	-1.22601	2.06055	4.4845e-07	2.90311e-05	Down
Gadd45g	-1.09484	3.84723	4.88238e-07	3.15333e-05	Down
Osmr	-1.10186	3.66943	4.95656e-07	3.18733e-05	Down
Ighj4	-1.83206	-0.187977	4.95797e-07	3.18733e-05	Down
Mstn	2.66342	-1.30976	5.18846e-07	3.3278e-05	Up
D130050E23Rik	4.77226	-2.14547	5.23325e-07	3.3488e-05	Up
LOC100044068	-2.48111	-1.07153	5.27277e-07	3.36633e-05	Down
Rab37	1.12072	3.17287	5.35433e-07	3.41056e-05	Up
Gm19939	-1.88249	-0.326321	6.71229e-07	4.26576e-05	Down
Coq10b	-1.04999	4.89521	6.87629e-07	4.36e-05	Down
Gtf2a1l	2.52775	-1.26069	6.96931e-07	4.40892e-05	Up
Gm9401	-1.54915	0.452187	7.06905e-07	4.46185e-05	Down
Gm17087	7.56608	-2.44803	7.44748e-07	4.69005e-05	Up
LOC100861877	-1.28914	1.51299	7.51272e-07	4.72044e-05	Down
TrnH	-1.05857	4.26949	7.72677e-07	4.84397e-05	Down
Ntrk1	-1.26049	1.62758	8.02153e-07	5.01743e-05	Down
Dnahc12	1.30609	1.28864	8.1059e-07	5.05881e-05	Up
Ifitm1	-1.40547	0.940569	8.24437e-07	5.13369e-05	Down
Gm626	1.37335	0.994284	8.55112e-07	5.31279e-05	Up
Rbpms2	-1.18632	2.13172	8.57986e-07	5.31875e-05	Down
Slc18a3	-1.37884	1.00025	8.64973e-07	5.35012e-05	Down
Gm6613	4.71805	-2.19219	9.08175e-07	5.60485e-05	Up
Ndn	1.01863	6.71099	9.41916e-07	5.8002e-05	Up
LOC100861635	1.0185	6.43257	9.78545e-07	6.01243e-05	Up
Dsc3	2.01373	-0.717369	1.00766e-06	6.17764e-05	Up
Bcl3	-1.3664	1.02919	1.01328e-06	6.19841e-05	Down
Igj	-1.36039	1.04344	1.02283e-06	6.2431e-05	Down
Lrrc23	1.25543	1.52931	1.03622e-06	6.31096e-05	Up
B130024G19Rik	1.62139	0.10392	1.0589e-06	6.42176e-05	Up
Gm8979	-1.46666	0.669189	1.05904e-06	6.42176e-05	Down
Zfp474	2.18171	-0.838723	1.07845e-06	6.52521e-05	Up
2610034M16Rik	-1.11787	2.75841	1.13412e-06	6.84716e-05	Down
Mir378b	1.6511	0.0158989	1.1818e-06	7.11954e-05	Up
Dnahc11	1.32236	1.10178	1.20709e-06	7.25614e-05	Up
LOC100039675	-3.7325	-1.96879	1.27658e-06	7.65729e-05	Down
Gm14057	1.33668	1.03389	1.33995e-06	8.02008e-05	Up
Gm3549	7.49933	-2.50566	1.3552e-06	8.09388e-05	Up
1700024P16Rik	1.15991	2.13972	1.42164e-06	8.47247e-05	Up
Gm6921	-3.12907	-1.60462	1.44805e-06	8.61142e-05	Down
9530036M11Rik	3.104	-1.86162	1.46665e-06	8.70337e-05	Up
Hpcal1	1.01065	5.29989	1.48512e-06	8.79419e-05	Up
Gm20235	-1.9713	-0.534223	1.50364e-06	8.88492e-05	Down
Postn	-1.18343	1.94325	1.50901e-06	8.89769e-05	Down
Mri1	1.07431	3.13148	1.54136e-06	9.06918e-05	Up
Gm14279	-1.0837	2.98192	1.56093e-06	9.16496e-05	Down
Mir151	-4.41107	-2.21473	1.5797e-06	9.25557e-05	Down
Hdhd3	-1.13963	2.28581	1.63314e-06	9.54853e-05	Down
Mafk	-1.03857	3.86154	1.70537e-06	9.94989e-05	Down
Atp1a4	-1.51634	0.365806	1.73062e-06	0.000100761	Down
Cd93	-1.03001	3.98402	1.85617e-06	0.000107844	Down
Tcp11	1.96801	-0.752321	1.91127e-06	0.000110814	Up
Lrrc36	1.41216	0.595554	1.98749e-06	0.000114993	Up
Errfi1	-1.00025	5.14858	2.01296e-06	0.000116225	Down
Kdm6b	-1.00057	5.08816	2.03816e-06	0.000117435	Down
Gm12805	-3.68689	-2.00654	2.1476e-06	0.000123485	Down
Sphk1	1.25772	1.21454	2.35052e-06	0.000134873	Up
Gm4383	-7.37549	-2.51195	2.47519e-06	0.000141734	Down
Gm6614	-2.14329	-0.952198	2.61601e-06	0.000149489	Down
Rel	-1.26247	1.24244	2.65101e-06	0.000151178	Down
Pdyn	-1.01302	4.02683	2.65934e-06	0.000151343	Down
Flnc	-1.09773	2.45905	2.70955e-06	0.000153885	Down
Gm9209	-2.69169	-1.4373	2.72407e-06	0.000154079	Down
Igkj5	-2.69169	-1.4373	2.72407e-06	0.000154079	Down
Gm17947	-2.46363	-1.24185	2.86969e-06	0.000161531	Down
Ccdc135	1.36926	0.673611	2.87124e-06	0.000161531	Up
1700124L16Rik	1.60313	-0.0579138	2.87327e-06	0.000161531	Up
LOC100861759	1.83203	-0.515289	2.88591e-06	0.000161914	Up
C7	1.31951	0.869816	2.9748e-06	0.000166565	Up
Gm9154	-1.68334	-0.142438	3.43352e-06	0.000191863	Down
Drd3	-1.31176	0.952677	3.4406e-06	0.000191872	Down
Scgb3a1	-3.05716	-1.66351	3.55231e-06	0.000196916	Down
1700011M02Rik	2.70909	-1.655	3.55231e-06	0.000196916	Up
Krt18	2.70909	-1.655	3.55231e-06	0.000196916	Up
Hpse2	1.00182	3.9111	3.58507e-06	0.000198336	Up
Ly6c2	-1.26976	1.06875	3.88943e-06	0.000214746	Down
Ighj3	-1.80262	-0.45075	4.26431e-06	0.000234977	Down
Cyp26b1	1.02998	3.06492	4.3772e-06	0.00024072	Up
Trdn	1.42324	0.384752	4.51121e-06	0.000247594	Up
Igkv3-4	-7.30879	-2.56761	4.53786e-06	0.000247594	Down
Mir15a	-7.30879	-2.56761	4.53786e-06	0.000247594	Down
Mir16-1	-7.30879	-2.56761	4.53786e-06	0.000247594	Down
4933401P06Rik	1.9208	-0.788124	4.98127e-06	0.000271255	Up
Ankfn1	1.15966	1.55828	5.0928e-06	0.000276785	Up
Ifi203	-1.2802	0.968298	5.15285e-06	0.000279502	Down
Ppp1r3c	-0.951577	5.77963	5.18959e-06	0.000280946	No
Il17re	1.77098	-0.501694	5.36887e-06	0.000290086	Up
Hlx	-1.33631	0.719679	5.40948e-06	0.000291713	Down
Gm4604	-1.37346	0.551103	5.47729e-06	0.000294797	Down
Tagln2	-0.979865	4.03015	5.55984e-06	0.000298422	No
Gm6913	-3.01982	-1.6939	5.56613e-06	0.000298422	Down
Plin4	-0.96544	4.44502	5.79568e-06	0.00031013	No
Nedd9	-0.98442	3.80514	5.95235e-06	0.000317901	No
Gm5812	1.27374	0.907315	6.01221e-06	0.000320482	Up
Gm13677	3.80549	-2.14814	6.10365e-06	0.000324733	Up
Alox12e	2.7914	-1.82666	6.16451e-06	0.000327344	Up
Fam159b	2.31389	-1.28794	6.22296e-06	0.000329817	Up
Nuf2	1.44185	0.201578	6.38903e-06	0.000337974	Up
LOC100042058	-1.3818	0.476554	6.51148e-06	0.000343796	Down
P4ha1	-0.937824	6.07288	6.70191e-06	0.000353179	No
Gm17971	-1.22846	1.124	7.07975e-06	0.000372384	Down
Slc17a8	-1.02763	2.7319	7.14995e-06	0.000375365	Down
TrnS2	-0.962037	4.1931	7.4337e-06	0.000389526	No
Gm20069	1.25745	0.895991	7.93803e-06	0.000415169	Up
Wnt8b	2.03002	-0.95593	8.06982e-06	0.000421269	Up
Gm15240	7.27827	-2.69343	8.35118e-06	0.000431545	Up
Hs3st6	7.27827	-2.69343	8.35118e-06	0.000431545	Up
Gm19013	-7.23886	-2.62556	8.35118e-06	0.000431545	Down
Gm19774	-7.23886	-2.62556	8.35118e-06	0.000431545	Down
LOC100862100	-7.23886	-2.62556	8.35118e-06	0.000431545	Down
Nptx2	-0.925188	6.51517	8.35991e-06	0.000431545	No
Tsga8	4.47822	-2.39544	8.426e-06	0.00043415	Up
Igsf6	-1.04537	2.3992	8.63405e-06	0.000444046	Down
Best3	2.6245	-1.72218	8.72276e-06	0.000447779	Up
Gm17904	-1.96933	-0.877727	8.76189e-06	0.000448958	Down
Endou	1.01678	2.68788	9.02066e-06	0.000461366	Up
Gm136	-2.3764	-1.31063	9.1596e-06	0.000467479	Down
5330413P13Rik	1.0963	1.81841	9.17385e-06	0.000467479	Up
Tfap2d	1.37395	0.375798	9.37215e-06	0.000476394	Up
Svep1	-1.16402	1.37376	9.3831e-06	0.000476394	Down
Cxcl1	-2.59246	-1.51645	9.45135e-06	0.000478731	Down
Siglec1	1.39583	0.311846	9.46361e-06	0.000478731	Up
Gm101	1.39955	0.287001	9.48657e-06	0.00047902	Up
Itih2	-1.02195	2.59571	9.51645e-06	0.000479657	Down
Gm14023	-1.15186	1.46812	9.5848e-06	0.000482226	Down
Klf10	-0.93657	4.62251	1.00297e-05	0.000503697	No
Gpr31c	3.74917	-2.1949	1.03095e-05	0.000515884	Up
Gm19077	-3.4885	-2.16851	1.03095e-05	0.000515884	Down
C1qtnf9	-1.63565	-0.334474	1.06852e-05	0.000533722	Down
LOC100038947	-2.44091	-1.43527	1.14762e-05	0.000572204	Down
9630013A20Rik	1.0501	2.13205	1.16619e-05	0.000580421	Up
P2ry1	-1.01339	2.58466	1.17159e-05	0.000582065	Down
Tac1	-0.914717	5.61285	1.20653e-05	0.000598355	No
Rps26-ps1	1.84694	-0.84352	1.29304e-05	0.000639775	Up
Gm8213	-1.06592	1.97619	1.29645e-05	0.000639775	Down
Clec14a	-0.962749	3.3671	1.29697e-05	0.000639775	No
Lrrn4	2.24696	-1.33991	1.34762e-05	0.000663583	Up
Gm6657	2.58026	-1.75696	1.36697e-05	0.000671198	Up
AU023762	1.04069	2.10605	1.36792e-05	0.000671198	Up
Cdhr1	0.945959	3.70684	1.37142e-05	0.000671732	No
Il1a	-1.12459	1.48621	1.37994e-05	0.000674713	Down
Gm10033	0.992975	2.64561	1.4405e-05	0.000702708	No
Ndst4	0.9622	3.27382	1.44226e-05	0.000702708	No
Twist2	1.17625	1.10288	1.47036e-05	0.000715147	Up
Jun	-0.901604	5.88803	1.52165e-05	0.000738799	No
Oit3	7.19635	-2.76174	1.54285e-05	0.000747782	Up
Gm6296	2.69556	-1.90241	1.5793e-05	0.000764118	Up
Ntf3	1.22679	0.769276	1.71621e-05	0.000828912	Up
Gm16432	-1.08287	1.68125	1.72219e-05	0.00083036	Down
Pgam1-ps1	3.3051	-2.06145	1.73427e-05	0.000833305	Up
LOC100862043	0.922407	4.1414	1.73947e-05	0.000833305	No
Gnb3	3.69055	-2.24319	1.7433e-05	0.000833305	Up
LOC100861702	3.69055	-2.24319	1.7433e-05	0.000833305	Up
Gm15667	-3.43432	-2.21207	1.7433e-05	0.000833305	Down
Slc35d3	-0.946481	3.38349	1.78332e-05	0.000850967	No
Cdc42ep3	-0.917985	4.18797	1.80115e-05	0.000858004	No
Plek	-0.903432	4.92111	1.82553e-05	0.000868128	No
Itih3	-0.894688	5.39389	1.93788e-05	0.000919981	No
Il4	2.21229	-1.36661	1.98164e-05	0.000939147	Up
Gm10029	-0.962602	2.91351	2.11312e-05	0.000999601	No
3110045C21Rik	1.68473	-0.62444	2.1164e-05	0.000999601	Up
Gm11166	2.53463	-1.79257	2.14197e-05	0.00100996	Up
Gm13351	1.94774	-1.01823	2.19364e-05	0.0010302	Up
Calcr	-1.6773	-0.543828	2.19602e-05	0.0010302	Down
Ighj2	-1.6773	-0.543828	2.19602e-05	0.0010302	Down
Foxq1	-0.968163	2.76821	2.2031e-05	0.00103178	No
Tmem132e	0.90405	4.29387	2.2338e-05	0.0010444	No
Gm17757	-1.33904	0.331515	2.30732e-05	0.00107695	Down
Ttll9	1.15986	1.00433	2.32057e-05	0.00108133	Up
Ly6a	-0.889029	5.12582	2.32822e-05	0.00108307	No
Htr4	-1.12934	1.2538	2.4106e-05	0.00111952	Down
1700025E21Rik	1.79552	-0.881644	2.43484e-05	0.00112701	Up
Cacng6	1.79552	-0.881644	2.43484e-05	0.00112701	Up
Tinagl1	-0.92639	3.49869	2.45412e-05	0.00113404	No
2210039B01Rik	1.00872	2.12392	2.51422e-05	0.00115988	Up
Ptpn14	0.893849	4.42248	2.60995e-05	0.00120205	No
Igh-VJ558	-2.0378	-1.14965	2.69074e-05	0.00123659	Down
Gm6471	-1.80128	-0.740789	2.69385e-05	0.00123659	Down
Vipr2	0.983442	2.39238	2.71262e-05	0.00124315	No
Zfp36l2	-0.878678	5.32219	2.75246e-05	0.00125933	No
Ccl28	-0.974863	2.52113	2.78412e-05	0.00127172	No
Fcgr4	-1.72416	-0.646316	2.80672e-05	0.00127994	Down
Gm6345	3.25089	-2.10546	2.84737e-05	0.0012922	Up
Rab38	2.85128	-2.06405	2.84737e-05	0.0012922	Up
1700016G14Rik	7.1095	-2.83336	2.86152e-05	0.0012922	Up
1100001G20Rik	-7.08791	-2.7491	2.86152e-05	0.0012922	Down
Gm18343	-7.08791	-2.7491	2.86152e-05	0.0012922	Down
Gm4598	-7.08791	-2.7491	2.86152e-05	0.0012922	Down
C3ar1	-0.979932	2.38618	2.86733e-05	0.00129272	No
Prok2	-1.64748	-0.50185	2.90372e-05	0.001307	Down
Ifrd1	-0.870919	5.77008	2.96404e-05	0.001332	No
Egfl7	-0.873393	5.47863	2.9701e-05	0.00133256	No
Fam111a	-1.03837	1.77042	3.09586e-05	0.00138675	Down
Cbln1	0.983479	2.24812	3.11399e-05	0.00139262	No
Thbd	-0.888263	4.24897	3.21233e-05	0.00143429	No
Rhbdf2	-1.03885	1.68239	3.28375e-05	0.00146383	Down
Kcne4	-1.0528	1.62966	3.29235e-05	0.00146531	Down
Gm10635	-0.985207	2.26992	3.32502e-05	0.00147748	No
C630028M04Rik	2.4875	-1.82906	3.35545e-05	0.00148624	Up
Minpp1-ps	2.4875	-1.82906	3.35545e-05	0.00148624	Up
Itgae	1.40106	-0.0199372	3.37462e-05	0.00149235	Up
Ccr1	-1.48001	-0.1495	3.55363e-05	0.00156902	Down
6030429G01Rik	1.22111	0.59109	3.5746e-05	0.00157577	Up
Zfp36l1	-0.867353	5.09431	3.6698e-05	0.00161518	No
LOC100862324	0.875958	4.42571	3.75056e-05	0.00164811	No
Olfr558	-1.61055	-0.528796	3.78553e-05	0.00166085	Down
Klhdc9	0.884214	4.04771	3.79816e-05	0.00166376	No
1700024B18Rik	1.1573	0.893505	3.80686e-05	0.00166495	Up
Igfn1	0.857352	5.71913	3.92402e-05	0.00171349	No
Gm5908	-0.950299	2.5799	3.98574e-05	0.00173771	No
A130040M12Rik	-0.848881	6.82488	4.13528e-05	0.00180008	No
Gm13578	-1.87985	-1.04492	4.25715e-05	0.00185023	Down
4933404M02Rik	1.42191	-0.149546	4.44236e-05	0.00192771	Up
C1ra	-0.96156	2.31227	4.51799e-05	0.00195747	No
Gm2830	-1.77616	-0.929125	4.57083e-05	0.00196859	Down
Cd74	-0.926962	2.80877	4.57789e-05	0.00196859	No
Gm8302	-4.05052	-2.50906	4.57911e-05	0.00196859	Down
Slc22a20	-4.05052	-2.50906	4.57911e-05	0.00196859	Down
Xlr5a	-4.05052	-2.50906	4.57911e-05	0.00196859	Down
Klf17	-2.9303	-2.12365	4.67603e-05	0.00200405	Down
Lipk	-2.9303	-2.12365	4.67603e-05	0.00200405	Down
Gm18853	-1.29601	0.301363	4.71244e-05	0.00201654	Down
Gm6994	1.45465	-0.329847	4.74818e-05	0.00202871	Up
Dnahc9	0.909823	3.02575	4.87782e-05	0.0020809	No
Igkj4	-2.44855	-1.62939	4.94043e-05	0.00210116	Down
1700015E13Rik	2.26024	-1.62698	4.94043e-05	0.00210116	Up
Gm7805	3.56565	-2.34477	4.99871e-05	0.00210659	Up
Gm20213	-3.31946	-2.30346	4.99871e-05	0.00210659	Down
Igkv10-96	-3.31946	-2.30346	4.99871e-05	0.00210659	Down
Mup5	-3.31946	-2.30346	4.99871e-05	0.00210659	Down
Prlhr	-3.31946	-2.30346	4.99871e-05	0.00210659	Down
Rhox8	-3.31946	-2.30346	4.99871e-05	0.00210659	Down
Htr1b	-0.939624	2.53055	5.0543e-05	0.00212679	No
Pou3f4	-1.00784	1.82431	5.08326e-05	0.00213438	Down
Gm17660	2.02095	-1.26648	5.08771e-05	0.00213438	Up
Gm20583	-0.97694	2.02945	5.18175e-05	0.00217055	No
Gm10287	-2.81705	-1.8565	5.25415e-05	0.00219426	Down
Sim2	2.43878	-1.86648	5.25415e-05	0.00219426	Up
Gm17984	7.01709	-2.90863	5.32834e-05	0.00220206	Up
Gm9012	7.01709	-2.90863	5.32834e-05	0.00220206	Up
LOC100862030	7.01709	-2.90863	5.32834e-05	0.00220206	Up
Pcdhb1	7.01709	-2.90863	5.32834e-05	0.00220206	Up
Tnfrsf26	7.01709	-2.90863	5.32834e-05	0.00220206	Up
Gm18285	-7.00608	-2.81517	5.32834e-05	0.00220206	Down
Mir3092	-7.00608	-2.81517	5.32834e-05	0.00220206	Down
Bach1	-0.854072	4.68373	5.39509e-05	0.00222634	No
Clrn1	1.93977	-1.21892	5.41541e-05	0.00223141	Up
Gm7658	1.30707	0.106838	5.65082e-05	0.00232495	Up
Rph3al	-0.92132	2.68578	5.677e-05	0.00233227	No
Gm16201	1.12493	0.903611	6.13306e-05	0.00251591	Up
TrnL2	-0.854385	4.30622	6.14763e-05	0.00251673	No
Ctsc	-0.865819	3.89229	6.15318e-05	0.00251673	No
Ucn	2.10299	-1.44972	6.27333e-05	0.00256156	Up
1700016K19Rik	1.12416	0.887178	6.28122e-05	0.00256156	Up
Zdbf2	-0.839973	5.06078	6.4179e-05	0.00261346	No
Slitrk6	1.12337	0.870556	6.43479e-05	0.00261532	Up
Slamf8	-1.77817	-0.840295	6.4413e-05	0.00261532	Down
Nostrin	-0.927761	2.48469	6.66951e-05	0.00270402	No
Fam19a1	0.835227	5.18087	6.78603e-05	0.00274725	No
Capsl	1.22491	0.418882	6.79901e-05	0.0027485	Up
Plk3	-0.868673	3.60893	6.83402e-05	0.0027576	No
Fam19a2	0.82739	6.08427	6.84138e-05	0.0027576	No
She	-0.885963	3.12885	6.90797e-05	0.00278041	No
6430531B16Rik	1.19003	0.506769	7.18026e-05	0.00288582	Up
Nox1	1.98709	-1.29183	7.28479e-05	0.00291938	Up
Ppp1r3a	1.98709	-1.29183	7.28479e-05	0.00291938	Up
Chst8	0.874451	3.34682	7.4166e-05	0.00296792	No
1700001C02Rik	2.21732	-1.65951	7.45732e-05	0.00297992	Up
Hspb1	-0.901616	2.77007	7.60608e-05	0.003035	No
Dnase2b	3.13595	-2.19761	7.67958e-05	0.00305555	Up
Gm17075	3.13595	-2.19761	7.67958e-05	0.00305555	Up
Gm18545	-1.25475	0.302236	7.79242e-05	0.00309337	Down
Cd48	-1.20143	0.431011	7.79691e-05	0.00309337	Down
Gm4024	-0.984097	1.73436	8.07373e-05	0.00319217	No
Ctsm-ps	-3.98059	-2.56468	8.08043e-05	0.00319217	Down
Ctsm-ps2	-3.98059	-2.56468	8.08043e-05	0.00319217	Down
Eltd1	-0.822454	5.47664	8.3075e-05	0.00327721	No
Gm11681	1.79784	-1.04135	8.41695e-05	0.00331568	Up
Psg29	1.76866	-0.979809	8.549e-05	0.00336293	Up
Gpr4	-0.884673	2.9514	8.60907e-05	0.00338177	No
Ng23	-1.40534	-0.202653	8.64523e-05	0.00339118	Down
C630043F03Rik	0.881615	2.88382	8.83899e-05	0.00346229	No
Prss16	1.37602	-0.220162	8.86442e-05	0.00346718	Up
Gpr101	-0.918061	2.39899	8.87645e-05	0.00346718	No
Angpt2	-0.935812	2.14936	9.26901e-05	0.00361543	No
Gm19865	-0.97988	1.69298	9.4245e-05	0.00367093	No
Foxf2	-0.873846	3.0573	9.58943e-05	0.00372994	No
BC147527	-1.13758	0.670359	9.88308e-05	0.00383422	Down
4921528I01Rik	0.886113	2.75932	9.88514e-05	0.00383422	No
LOC100462963	-6.91931	-2.88449	9.96168e-05	0.00385852	Down
Scara5	-1.46132	-0.406268	9.98922e-05	0.0038638	Down
Camk2d	0.803978	6.97323	0.000100749	0.00389151	No
Gm13298	0.822328	4.5658	0.000102677	0.00396046	No
AU021034	1.48843	-0.492273	0.000104315	0.00400943	Up
Nhlh2	1.48843	-0.492273	0.000104315	0.00400943	Up
Uaca	-0.826503	4.33001	0.000104379	0.00400943	No
Fcgr2b	-0.878695	2.83356	0.000106709	0.00409325	No
Gm7972	1.06928	0.91303	0.000109912	0.0042103	Up
Hsf2bp	-1.58932	-0.674699	0.000112166	0.00429073	Down
Slc25a25	-0.801547	6.11345	0.000114089	0.00435831	No
Gm7760	1.63733	-0.92244	0.000117005	0.00446356	Up
Smad7	-0.811319	4.85371	0.000118212	0.00450341	No
Loxhd1	1.202	0.356024	0.000118789	0.00451918	Up
Scn5a	0.852189	3.18519	0.000120064	0.00456146	No
4932411E22Rik	0.977492	1.52543	0.000125689	0.00476862	No
Ighv9-3	-2.81983	-2.20942	0.000126105	0.00477789	Down
Mgmt	-1.46397	-0.458435	0.00013074	0.00494675	Down
LOC100862152	-1.37436	-0.224484	0.000134283	0.00506469	Down
Gm17755	1.33663	-0.209123	0.000134283	0.00506469	Up
Ccl5	-2.11416	-1.51227	0.000134587	0.00506469	Down
Gm17809	2.02523	-1.50784	0.000134587	0.00506469	Up
Nfil3	-0.838734	3.40603	0.000137671	0.00517376	No
Csrnp1	-0.830119	3.594	0.000141427	0.00530771	No
Gm19936	1.96721	-1.42355	0.000142624	0.00534543	Up
4930522N08Rik	4.10849	-2.69654	0.000142819	0.00534552	Up
Gm19660	-0.795261	5.37562	0.000143279	0.00534968	No
2310008N11Rik	-3.19465	-2.40118	0.000143701	0.00534968	Down
Gm8317	-3.19465	-2.40118	0.000143701	0.00534968	Down
Igkj1	-3.19465	-2.40118	0.000143701	0.00534968	Down
TrnR	-0.808259	4.37588	0.000144918	0.00538775	No
Spata21	1.30706	-0.0854689	0.000145525	0.0054031	Up
Gm13889	-0.807553	4.37543	0.00014687	0.00543705	No
Gm11650	0.940758	1.7879	0.000146924	0.00543705	No
Il1b	-1.56829	-0.689847	0.000147133	0.00543705	Down
Osgin1	-1.1582	0.502092	0.000147222	0.00543705	Down
Runx1	-0.953603	1.62596	0.000147683	0.0054468	No
Rsph1	0.954068	1.65611	0.000150144	0.00553023	No
Clic6	-0.86735	2.69785	0.000150538	0.00553277	No
Gbx1	-1.33259	-0.12547	0.000150611	0.00553277	Down
Ncf1	-0.826308	3.60617	0.000152051	0.00557827	No
Gbx2	-1.68374	-0.909614	0.000156954	0.00575055	Down
Tox3	0.807629	4.14478	0.000157239	0.00575342	No
2810408I11Rik	1.73787	-1.08507	0.000159262	0.00581213	Up
Lgals2	-1.72054	-1.06283	0.000159262	0.00581213	Down
Ppp1r15a	-0.802695	4.39611	0.000159677	0.00581962	No
Cfh	-0.785224	5.74961	0.000163451	0.00594937	No
Ighg1	-1.44562	-0.471449	0.000167219	0.00607853	Down
Igkj2	-2.33034	-1.72044	0.00016937	0.00614067	Down
Gm5452	2.12745	-1.7268	0.00016937	0.00614067	Up
Zc3h12a	-1.06096	0.855039	0.000170173	0.00616173	Down
A730018C14Rik	-1.29385	-0.0729031	0.000172356	0.00623265	Down
Trib1	-0.801177	4.21995	0.00017501	0.00631566	No
Zic3	-0.871701	2.48103	0.000175107	0.00631566	No
Amelx	-6.827	-2.95738	0.000187	0.00666671	Down
Gm16574	-6.827	-2.95738	0.000187	0.00666671	Down
Ighv1-15	-6.827	-2.95738	0.000187	0.00666671	Down
Mir505	-6.827	-2.95738	0.000187	0.00666671	Down
Spaca1	-6.827	-2.95738	0.000187	0.00666671	Down
4930432E11Rik	6.81235	-3.07178	0.000187	0.00666671	Up
Gm12419	6.81235	-3.07178	0.000187	0.00666671	Up
Gm18982	6.81235	-3.07178	0.000187	0.00666671	Up
Ulbp1	6.81235	-3.07178	0.000187	0.00666671	Up
Insrr	-1.51932	-0.658267	0.000187747	0.00668475	Down
H2-Eb1	-0.913577	1.8754	0.000188185	0.00669176	No
Gm7589	-1.16138	0.350608	0.00018864	0.00669936	Down
3110047P20Rik	0.776464	5.85908	0.000189175	0.0067098	No
Gpr3	-0.883931	2.22974	0.000190173	0.00673657	No
Map3k6	-0.844541	2.86562	0.000192195	0.00679956	No
Wnt3	0.921782	1.77557	0.000198207	0.0070033	No
9130014G24Rik	0.986266	1.2336	0.000198903	0.00701898	No
Hfe2	-1.13859	0.488781	0.000199843	0.00704321	Down
4833427F10Rik	-2.68012	-1.96388	0.000200837	0.0070603	Down
LOC100861646	-2.68012	-1.96388	0.000200837	0.0070603	Down
4930529F24Rik	1.02538	0.943928	0.000203586	0.00714789	Up
1700010J16Rik	3.01106	-2.29589	0.000206996	0.00724928	Up
Gm9354	-2.76126	-2.25433	0.000206996	0.00724928	Down
Papln	-0.852766	2.57284	0.000209844	0.00733979	No
Rnft1	-0.781689	4.78018	0.000210418	0.00735059	No
Bcl2a1b	-1.06216	0.800311	0.000213248	0.0074401	Down
Hsd3b6	1.70692	-1.10743	0.000218654	0.00761915	Up
Gm13604	1.73527	-1.17475	0.000219377	0.00763474	Up
Rprm	0.769663	5.63619	0.000221322	0.00769281	No
Scube1	0.765578	6.29545	0.000221781	0.00769498	No
Hpn	1.01891	0.954281	0.00022219	0.00769498	Up
Nov	0.765016	6.39497	0.000222216	0.00769498	No
Wnt1	1.03336	0.873813	0.000231981	0.00802315	Up
2610028E06Rik	-1.33916	-0.34145	0.000233414	0.00806264	Down
Atp10d	-0.822124	3.07392	0.000237116	0.00818036	No
Gpr142	3.35535	-2.51158	0.000243751	0.00837802	Up
Gm4425	-3.12795	-2.45269	0.000243751	0.00837802	Down
Vmn1r32	-3.12795	-2.45269	0.000243751	0.00837802	Down
Neurod1	0.811327	3.20714	0.000247185	0.00848556	No
Chrna2	-1.25445	-0.0619745	0.000247672	0.00849178	Down
Clec4n	-1.52531	-0.720638	0.000252326	0.00864069	Down
Dsg1c	-1.20334	0.0461829	0.000254269	0.00869649	Down
Cbr2	-1.3266	-0.257874	0.000258396	0.00881837	Down
Sox9	-0.764996	5.25037	0.000258467	0.00881837	No
Edn1	0.839862	2.55936	0.000259008	0.00882599	No
Bdh2	1.05027	0.703807	0.000263387	0.0089642	Up
Il1f9	-0.780266	4.10792	0.000267389	0.00908467	No
Fli1	-0.822238	2.8676	0.00026764	0.00908467	No
Abra	-1.58637	-0.820363	0.000267908	0.00908467	Down
H2-Q9	-0.863376	2.26722	0.000269725	0.00913514	No
Gm10132	-0.797746	3.48771	0.00027255	0.00921958	No
Gm7046	-2.15238	-1.65688	0.000273436	0.00923828	Down
Gm221	1.53588	-0.924098	0.000282516	0.00953345	Up
Slc19a3	-0.817671	2.94702	0.000284527	0.00958967	No
Gm10335	-0.799396	3.32389	0.000291504	0.00981291	No
Lefty2	1.65111	-1.06482	0.000294925	0.00991605	Up
TrnQ	-0.779362	3.92535	0.000302777	0.0101678	No
Gm9919	1.80265	-1.31961	0.000305088	0.0102254	Up
Ttll6	1.76697	-1.24537	0.000305231	0.0102254	Up
Ppp1r2-ps2	-1.06638	0.622433	0.000306247	0.0102471	Down
Hydin	0.924024	1.45167	0.000307285	0.010266	No
D17H6S56E-3	-1.01917	0.845277	0.000307551	0.010266	Down
LOC100861979	-0.800381	3.23444	0.000312183	0.0104081	No
Igkj3	-2.63143	-2.00156	0.000313333	0.0104089	Down
Camp	-2.58104	-2.04029	0.000313333	0.0104089	Down
1810019J16Rik	2.28191	-1.98477	0.000313333	0.0104089	Up
Gm19169	1.0849	0.392498	0.000318535	0.0105691	Up
Gm7827	2.9443	-2.3476	0.000339552	0.011253	Up
Fndc7	1.47013	-0.777852	0.000341983	0.0112857	Up
Spdef	1.47013	-0.777852	0.000341983	0.0112857	Up
C1rb	-1.08241	0.426476	0.000342162	0.0112857	Down
Grem1	-1.08241	0.426476	0.000342162	0.0112857	Down
Tnfrsf1a	-0.772513	3.88053	0.00034293	0.0112976	No
Prr16	-0.789611	3.35788	0.000344169	0.0113249	No
D030046N08Rik	-1.03537	0.684897	0.0003449	0.0113356	Down
Calr3	0.936973	1.2706	0.00034564	0.0113375	No
Snai3	-1.25715	-0.177746	0.000345775	0.0113375	Down
Icam1	-0.819363	2.7082	0.000346827	0.0113586	No
Gm10851	-6.72837	-3.03423	0.000352487	0.0114658	Down
Gm19045	-6.72837	-3.03423	0.000352487	0.0114658	Down
Gm17293	6.69794	-3.16066	0.000352487	0.0114658	Up
Tnnt3	6.69794	-3.16066	0.000352487	0.0114658	Up
Vmn2r24	6.69794	-3.16066	0.000352487	0.0114658	Up
Gm8094	-2.4135	-1.889	0.000352577	0.0114658	Down
Lsr	-0.76281	4.16885	0.0003568	0.0115895	No
H2-Aa	-0.918153	1.50873	0.00035917	0.0116529	No
Cd52	-0.993779	0.965221	0.000360417	0.0116797	No
1700020D05Rik	0.868419	1.89061	0.000362194	0.0117236	No
E2f8	1.38009	-0.568069	0.00036304	0.0117373	Up
LOC100862247	-0.802258	2.90642	0.000364693	0.011777	No
Oxtr	0.782182	3.37846	0.00036615	0.0118026	No
Slc5a10	1.4939	-0.886531	0.000366334	0.0118026	Up
H2-Ab1	-0.918726	1.43143	0.000377136	0.0121365	No
Cd53	-0.77987	3.43959	0.000377712	0.012141	No
Trp73	1.04697	0.57324	0.000381815	0.0122587	Up
Mc4r	-1.01871	0.790164	0.000389321	0.0124853	Down
Spty2d1	-0.750399	4.58022	0.000391051	0.0125263	No
AI607873	-1.43155	-0.656822	0.000395595	0.0126572	Down
Ighv3-6	-2.11189	-1.6872	0.00040416	0.0129015	Down
Gm19001	1.96015	-1.69505	0.00040416	0.0129015	Up
Pi16	-1.08405	0.476135	0.000407449	0.0129916	Down
Trbj1-4	3.27784	-2.57165	0.00041343	0.013122	Up
C030005K15Rik	-3.05802	-2.50616	0.00041343	0.013122	Down
Cphx	-3.05802	-2.50616	0.00041343	0.013122	Down
Gzma	-3.05802	-2.50616	0.00041343	0.013122	Down
Npsr1	0.841195	2.11445	0.00041976	0.0132992	No
4930562F07Rik	-0.933131	1.25876	0.000419969	0.0132992	No
Gckr	1.7323	-1.27034	0.000425204	0.0134496	Up
Gm17315	-0.892229	1.58603	0.00042597	0.0134585	No
Marcksl1	0.734305	5.54344	0.000428093	0.0135102	No
Gm12539	-1.8319	-1.42919	0.000430003	0.0135525	Down
Bhlhe40	-0.727237	6.95396	0.000430408	0.0135525	No
Gm2457	0.960351	1.0143	0.000439377	0.0138192	No
Nhlh1	-1.16696	0.12014	0.000440812	0.0138487	Down
Gpr151	-1.09993	0.281859	0.000445635	0.0139844	Down
Gm6540	3.92922	-2.83657	0.000447975	0.0140261	Up
Pkp3	3.92922	-2.83657	0.000447975	0.0140261	Up
Gpr35	-1.48545	-0.818805	0.000448896	0.0140373	Down
Nfkbid	-0.886857	1.59265	0.000449343	0.0140373	No
4930562C15Rik	0.8592	1.84879	0.000454822	0.0141925	No
4933437N03Rik	-1.06136	0.412437	0.000464816	0.0144881	Down
Scarf2	0.828767	2.18255	0.000467715	0.0145294	No
Nod2	-0.977268	0.904608	0.00046815	0.0145294	No
Fhl3	-0.96962	0.899594	0.00046815	0.0145294	No
Rem1	-1.17056	-0.0105797	0.000468234	0.0145294	Down
Gimap1	-0.816538	2.37953	0.000470883	0.0145792	No
Ly6c1	-0.728957	5.5848	0.000470888	0.0145792	No
Lonrf1	-0.729677	5.3914	0.000477984	0.0147824	No
Dtl	0.760964	3.50873	0.000482172	0.0148953	No
Tpm4	-0.730962	5.18151	0.000483603	0.0149229	No
1700023L04Rik	1.46595	-0.906013	0.000486586	0.0149983	Up
Sln	-2.52883	-2.0801	0.000488104	0.0150284	Down
Gm13305	0.768494	3.24793	0.00048983	0.0150649	No
Tlr2	-0.953314	1.04849	0.000491914	0.0150955	No
E030019B06Rik	0.938343	1.05334	0.000491914	0.0150955	No
H2-Q6	-0.846604	1.937	0.000503226	0.0154256	No
Ntn1	-0.739551	4.34659	0.000505839	0.0154886	No
Ankk1	-0.867478	1.69599	0.000507246	0.0155146	No
Slc17a6	0.733263	4.69909	0.000508289	0.0155294	No
Tnni3k	1.08866	0.279886	0.000524337	0.0159928	Up
Gm19293	-1.52939	-1.02041	0.00052461	0.0159928	Down
BC125332	1.58853	-1.10923	0.000543102	0.0165384	Up
4933436C20Rik	1.24903	-0.346875	0.000546742	0.0166252	Up
Magel2	-0.925228	1.11809	0.00054715	0.0166252	No
Fam83h	0.840757	1.88708	0.000553867	0.0168109	No
Ighg3	-2.63645	-2.3487	0.000556462	0.0168713	Down
1700019B03Rik	1.40908	-0.761531	0.000561363	0.0169828	Up
Otx2	1.40908	-0.761531	0.000561363	0.0169828	Up
Tnfrsf10b	-0.850691	1.79242	0.000563404	0.017026	No
Eppk1	0.951053	0.909956	0.000569476	0.0171907	No
4930512H18Rik	1.98119	-1.83386	0.00057344	0.0172916	Up
1700067K01Rik	1.08492	0.228668	0.000577752	0.0174027	Up
4930570G19Rik	0.725633	4.67415	0.000584	0.0175719	No
Xdh	-0.730339	4.38618	0.000586274	0.0176212	No
BC051142	0.801786	2.32183	0.000591942	0.0177723	No
Btg1	-0.72179	4.91037	0.000597933	0.0179224	No
Napsa	0.878804	1.46149	0.000598232	0.0179224	No
Fam83g	1.72887	-1.37265	0.000602715	0.0180373	Up
Adrb1	-0.720911	4.91169	0.000606965	0.0181449	No
3300002A11Rik	1.25242	-0.426706	0.000607742	0.0181486	Up
Pcsk9	0.75498	3.29151	0.000614195	0.0183216	No
Gm3500	0.896539	1.27788	0.000615431	0.0183388	No
Slc2a1	-0.7046	7.26178	0.000635468	0.0189156	No
Tdrd6	0.941938	0.947009	0.000637866	0.0189666	No
Gm3173	0.748223	3.3813	0.00065792	0.019542	No
Ttc21a	0.897599	1.22254	0.000661672	0.0196289	No
Bdkrb2	-1.1813	-0.111952	0.000662286	0.0196289	Down
Nkx3-1	0.939212	0.931072	0.000663228	0.0196289	No
Gm13453	-6.6225	-3.1155	0.000667207	0.0196289	Down
Gm19023	-6.6225	-3.1155	0.000667207	0.0196289	Down
Gm19589	-6.6225	-3.1155	0.000667207	0.0196289	Down
Ighv8-8	-6.6225	-3.1155	0.000667207	0.0196289	Down
Igkv3-12	-6.6225	-3.1155	0.000667207	0.0196289	Down
Gm16518	6.57367	-3.25523	0.000667207	0.0196289	Up
Phf13	-0.725265	4.22901	0.000670482	0.0197044	No
Gm18490	2.61144	-2.24868	0.000672116	0.0197107	Up
Vmn2r30	2.61144	-2.24868	0.000672116	0.0197107	Up
E030046B03Rik	1.44863	-0.984919	0.000674911	0.0197718	Up
Calml4	0.782241	2.53166	0.000675879	0.0197792	No
Cd274	-0.789592	2.47636	0.000679058	0.0198514	No
Wnt10b	0.914511	1.03797	0.000680059	0.0198597	No
Rec8	-0.791635	2.42453	0.000682345	0.0199055	No
Itga4	0.719768	4.39041	0.000694208	0.0202304	No
Lrrc18	1.10035	0.0540358	0.000696347	0.0202714	Up
1600016N20Rik	3.19592	-2.63427	0.000700954	0.0203708	Up
Rnf39	-0.775261	2.64383	0.000701833	0.0203708	No
Gm10601	-1.01952	0.525676	0.000701962	0.0203708	Down
Cdhr3	0.791251	2.3555	0.000724622	0.0210065	No
Fbxo30	-0.742675	3.35641	0.000729974	0.0211395	No
Gm9946	-1.02268	0.505206	0.000735631	0.0212812	Down
Fbxo33	-0.70037	5.87837	0.000751233	0.0217099	No
Gm9534	-2.47465	-2.12107	0.000758987	0.0218885	Down
Gm9871	-2.47465	-2.12107	0.000758987	0.0218885	Down
Alad	-0.711432	4.62007	0.000761812	0.02194	No
Afm	1.27561	-0.453885	0.000762355	0.02194	Up
AI481877	-0.98164	0.64946	0.000766465	0.0220127	No
H3f3c	-0.98164	0.64946	0.000766465	0.0220127	No
Tspo	-0.807968	2.0317	0.00076959	0.0220796	No
Rgs22	0.865438	1.42387	0.000778416	0.0223098	No
Hes5	-0.724408	3.86598	0.000780505	0.0223466	No
Alx3	-1.19382	-0.220999	0.000782576	0.0223828	Down
Gm2237	0.767111	2.66787	0.000784059	0.0224021	No
A830009L08Rik	-0.751432	2.99745	0.000784942	0.0224043	No
Wfdc1	-0.757154	2.84252	0.000793747	0.0226324	No
Gm9701	-3.66105	-2.81205	0.000794618	0.022634	Down
Krt1	0.850701	1.51838	0.000797884	0.0227031	No
Lhfpl5	-0.829451	1.77887	0.00079868	0.0227031	No
Nes	-0.712334	4.36412	0.000801681	0.0227528	No
BC052486	0.966601	0.631389	0.000802067	0.0227528	No
Fam124b	-2.31771	-1.96142	0.000819566	0.0232255	Down
Crybb2	-1.69591	-1.40184	0.000844689	0.0238644	Down
Gm17760	-1.69591	-1.40184	0.000844689	0.0238644	Down
Gm15355	1.69051	-1.3999	0.000844689	0.0238644	Up
Amz1	0.709779	4.25391	0.000854259	0.0241103	No
LOC100043921	1.28101	-0.540039	0.000855913	0.0241324	Up
Gm5204	-1.75999	-1.4813	0.000864433	0.0243479	Down
Gm6213	1.86431	-1.76397	0.000877812	0.0246829	Up
Gm4812	-1.83446	-1.56538	0.000878105	0.0246829	Down
Icam2	-0.807951	1.96581	0.000892363	0.0250584	No
Gm10535	-0.759512	2.72773	0.000896572	0.0251431	No
Gm6030	0.791982	2.11301	0.000897192	0.0251431	No
Gm9520	1.41833	-1.00576	0.000899245	0.0251752	Up
Htr1d	0.787717	2.15662	0.000911177	0.0254836	No
Gm6300	-0.75009	2.81801	0.00091553	0.0255796	No
Banf2	-0.747771	2.86038	0.00092425	0.0257972	No
Gng7	-0.680626	8.45412	0.000934153	0.0260475	No
Kcng1	0.721406	3.5146	0.000935291	0.0260531	No
H2-Q7	-0.77196	2.40127	0.00093891	0.0261277	No
Apoo-ps	-1.09018	0.130687	0.000944723	0.0262631	Down
Fam78a	0.760325	2.531	0.000953807	0.0264891	No
Cyyr1	-0.771246	2.3733	0.0009553	0.0265041	No
Hus1b	-1.17754	-0.232021	0.000957442	0.0265105	Down
Tectb	1.1525	-0.224854	0.000957442	0.0265105	Up
Gm13308	0.714416	3.74114	0.000966507	0.0267349	No
Slc15a3	-0.745539	2.85506	0.000970951	0.0268311	No
Tnfaip3	-0.73524	3.07066	0.000973764	0.0268821	No
Kcnj13	0.947998	0.688671	0.0009859	0.0271901	No
Mir5107	-1.18734	-0.266801	0.00101686	0.0280162	Down
Gm14207	-0.972138	0.560166	0.00105681	0.0290878	No
Tuba3a	-2.29874	-2.25164	0.00106861	0.0293546	Down
Gm20066	2.2321	-2.25143	0.00106861	0.0293546	Up
Abcc12	-0.99807	0.442799	0.00107956	0.029626	No
Rxfp1	0.715313	3.41949	0.00108577	0.0297671	No
Ifltd1	1.59815	-1.27227	0.00108952	0.029811	Up
Pmch	-1.59112	-1.25496	0.00108952	0.029811	Down
Cldn5	-0.680118	5.62466	0.00109099	0.0298219	No
Ubc	-0.669722	10.6849	0.00110462	0.0301647	No
Gm19631	-0.669168	10.6859	0.00111508	0.0304205	No
Plcxd3	0.718466	3.25594	0.00111673	0.0304355	No
Sox3	1.09434	-0.0370209	0.00111828	0.0304478	Up
Mall	-1.21384	-0.427594	0.00112146	0.0305045	Down
Csf2rb	-0.827718	1.57474	0.0011414	0.0310167	No
Odf3b	1.02162	0.23581	0.00117044	0.0317745	Up
Acot3	0.873548	1.13695	0.00117446	0.0318526	No
Lao1	-2.41837	-2.16326	0.00117769	0.0319091	Down
Gm5912	1.12054	-0.144658	0.00118179	0.0319889	Up
Hist1h1e	-0.946559	0.606239	0.00119162	0.0322237	No
Cysltr2	-1.20702	-0.480603	0.00119501	0.0322838	Down
C030048H21Rik	-0.718446	3.15802	0.00119909	0.0323627	No
Gm7120	-0.685869	4.49899	0.00120205	0.032411	No
Arhgef5	-0.751282	2.43656	0.00120448	0.0324394	No
Gm129	-0.692242	4.10886	0.00120544	0.0324394	No
Mir1957	-0.745266	2.59707	0.00121538	0.0326752	No
Gabrr3	1.68318	-1.51209	0.00122165	0.032812	Up
Ifitm6	-1.36391	-0.834009	0.00123242	0.0330693	Down
Itpa-ps2	-2.26732	-1.99908	0.00124544	0.0333222	Down
1700104A03Rik	-2.21511	-2.03776	0.00124544	0.0333222	Down
4930465A12Rik	2.00768	-1.9873	0.00124544	0.0333222	Up
Ngfr	-0.738633	2.65734	0.00125552	0.0335594	No
Sh2d6	-1.07212	-0.00850417	0.00126123	0.0336098	Down
1700054O13Rik	-6.50824	-3.20174	0.00126829	0.0336098	Down
1700108J01Rik	-6.50824	-3.20174	0.00126829	0.0336098	Down
4930557A04Rik	-6.50824	-3.20174	0.00126829	0.0336098	Down
Gm13271	-6.50824	-3.20174	0.00126829	0.0336098	Down
Gm15847	-6.50824	-3.20174	0.00126829	0.0336098	Down
Gm18078	-6.50824	-3.20174	0.00126829	0.0336098	Down
Gm9042	-6.50824	-3.20174	0.00126829	0.0336098	Down
Igkv2-137	-6.50824	-3.20174	0.00126829	0.0336098	Down
Exoc3l2	1.76313	-1.69734	0.00127928	0.0338687	Up
9130206I24Rik	1.81389	-1.79967	0.00128926	0.0341002	Up
Cfi	1.3355	-0.870535	0.00131234	0.0346777	Up
Gm4890	1.13082	-0.311008	0.00132842	0.0350693	Up
Tacr3	-0.818077	1.52842	0.00133367	0.0351744	No
Gcnt1	0.783326	1.84379	0.00133706	0.0352305	No
Srf	-0.663169	6.31355	0.00136074	0.0357989	No
Foxs1	-1.23346	-0.564668	0.00136121	0.0357989	Down
Gm10054	-1.41393	-0.942289	0.00139798	0.0366616	Down
Chrna10	1.34167	-0.927416	0.00139798	0.0366616	Up
Npffr1	1.34167	-0.927416	0.00139798	0.0366616	Up
4932425I24Rik	0.852687	1.15922	0.00140149	0.0366883	No
Ier5	-0.662359	6.09811	0.00140164	0.0366883	No
Kif15	0.753603	2.27103	0.00140732	0.0368023	No
Pax9	-3.56873	-2.88131	0.00141036	0.0368473	Down
Slamf6	-1.51673	-1.20853	0.00141482	0.0369288	Down
Pvr	-0.697437	3.47846	0.001427	0.0372118	No
Bhmt2	1.11508	-0.249631	0.00142836	0.0372124	Up
Acsm5	-1.10424	-0.163753	0.00143045	0.0372319	Down
Tgfb1	-0.719559	2.82305	0.00143422	0.0372746	No
Slfn5	-0.680737	4.14779	0.00143477	0.0372746	No
Folr1	1.23677	-0.616927	0.00145512	0.0377679	Up
Cth	-0.743818	2.38909	0.00146919	0.0380846	No
Epha3	0.717653	2.80859	0.00147007	0.0380846	No
Scml4	0.743048	2.34017	0.00148518	0.0384403	No
Gm7551	-2.49982	-2.44984	0.00148807	0.0384792	Down
Cyp2c66	1.34839	-0.986623	0.0014896	0.0384829	Up
4930458D05Rik	1.02851	0.0621325	0.00149157	0.038498	Up
Tnfrsf18	0.753425	2.14651	0.00150212	0.0387343	No
Taf7l	0.853229	1.07527	0.00152025	0.0391593	No
Aspn	-0.831562	1.31727	0.00152142	0.0391593	No
2610206C17Rik	1.10069	-0.19076	0.00152558	0.0391625	Up
Marveld3	1.10069	-0.19076	0.00152558	0.0391625	Up
Epb4.1l4b	0.707267	3.06496	0.00152582	0.0391625	No
Pm20d1	-0.818744	1.43409	0.00152718	0.0391625	No
TrnG	-0.670467	4.49686	0.00154491	0.0395584	No
Kremen2	-0.97399	0.354852	0.00154547	0.0395584	No
Ebf2	1.23835	-0.664499	0.00155718	0.0398213	Up
Gm5801	-1.57164	-1.37498	0.00157061	0.0400911	Down
Tnmd	-1.57164	-1.37498	0.00157061	0.0400911	Down
Sult1a1	-0.676425	4.07144	0.00157269	0.0401072	No
Gabrr2	0.776233	1.81802	0.00160843	0.0409661	No
LOC623078	0.723264	2.55071	0.00160932	0.0409661	No
Plekhg1	0.661868	4.91939	0.00162037	0.0412096	No
Vegfa	-0.652215	6.39171	0.00162221	0.0412186	No
Xlr4a	-0.793553	1.63028	0.00162459	0.0412415	No
1700094D03Rik	0.70269	2.99313	0.00164651	0.0417598	No
Gm11743	0.787304	1.60895	0.00165665	0.0419786	No
Ttc34	-0.758119	2.04262	0.00165967	0.0420168	No
TrnI	-0.672127	4.09809	0.00167042	0.0422505	No
Ccdc19	0.760673	1.92522	0.00167232	0.0422601	No
Gm5790	1.36383	-1.11283	0.00169143	0.0426838	Up
Adam33	0.703244	2.9624	0.00169447	0.0426838	No
3100003L05Rik	2.16211	-2.30147	0.00169524	0.0426838	Up
Gm17743	2.16211	-2.30147	0.00169524	0.0426838	Up
Nlrc5	-0.789621	1.69209	0.001697	0.0426895	No
Kcnj10	-0.645058	8.06713	0.00171197	0.0429745	No
Gm17608	1.21188	-0.58653	0.00171283	0.0429745	Up
Igtp	-0.690041	3.31539	0.00171342	0.0429745	No
Gm6153	-1.6843	-1.5354	0.00172226	0.0429745	Down
Rspo4	-1.6843	-1.5354	0.00172226	0.0429745	Down
4933406K04Rik	1.64026	-1.54209	0.00172226	0.0429745	Up
Kcne2	1.64026	-1.54209	0.00172226	0.0429745	Up
Mrap	1.64026	-1.54209	0.00172226	0.0429745	Up
Rcvrn	1.64026	-1.54209	0.00172226	0.0429745	Up
Tmem30c	-0.967989	0.300731	0.00173065	0.0431379	No
Isl1	-0.732642	2.38754	0.00173192	0.0431379	No
Rassf6	1.09601	-0.262178	0.00174156	0.0433392	Up
H2-D4	-0.73227	2.32653	0.0017487	0.0434779	No
Gm4130	-0.807791	1.45944	0.00175832	0.043678	No
Ribc1	0.900171	0.6748	0.00176136	0.0437145	No
6430706D22Rik	-0.651316	5.57409	0.00176513	0.0437436	No
4930523C07Rik	-0.784258	1.64309	0.00176568	0.0437436	No
Gm7689	-0.802487	1.47721	0.0017795	0.0440465	No
Pnp2	-0.770348	1.81698	0.00178155	0.044058	No
Glp1r	-1.75458	-1.62284	0.00179023	0.044194	Down
Il22ra1	1.67448	-1.63366	0.00179023	0.044194	Up
Gm2192	0.653408	5.10662	0.00180339	0.0444794	No
Cxcr7	-0.684108	3.41152	0.00181969	0.0447693	No
1810041L15Rik	0.646192	6.11624	0.00181984	0.0447693	No
Kctd8	-0.69094	3.19666	0.00181998	0.0447693	No
Gm11735	2.04207	-2.15882	0.00182283	0.0447996	Up
Tgfbi	-0.737648	2.19386	0.00182598	0.0448287	No
Cd180	-0.748103	2.05706	0.00182724	0.0448287	No
Gm20246	-0.694904	3.08228	0.00182894	0.0448309	No
C4bp-ps1	1.21257	-0.633093	0.00183787	0.04501	Up
Hilpda	-0.719689	2.48887	0.00184322	0.0451013	No
Gm17540	1.71442	-1.73142	0.0018476	0.0451687	Up
Lmo3	0.642574	6.76195	0.00185689	0.0453557	No
P2ry6	-0.766834	1.83908	0.00186395	0.0454882	No
1700003F17Rik	-0.721258	2.5147	0.00187209	0.0456113	No
LOC100502777	0.866987	0.841477	0.00187228	0.0456113	No
Gm8899	0.949237	0.325883	0.00189631	0.0461563	No
Syt9	0.677298	3.48738	0.00189922	0.0461839	No
Vwf	-0.642283	6.44938	0.00190077	0.0461839	No
1700001C19Rik	1.87473	-1.90979	0.00190528	0.046253	Up
Dsp	-1.45279	-1.25307	0.00191784	0.0465172	Down
Hjurp	-0.64316	5.97079	0.00193875	0.0469834	No
Gm3591	0.69153	3.01667	0.00195907	0.0474344	No
Gm19797	0.990256	0.191303	0.00199526	0.0482686	No
Dusp27	1.18819	-0.556764	0.00200086	0.0483211	Up
Olig2	0.650893	4.72269	0.00200091	0.0483211	No
4930500L23Rik	3.01666	-2.76806	0.00200946	0.0483595	Up
Gm14451	3.01666	-2.76806	0.00200946	0.0483595	Up
Gm14452	3.01666	-2.76806	0.00200946	0.0483595	Up
Scgb1c1	-2.82524	-2.67992	0.00200946	0.0483595	Down
Slc38a4	0.939794	0.40434	0.00201516	0.0484546	No
Olfr1033	-0.775982	1.69247	0.0020292	0.0487499	No
Zfp568	-0.727643	2.29516	0.00203736	0.048866	No
Sebox	-0.774708	1.63709	0.00203805	0.048866	No
Slc26a5	-1.49188	-1.32459	0.00203931	0.048866	Down
LOC100862157	0.742747	2.00991	0.00205429	0.0491825	No
Gm15901	-0.867702	0.799506	0.00205781	0.0492244	No
Fhdc1	0.699861	2.66901	0.00207644	0.0496273	No
Gm14633	-0.774033	1.60858	0.00208454	0.0497781	No
LOC100861715	0.643349	5.19535	0.00209226	0.0499194	No
LOC100862069	0.693606	2.86575	0.00209535	0.0499502	No
Plau	-0.737619	2.05735	0.00210751	0.0501971	No
1190003J15Rik	-1.11053	-0.276989	0.00212081	0.0504706	Down
Gm11992	0.963884	0.268489	0.002133	0.0507172	No
Sycp2l	-1.53613	-1.39984	0.00216503	0.0514347	Down
Mkx	-0.645145	4.78717	0.00217959	0.0517365	No
Serpina9	-0.682365	3.11349	0.00218814	0.051895	No
Adamts18	0.751995	1.80291	0.00222467	0.0527164	No
Gm19301	0.912399	0.542281	0.00223063	0.0527724	No
Ifitm3	-0.673275	3.27403	0.00223084	0.0527724	No
Fam92b	-1.07889	-0.218678	0.00223791	0.0528947	Down
Notum	0.730068	2.0685	0.00224036	0.0529075	No
Krt80	-0.719166	2.30136	0.00225317	0.0531648	No
Lrrc43	0.982534	0.136804	0.00225909	0.0532568	No
Gm10145	-0.937646	0.3557	0.0022609	0.0532568	No
Ldlr	-0.642159	4.79715	0.00228039	0.0536704	No
Gm5595	-0.7042	2.52372	0.00232714	0.0547242	No
Cacng5	0.660951	3.61911	0.00233855	0.054946	No
Enpep	-0.715342	2.28753	0.00235248	0.0552265	No
Padi6	-0.928235	0.325162	0.0023981	0.0555705	No
Alox12b	-0.702716	2.50322	0.00240792	0.0555705	No
Rln1	1.45459	-1.20228	0.00241842	0.0555705	Up
2310081J21Rik	6.43768	-3.35629	0.00242129	0.0555705	Up
4930567H12Rik	6.43768	-3.35629	0.00242129	0.0555705	Up
Cldn9	6.43768	-3.35629	0.00242129	0.0555705	Up
Gm19029	6.43768	-3.35629	0.00242129	0.0555705	Up
Gm19061	6.43768	-3.35629	0.00242129	0.0555705	Up
Gm6944	6.43768	-3.35629	0.00242129	0.0555705	Up
Gm9194	6.43768	-3.35629	0.00242129	0.0555705	Up
Nt5c1b	6.43768	-3.35629	0.00242129	0.0555705	Up
Rpl29-ps1	6.43768	-3.35629	0.00242129	0.0555705	Up
Spesp1	6.43768	-3.35629	0.00242129	0.0555705	Up
Stfa2l1	6.43768	-3.35629	0.00242129	0.0555705	Up
4933402J15Rik	-6.38415	-3.29357	0.00242129	0.0555705	Down
Art4	-6.38415	-3.29357	0.00242129	0.0555705	Down
Gm12418	-6.38415	-3.29357	0.00242129	0.0555705	Down
Gm20003	-6.38415	-3.29357	0.00242129	0.0555705	Down
Gm3963	-6.38415	-3.29357	0.00242129	0.0555705	Down
Gm5711	-6.38415	-3.29357	0.00242129	0.0555705	Down
Gpr82	-6.38415	-3.29357	0.00242129	0.0555705	Down
Tpi-rs9	-6.38415	-3.29357	0.00242129	0.0555705	Down
1700066N21Rik	-6.24838	-3.39179	0.00242129	0.0555705	Down
Dynlt1-ps1	-6.24838	-3.39179	0.00242129	0.0555705	Down
Gm6023	-6.24838	-3.39179	0.00242129	0.0555705	Down
Igkv3-3	-6.24838	-3.39179	0.00242129	0.0555705	Down
Otp	-6.24838	-3.39179	0.00242129	0.0555705	Down
Angptl3	-2.42632	-2.50327	0.0024261	0.0555705	Down
Gm6177	-2.42632	-2.50327	0.0024261	0.0555705	Down
Gm17826	-0.747991	1.77828	0.00242716	0.0555705	No
Tfcp2l1	-0.64494	4.27558	0.0024369	0.0557476	No
Lrmp	0.745855	1.74062	0.00246845	0.0564229	No
Sccpdh	0.629746	5.61501	0.00247272	0.056474	No
Gm13858	-1.10789	-0.451893	0.00248088	0.0566137	Down
Barhl1	3.61008	-3.07516	0.00250381	0.0569967	Up
Rpl7a-ps5	3.61008	-3.07516	0.00250381	0.0569967	Up
Gm8290	-3.4701	-2.95415	0.00250381	0.0569967	Down
Gm8451	-0.665052	3.32495	0.00252425	0.0574149	No
Tgm2	-0.632002	5.1057	0.00254612	0.0578648	No
Gm4673	-0.657763	3.57634	0.00255505	0.0580204	No
Gm3985	0.729553	1.98932	0.00256771	0.0582602	No
Nptxr	0.618642	9.65524	0.00257647	0.0584112	No
Gp49a	-0.888508	0.568768	0.00259161	0.0586996	No
Ptprcap	-1.41973	-1.27588	0.00259342	0.0586996	Down
Srgn	-0.674442	2.94615	0.0026027	0.0588617	No
Gm19459	0.945919	0.233983	0.00263628	0.0595727	No
Txnip	0.631037	4.90536	0.00264959	0.0598248	No
Irx6	-2.16828	-2.34593	0.00268218	0.0605115	Down
Gm9924	1.16388	-0.618361	0.00269905	0.0608425	Up
Tshb	-1.06223	-0.229687	0.00270553	0.0609392	Down
Arid3b	-0.667409	3.07847	0.00276169	0.0621537	No
Arsj	0.769583	1.38294	0.00277017	0.0622053	No
Gm10791	0.617679	6.71349	0.00277286	0.0622053	No
1700018L02Rik	-0.684665	2.61489	0.00277534	0.0622053	No
5430428K19Rik	1.29033	-1.09221	0.00277865	0.0622053	Up
Ddx43	1.29033	-1.09221	0.00277865	0.0622053	Up
Gm12108	1.48601	-1.34987	0.00277966	0.0622053	Up
AI662270	-1.45723	-1.34858	0.00277966	0.0622053	Down
4933405O20Rik	0.873111	0.589166	0.00278659	0.0623101	No
Wisp2	1.97532	-2.20573	0.00281319	0.0628544	Up
Ccl4	-2.00978	-1.95896	0.00282728	0.0631183	Down
Dusp16	-0.632661	4.42788	0.00284159	0.0633868	No
Gm10243	-2.10464	-2.11848	0.00285251	0.0635794	Down
Mctp2	0.754812	1.47627	0.00286808	0.0638459	No
Cpne7	0.620311	5.60832	0.00286906	0.0638459	No
Gm10554	-0.800902	1.13472	0.00287228	0.0638662	No
Gm9199	-1.31001	-0.940639	0.00287911	0.0639158	Down
Ifi204	-1.31001	-0.940639	0.00287911	0.0639158	Down
Gm15441	0.625499	4.90753	0.00288617	0.0640213	No
C330021F23Rik	-0.729975	1.90938	0.00289671	0.0642039	No
Hcn4	0.71144	2.00899	0.00290085	0.0642444	No
Parp14	-0.676502	2.72721	0.00292487	0.0647246	No
1700042O10Rik	-0.757229	1.54019	0.00293897	0.064984	No
Gm10186	-0.727349	1.86186	0.00294127	0.064984	No
TrnS1	-0.612692	6.90623	0.00297835	0.0657511	No
Homer1	-0.61048	7.96618	0.00299081	0.0659736	No
Ggt1	-0.740805	1.71444	0.00299746	0.0660678	No
D430036J16Rik	-0.647128	3.51121	0.00300533	0.0661887	No
Pecam1	-0.619288	5.33296	0.00301299	0.0663049	No
Gm2824	0.657296	3.16582	0.00303538	0.0667448	No
4933439K11Rik	0.984412	-0.0499945	0.00304304	0.0668603	No
Sfrp5	-0.892042	0.508315	0.00306187	0.0672208	No
Cd86	-0.70065	2.16472	0.00311637	0.0683633	No
Angptl4	-0.729462	1.75004	0.00313226	0.0686575	No
Gm17177	1.18782	-0.698098	0.0031579	0.0691403	Up
Clec12a	-0.867784	0.575829	0.00316053	0.0691403	No
Gm10933	-1.24428	-0.849391	0.00316175	0.0691403	Down
1810033B17Rik	1.526	-1.51422	0.00318237	0.0695365	Up
Id1	-0.642162	3.52248	0.00321428	0.0701784	No
Krt9	0.629291	4.07969	0.00322336	0.0703214	No
Casc1	0.811057	0.959194	0.00327725	0.071441	No
Rfpl3s	-0.911352	0.386437	0.00332509	0.0724271	No
Cdc45	-0.749159	1.46458	0.00334341	0.072769	No
Nnt	-0.611138	5.4953	0.00335549	0.0729747	No
Myl9	-0.61968	4.5752	0.0033602	0.07302	No
Flt1	-0.604308	7.15039	0.00336381	0.0730411	No
Lmod3	2.91792	-2.83978	0.00339444	0.073472	Up
1700108F19Rik	-2.73848	-2.74295	0.00339444	0.073472	Down
Igkv17-121	-2.73848	-2.74295	0.00339444	0.073472	Down
BC027072	-1.60443	-1.59166	0.00339476	0.073472	Down
Lrrc8c	-0.624834	4.17032	0.00339687	0.073472	No
Rps19-ps3	-0.960135	0.13357	0.00340853	0.0736667	No
1700029G01Rik	-0.88394	0.459746	0.00343605	0.0742036	No
9830166K06Rik	0.74538	1.4614	0.00346587	0.0747895	No
Zc3h12c	-0.620797	4.33233	0.00347404	0.0749076	No
Gm10465	-0.824341	0.822832	0.00347826	0.0749405	No
Gm13187	-1.38589	-1.29907	0.00349787	0.0752461	Down
Lrat	-1.38589	-1.29907	0.00349787	0.0752461	Down
Cd83	-0.624611	4.06427	0.00350214	0.0752798	No
Gm14204	-0.621832	4.22012	0.00351024	0.0753956	No
Armc3	0.931859	0.224997	0.00356063	0.0764188	No
Emp1	-0.748272	1.44321	0.00359395	0.0770743	No
Gm3362	-0.629584	3.72816	0.0036031	0.0772109	No
LOC100862199	-0.611478	4.8852	0.00360722	0.0772264	No
Gm6602	-1.67003	-1.68273	0.00360939	0.0772264	Down
Crabp1	-0.855878	0.627512	0.00366823	0.0784251	No
2410004P03Rik	0.809408	0.834282	0.00368959	0.078821	No
Cartpt	-0.644824	3.10327	0.00374238	0.0798874	No
Gm10493	0.617218	4.19985	0.00374902	0.0799675	No
Dnahc10	0.665728	2.56098	0.00375333	0.0799981	No
Gm4477	0.884272	0.34833	0.0037569	0.0800127	No
Drd5	-0.760072	1.3074	0.00378084	0.0804147	No
Slc25a34	-0.632215	3.44849	0.00378419	0.0804147	No
Hpgd	-0.649397	2.93799	0.00378446	0.0804147	No
Slc26a4	0.648841	2.8616	0.00381373	0.080849	No
Gbp5	-0.646723	3.01273	0.00381424	0.080849	No
Irf8	-0.646723	3.01273	0.00381424	0.080849	No
Heatr7b1	-0.737972	1.55742	0.00381654	0.080849	No
Trfr2	0.648057	2.91601	0.00383451	0.0811677	No
Moxd1	0.654747	2.7805	0.0038456	0.0813405	No
Ahrr	0.878509	0.425594	0.00386939	0.0817814	No
Tmem108	0.617243	4.05831	0.00387951	0.0819328	No
Gm6436	-1.11618	-0.591479	0.0038877	0.0820434	Down
LOC100862134	-0.705736	1.89437	0.00389205	0.0820729	No
Myd88	-0.653894	2.75857	0.00390512	0.0822861	No
LOC100862085	0.680708	2.16248	0.00391294	0.0823883	No
Dpyd	0.630115	3.3969	0.00394063	0.0826403	No
BC006779	-0.631681	3.40018	0.00394198	0.0826403	No
Scnn1g	2.55448	-2.63732	0.00394482	0.0826403	Up
Wdr72	2.55448	-2.63732	0.00394482	0.0826403	Up
Gm13034	-2.34887	-2.5588	0.00394482	0.0826403	Down
Gm15779	-2.34887	-2.5588	0.00394482	0.0826403	Down
Sstr3	0.607596	4.65971	0.00394574	0.0826403	No
Slc4a5	1.29531	-1.1587	0.00397843	0.0832622	Up
Gm17922	1.16188	-0.71519	0.00398251	0.0832848	Up
Frk	-0.965118	-0.0458261	0.00399406	0.0834635	No
Stoml3	1.70744	-1.87376	0.00401524	0.083843	Up
Gm10941	1.18736	-0.854733	0.00404431	0.0843865	Up
Gm2102	1.46305	-1.45803	0.00408027	0.085073	Up
Gm13882	-1.07658	-0.519318	0.00409127	0.0851654	Down
Tlr5	-1.07658	-0.519318	0.00409127	0.0851654	Down
Tmem40	0.751648	1.28218	0.0040939	0.0851654	No
Gm8973	0.617506	3.81526	0.00411316	0.085502	No
D330022K07Rik	0.590617	7.27999	0.00413137	0.0858162	No
Hdx	0.656026	2.57936	0.0041434	0.086002	No
Upk1b	0.798997	0.884156	0.00416384	0.0863445	No
Nfkbiz	-0.62915	3.35695	0.00416612	0.0863445	No
Slc4a1	-1.90339	-2.03524	0.00418133	0.086466	Down
BC100451	1.75979	-1.98982	0.00418133	0.086466	Up
Klri2	1.75979	-1.98982	0.00418133	0.086466	Up
Ucma	1.11423	-0.650893	0.00422381	0.0872796	Up
Gm17880	0.873874	0.299553	0.00426131	0.0879889	No
Avil	1.04137	-0.444828	0.00427738	0.0882552	Up
Gm20594	-2.04607	-2.16064	0.00429585	0.0885047	Down
LOC100504358	1.82417	-2.11598	0.00429585	0.0885047	Up
Sh3yl1	0.649899	2.68012	0.00431983	0.0886878	No
BC107364	1.90533	-2.25417	0.00432709	0.0886878	Up
Gm17514	1.90533	-2.25417	0.00432709	0.0886878	Up
Gm19437	1.90533	-2.25417	0.00432709	0.0886878	Up
Gm20201	1.90533	-2.25417	0.00432709	0.0886878	Up
Slc34a3	1.90533	-2.25417	0.00432709	0.0886878	Up
Wdr64	1.90533	-2.25417	0.00432709	0.0886878	Up
Gm8531	1.16077	-0.766145	0.00433438	0.0887717	Up
Gm5424	-0.826952	0.609171	0.00437445	0.0895263	No
Rassf1	-0.606927	4.2169	0.00438108	0.089596	No
Abcc9	-0.604744	4.35836	0.00438588	0.0896282	No
Cyba	-0.653585	2.58678	0.00439027	0.0896519	No
Aqp6	-1.50893	-1.53329	0.00440277	0.089775	Down
Gm6723	1.48177	-1.54424	0.00440277	0.089775	Up
Gm12411	-1.23645	-0.920943	0.00440653	0.0897859	Down
BC085271	3.48581	-3.1641	0.00444385	0.0902153	Up
Gm18407	3.48581	-3.1641	0.00444385	0.0902153	Up
Gm3526	3.48581	-3.1641	0.00444385	0.0902153	Up
Gm6754	3.48581	-3.1641	0.00444385	0.0902153	Up
Gm12505	-3.36423	-3.03094	0.00444385	0.0902153	Down
Slfn4	-1.07236	-0.386236	0.00444726	0.0902186	Down
Fam151a	-0.590197	5.86018	0.00446406	0.0904934	No
Cysltr1	-0.958517	0.0133824	0.00448859	0.0909171	No
Slco2a1	0.693414	1.82986	0.00449151	0.0909171	No
Rpe65	0.686946	1.91238	0.00450911	0.0912068	No
Tacr1	-0.606829	4.09494	0.00451644	0.0912886	No
Gm19562	-0.658875	2.47136	0.00456044	0.0921109	No
Gm5431	1.13743	-0.682681	0.00459709	0.0924271	Up
Tm4sf1	-0.608594	3.94203	0.00461542	0.0924271	No
LOC100862077	0.747053	1.22703	0.00461602	0.0924271	No
Gpx8	-0.690639	1.90005	0.00464	0.0924271	No
1810064F22Rik	6.28753	-3.46478	0.00464266	0.0924271	Up
Gm7349	6.28753	-3.46478	0.00464266	0.0924271	Up
Gm7851	6.28753	-3.46478	0.00464266	0.0924271	Up
Ifnk	6.28753	-3.46478	0.00464266	0.0924271	Up
1700085C21Rik	-6.09848	-3.49733	0.00464266	0.0924271	Down
9130015A21Rik	-6.09848	-3.49733	0.00464266	0.0924271	Down
Gm11605	-6.09848	-3.49733	0.00464266	0.0924271	Down
Gm19794	-6.09848	-3.49733	0.00464266	0.0924271	Down
Igkv13-84	-6.09848	-3.49733	0.00464266	0.0924271	Down
Igkv6-32	-6.09848	-3.49733	0.00464266	0.0924271	Down
Iglc1	-6.09848	-3.49733	0.00464266	0.0924271	Down
LOC629206	-6.09848	-3.49733	0.00464266	0.0924271	Down
Mir551b	-6.09848	-3.49733	0.00464266	0.0924271	Down
Mup3	-6.09848	-3.49733	0.00464266	0.0924271	Down
Noto	-6.09848	-3.49733	0.00464266	0.0924271	Down
Tfec	-6.09848	-3.49733	0.00464266	0.0924271	Down
Lyve1	-0.919921	0.10761	0.00465268	0.0925604	No
1700008F21Rik	-0.630489	3.09456	0.00466396	0.0927184	No
Lyz2	-0.614321	3.59964	0.00468043	0.0929791	No
Itga5	-0.623792	3.30257	0.00468826	0.0930536	No
Erg	-0.621898	3.28767	0.00469112	0.0930536	No
Col23a1	0.60064	4.28909	0.00469423	0.0930536	No
Fam150b	0.860886	0.394683	0.00470525	0.093143	No
Heph	-0.607957	3.86817	0.00470544	0.093143	No
Acot11	-0.58391	6.40533	0.00473868	0.093734	No
Casr	1.50326	-1.63589	0.00474403	0.0937732	Up
Heyl	-0.614918	3.52246	0.00479428	0.0946989	No
LOC100862072	0.619914	3.28321	0.00480711	0.0948626	No
Gm4993	1.18699	-0.969433	0.00480939	0.0948626	Up
Ctnnal1	0.592197	4.82784	0.0048291	0.0951836	No
Gm17501	-0.984477	-0.205448	0.00487129	0.0959472	No
Zfp157	-0.592559	4.66254	0.00495472	0.0975213	No
Gm3552	-0.636676	2.7195	0.00497077	0.097768	No
Gm14492	-0.765849	1.08591	0.0049824	0.0978267	No
Gm20349	-0.579281	6.82917	0.00498281	0.0978267	No
Gm13921	-1.04671	-0.360536	0.00498626	0.0978267	Down
Akap14	0.969845	-0.148036	0.00498785	0.0978267	No
Gm5607	-0.583782	5.64047	0.00500144	0.0980241	No
Il1r1	-0.610169	3.59491	0.00501468	0.0982141	No
Fam131c	-0.743609	1.20141	0.00502244	0.0982968	No
Acvrl1	-0.589602	4.84725	0.00502631	0.0983034	No
Gm11878	-0.678626	1.97942	0.00504719	0.0986422	No
Gm10988	1.52822	-1.73373	0.00510013	0.0996067	Up
Cpn1	1.4061	-1.40397	0.005121	0.0998037	Up
Insm2	1.4061	-1.40397	0.005121	0.0998037	Up
Ankrd7	-1.38532	-1.39783	0.005121	0.0998037	Down
Otx2os1	-0.637198	2.72394	0.00514272	0.100157	No
Slco5a1	-0.629129	2.82987	0.00518103	0.100731	No
Clic1	-0.601876	3.81018	0.00518192	0.100731	No
Casp4	-0.884903	0.221405	0.00518753	0.100731	No
Itk	-0.93204	-0.0350856	0.00518982	0.100731	No
Ranbp2	-0.574908	7.63634	0.00519413	0.100731	No
Mir1938	-0.827744	0.550414	0.00519646	0.100731	No
Ifi47	-0.756768	1.02507	0.00519761	0.100731	No
E330013P04Rik	1.01904	-0.459176	0.00523948	0.101472	Up
Gpr34	-0.592678	4.31805	0.00527397	0.102069	No
Wdr96	0.664885	2.12551	0.0052801	0.102116	No
Cd160	0.852222	0.307214	0.00529275	0.10229	No
Sstr2	0.61063	3.35555	0.00530784	0.10251	No
Irf5	-0.641106	2.56084	0.00531444	0.102566	No
Sntb2	-0.607243	3.52949	0.00536226	0.103394	No
Frmpd3	-0.684542	1.87378	0.00536477	0.103394	No
C1s	-0.691447	1.7598	0.00539835	0.103969	No
B230206H07Rik	0.613349	3.26216	0.00543493	0.104601	No
Fam186b	0.747898	1.08195	0.00546254	0.104869	No
Gm8618	-1.70072	-1.81309	0.00546398	0.104869	Down
Gm13309	1.55754	-1.83865	0.00546398	0.104869	Up
Trim40	1.55754	-1.83865	0.00546398	0.104869	Up
Fam107a	-0.569868	9.08968	0.00548842	0.105265	No
LOC100861833	-0.569557	9.08983	0.00551388	0.105681	No
4933407I05Rik	-1.02214	-0.335281	0.00556546	0.106522	Down
Lgals3	-1.02214	-0.335281	0.00556546	0.106522	Down
Asb11	-0.634452	2.66349	0.00564908	0.108048	No
Dub1	-0.740601	1.13632	0.00571895	0.108966	No
Scn7a	0.627438	2.69973	0.0057204	0.108966	No
Gm13559	2.81192	-2.91517	0.00572059	0.108966	Up
Gm9678	2.81192	-2.91517	0.00572059	0.108966	Up
Rbpsuh-ps1	2.81192	-2.91517	0.00572059	0.108966	Up
AU023871	-2.64616	-2.80892	0.00572059	0.108966	Down
Gm9846	-0.66551	1.9573	0.00579662	0.110338	No
Thbs4	0.601794	3.45871	0.00583017	0.110901	No
S100a11	-0.657466	2.11943	0.00583428	0.110903	No
4933408B17Rik	0.803682	0.614027	0.00591121	0.112212	No
Fut2	0.803682	0.614027	0.00591121	0.112212	No
Gm8430	-0.612396	3.09625	0.0059457	0.11279	No
Gm9040	0.944635	-0.104374	0.00603317	0.114293	No
Esr2	-0.921915	-0.106476	0.00603317	0.114293	No
Wdr52	0.622133	2.68555	0.00603884	0.114322	No
Gm410	0.697246	1.52807	0.00606334	0.114708	No
T2	0.591859	3.71525	0.00609947	0.115313	No
Gm19236	-1.8471	-2.07499	0.00616054	0.116309	Down
Gm7599	-1.8471	-2.07499	0.00616054	0.116309	Down
Pcsk5	0.593431	3.64139	0.00619997	0.116974	No
LOC68395	-0.60859	3.05571	0.00624092	0.117667	No
LOC100861835	1.10856	-0.749978	0.00629561	0.118617	Up
Serpina3n	-0.587056	3.90262	0.00634582	0.119482	No
0610043K17Rik	0.655044	2.05175	0.00635655	0.119603	No
Nfkb2	-0.629794	2.50709	0.00636517	0.119684	No
Gm5641	-2.26704	-2.61661	0.00639309	0.119966	Down
Gm9027	-2.26704	-2.61661	0.00639309	0.119966	Down
LOC100862387	-2.26704	-2.61661	0.00639309	0.119966	Down
Chrm4	-0.567378	5.52398	0.00642551	0.120492	No
1700051A21Rik	-1.98501	-2.2041	0.00644454	0.120584	Down
Sall4	1.75742	-2.16149	0.00644454	0.120584	Up
2900002K06Rik	0.600825	3.19957	0.00644593	0.120584	No
Adamts15	0.626864	2.53741	0.00644778	0.120584	No
Vash2	0.658099	1.96414	0.00645369	0.120614	No
Spint2	0.582421	4.02171	0.00647264	0.120887	No
Tiam1	0.560965	7.03749	0.00647792	0.120904	No
Bicc1	0.607283	3.06428	0.00648907	0.121031	No
Tmem146	-0.722273	1.16324	0.0065124	0.121384	No
Pcsk1	-0.571208	4.89339	0.00652005	0.121445	No
Dnahc5	0.615709	2.68535	0.00658253	0.122527	No
Npff	0.903578	-0.0730175	0.00660402	0.122687	No
B230323A14Rik	1.45455	-1.66853	0.00660661	0.122687	Up
Madcam1	1.45455	-1.66853	0.00660661	0.122687	Up
Gm18408	0.812098	0.497361	0.00662595	0.122687	No
4930555F03Rik	1.83177	-2.30425	0.00662995	0.122687	Up
Gm10647	1.83177	-2.30425	0.00662995	0.122687	Up
Lipm	1.83177	-2.30425	0.00662995	0.122687	Up
Cd109	0.793331	0.539216	0.00663603	0.122687	No
1700024G13Rik	2.24171	-2.5175	0.00664724	0.122687	Up
Gm6605	2.24171	-2.5175	0.00664724	0.122687	Up
Gm18718	-2.02485	-2.44699	0.00664724	0.122687	Down
Pdzk1ip1	-2.02485	-2.44699	0.00664724	0.122687	Down
Ccdc33	0.792551	0.607116	0.00664934	0.122687	No
AW112010	-0.797726	0.628961	0.00665299	0.122687	No
Trbc2	-0.590336	3.57181	0.00667366	0.122958	No
Gm20186	-0.573093	4.55845	0.00667654	0.122958	No
Gm6498	-0.717964	1.19785	0.00677579	0.124672	No
Isoc1	-0.574816	4.33909	0.00677856	0.124672	No
Ppm1j	1.04655	-0.605205	0.00679035	0.124806	Up
Irgm2	-0.601625	3.05474	0.00686328	0.126063	No
2022-03-03	0.661593	1.78279	0.00687067	0.126115	No
Htr2c	0.561183	5.71478	0.0068998	0.126566	No
Cyp1b1	-0.613722	2.69318	0.00691234	0.126713	No
A330049N07Rik	0.697754	1.30944	0.00695774	0.127456	No
Nog	0.603529	2.95414	0.00696208	0.127456	No
Nlrp1b	-0.705357	1.28501	0.00697769	0.127658	No
Rps19-ps4	0.990399	-0.516645	0.00699046	0.127807	No
Cldn26	0.823402	0.330813	0.00700061	0.127842	No
Gm10021	0.684049	1.50299	0.00700158	0.127842	No
Gm16894	0.806458	0.475569	0.00704604	0.128569	No
LOC100503495	0.932906	-0.171515	0.00705392	0.128629	No
Tmem132c	0.594607	3.22113	0.00706425	0.128733	No
Midn	-0.559673	5.57509	0.0071474	0.130162	No
Fgf23	0.979658	-0.446143	0.00716368	0.130282	No
Pde6g	-1.5802	-1.74529	0.00718023	0.130282	Down
Myom2	1.47597	-1.76865	0.00718023	0.130282	Up
Tekt5	0.61229	2.61958	0.007181	0.130282	No
Ildr2	0.553128	7.43497	0.00718255	0.130282	No
LOC434624	-1.09164	-0.713204	0.00718681	0.130282	Down
Mst1	1.08508	-0.716692	0.00718681	0.130282	Up
Peli1	-0.558762	5.57841	0.0072392	0.131146	No
Pnoc	0.61132	2.62282	0.00730239	0.132178	No
Itga6	-0.562157	5.01236	0.00730567	0.132178	No
Nfe2l2	-0.566579	4.48438	0.0074127	0.134027	No
P2ry2	-0.860342	0.179556	0.00742722	0.134202	No
Pabpc5	0.770465	0.690304	0.00743833	0.134316	No
Tanc1	0.558318	5.27183	0.0074716	0.134829	No
Gm12526	-0.796632	0.489945	0.00749631	0.135187	No
Plin2	-0.602595	2.84027	0.00752896	0.135687	No
Bc1	0.593865	3.13549	0.0075353	0.135714	No
Cp	-0.557691	5.29397	0.00754473	0.135795	No
6430527G18Rik	-0.552386	6.32828	0.00755258	0.135849	No
Trip13	1.102	-0.856338	0.00758323	0.136266	Up
Rgs7	0.551639	6.4227	0.00758857	0.136266	No
Gm10714	1.3759	-1.51635	0.00759456	0.136266	Up
Stra6	-0.599064	2.94968	0.00759541	0.136266	No
Fbxw17	0.58319	3.46452	0.00762251	0.136664	No
Hmga2-ps1	-0.660669	1.70773	0.00764509	0.136908	No
Gm13540	-1.25249	-1.29714	0.00764597	0.136908	Down
Tbx6	-0.908292	-0.148761	0.00772347	0.138206	No
Mir3059	-1.65203	-1.84703	0.00778622	0.139209	Down
Gm2564	0.885901	-0.0841187	0.00778953	0.139209	No
A330076C08Rik	0.973323	-0.488298	0.00782065	0.139675	No
9530026F06Rik	3.34982	-3.25874	0.00788025	0.140109	Up
A530010L16Rik	3.34982	-3.25874	0.00788025	0.140109	Up
Vmn2r-ps88	3.34982	-3.25874	0.00788025	0.140109	Up
Zfp813-ps	3.34982	-3.25874	0.00788025	0.140109	Up
4930474H20Rik	-3.24998	-3.11216	0.00788025	0.140109	Down
B230214G05	-3.24998	-3.11216	0.00788025	0.140109	Down
Mir511	-3.24998	-3.11216	0.00788025	0.140109	Down
Mir483	-0.777416	0.578069	0.00793187	0.140937	No
Wnt4	0.560724	4.45583	0.00804241	0.142809	No
Wisp1	0.662977	1.60536	0.0081065	0.143855	No
Cdkn1a	-0.558171	4.65351	0.00811388	0.143877	No
LOC100861936	-0.750346	0.857453	0.00811806	0.143877	No
Dcst2	0.73687	0.803697	0.00818261	0.144928	No
Akna	-0.589173	3.10723	0.00821032	0.145326	No
Cd28	1.18629	-1.16054	0.00826295	0.146071	Up
Dnajb13	1.18629	-1.16054	0.00826295	0.146071	Up
4921517L17Rik	0.551703	5.19517	0.00826819	0.146071	No
Stx11	-1.13956	-0.919308	0.00834948	0.14732	Down
Neurog2	1.09831	-0.912595	0.00834948	0.14732	Up
2010001M09Rik	-1.68494	-1.9941	0.00841274	0.147686	Down
4933417E11Rik	-1.68494	-1.9941	0.00841274	0.147686	Down
Cnksr1	-1.68494	-1.9941	0.00841274	0.147686	Down
Enthd1	-1.68494	-1.9941	0.00841274	0.147686	Down
Gm6014	-1.68494	-1.9941	0.00841274	0.147686	Down
Pou4f1	-1.68494	-1.9941	0.00841274	0.147686	Down
Ssx9	-1.68494	-1.9941	0.00841274	0.147686	Down
Gm18376	1.5925	-1.95176	0.00841274	0.147686	Up
Slc26a3	1.31379	-1.37869	0.00843262	0.147941	Up
Ect2l	0.769703	0.524626	0.00844992	0.148038	No
Hbb-b1	-0.547613	5.62262	0.00845019	0.148038	No
Gm19377	-0.689506	1.30932	0.00845411	0.148038	No
Gimap5	-0.796277	0.447633	0.00849732	0.1487	No
Gm9157	0.842398	0.214109	0.0085781	0.150013	No
LOC100861780	-0.679413	1.39018	0.00858315	0.150013	No
Pcdhb6	0.71513	1.06183	0.0086004	0.15022	No
Nrarp	-0.550428	4.97486	0.00865515	0.151082	No
Gm11468	-1.08825	-0.8293	0.00868047	0.151421	Down
Tmem20	0.670405	1.47747	0.00869496	0.151421	No
Pnp	-0.556835	4.34786	0.00869566	0.151421	No
Zfp189	0.596618	2.70652	0.00869642	0.151421	No
Fam89a	0.661656	1.58866	0.00870231	0.151429	No
4930547E14Rik	0.54192	6.2891	0.00876834	0.152344	No
Bub1b	0.628793	1.98888	0.00879133	0.152344	No
Tlr13	-0.61324	2.3779	0.00888875	0.152344	No
LOC100861745	0.704481	1.09025	0.00891795	0.152344	No
1700120E14Rik	6.11991	-3.5819	0.00894141	0.152344	Up
2210010C17Rik	6.11991	-3.5819	0.00894141	0.152344	Up
Cib3	6.11991	-3.5819	0.00894141	0.152344	Up
Gm10862	6.11991	-3.5819	0.00894141	0.152344	Up
Gm2845	6.11991	-3.5819	0.00894141	0.152344	Up
Myf6	6.11991	-3.5819	0.00894141	0.152344	Up
Pgc	6.11991	-3.5819	0.00894141	0.152344	Up
Trim63	6.11991	-3.5819	0.00894141	0.152344	Up
1700029J11Rik	-5.93118	-3.61138	0.00894141	0.152344	Down
1810019D21Rik	-5.93118	-3.61138	0.00894141	0.152344	Down
Adamdec1	-5.93118	-3.61138	0.00894141	0.152344	Down
Gimap7	-5.93118	-3.61138	0.00894141	0.152344	Down
Gm12579	-5.93118	-3.61138	0.00894141	0.152344	Down
Gm18126	-5.93118	-3.61138	0.00894141	0.152344	Down
Gm3177	-5.93118	-3.61138	0.00894141	0.152344	Down
Gm4884	-5.93118	-3.61138	0.00894141	0.152344	Down
Gm5503	-5.93118	-3.61138	0.00894141	0.152344	Down
Gm5652	-5.93118	-3.61138	0.00894141	0.152344	Down
Gm9696	-5.93118	-3.61138	0.00894141	0.152344	Down
Hist1h3b	-5.93118	-3.61138	0.00894141	0.152344	Down
Ighv1-18	-5.93118	-3.61138	0.00894141	0.152344	Down
Ighv1-53	-5.93118	-3.61138	0.00894141	0.152344	Down
Igkv4-57	-5.93118	-3.61138	0.00894141	0.152344	Down
Itln1	-5.93118	-3.61138	0.00894141	0.152344	Down
Krtap28-13	-5.93118	-3.61138	0.00894141	0.152344	Down
LOC100862266	-5.93118	-3.61138	0.00894141	0.152344	Down
Mir432	-5.93118	-3.61138	0.00894141	0.152344	Down
Pax4	-5.93118	-3.61138	0.00894141	0.152344	Down
Skint9	-5.93118	-3.61138	0.00894141	0.152344	Down
Trdv5	-5.93118	-3.61138	0.00894141	0.152344	Down
Tigit	-1.06785	-0.728798	0.00895696	0.152515	Down
Zfp791	0.632939	1.92411	0.00899682	0.1531	No
Dpcr1	-0.648718	1.75812	0.00901845	0.153324	No
Frmd6	-0.54356	5.51725	0.009021	0.153324	No
Gpr12	0.557692	4.06726	0.00902758	0.153342	No
1700125H20Rik	1.6349	-2.07443	0.00903825	0.153429	Up
Klhl35	0.665163	1.44806	0.00908402	0.154112	No
Fyb	-0.589098	2.74743	0.00911531	0.154548	No
Rd3	1.26345	-1.25301	0.00913405	0.154772	Up
Itgb2l	-1.47566	-1.6805	0.00916578	0.15512	Down
Gm16055	1.40413	-1.7019	0.00916578	0.15512	Up
2310039L15Rik	-0.745355	0.739656	0.00917342	0.155155	No
1110017F19Rik	1.04164	-0.65235	0.00918629	0.155183	Up
Vdr	1.04164	-0.65235	0.00918629	0.155183	Up
Slc6a16	-0.869373	-0.0437093	0.00920182	0.155351	No
4930578M01Rik	0.557708	3.9275	0.00925307	0.156122	No
Plat	-0.542667	5.32926	0.00928633	0.156588	No
Agxt2l1	-0.538104	6.21592	0.00929941	0.15664	No
Gm3696	0.557864	3.93213	0.00930069	0.15664	No
F630042J09Rik	1.3215	-1.46012	0.00931543	0.156793	Up
Pnrc1	-0.545441	4.8736	0.0093915	0.157977	No
Palb2	0.722534	0.809081	0.00952276	0.160088	No
Trpm1	1.07232	-0.875388	0.00957164	0.160411	Up
Phactr2	0.539281	5.48475	0.00957736	0.160411	No
1700064M15Rik	2.69752	-2.9946	0.00961124	0.160411	Up
2410012E07Rik	2.69752	-2.9946	0.00961124	0.160411	Up
Gm18931	2.69752	-2.9946	0.00961124	0.160411	Up
Klf1	2.69752	-2.9946	0.00961124	0.160411	Up
Gm8378	-2.54753	-2.87813	0.00961124	0.160411	Down
Hrnr	-2.54753	-2.87813	0.00961124	0.160411	Down
Ighv14-3	-2.54753	-2.87813	0.00961124	0.160411	Down
Ly6g	-2.54753	-2.87813	0.00961124	0.160411	Down
Pitx1	-2.54753	-2.87813	0.00961124	0.160411	Down
Slc25a48	-2.54753	-2.87813	0.00961124	0.160411	Down
Gm281	-1.92126	-2.24894	0.00962572	0.160459	Down
Stk19-ps1	1.68743	-2.20843	0.00962572	0.160459	Up
Gpr126	-0.554963	3.96645	0.00964069	0.160613	No
Ccdc150	0.788478	0.408154	0.00966656	0.160947	No
Gm10045	-0.620073	2.05838	0.00967924	0.161062	No
2310045N01Rik	0.54836	4.36414	0.00968696	0.161094	No
Tmem176a	-0.559117	3.76536	0.00971425	0.161366	No
Slc34a1	1.15188	-1.11644	0.00971496	0.161366	Up
Gm8281	0.58139	2.85674	0.00980352	0.16274	No
Marveld2	0.804243	0.256108	0.00983199	0.163115	No
Copa	0.530611	7.6404	0.00985599	0.163415	No
Hs3st3a1	-0.621176	2.01297	0.00987922	0.163625	No
B3gnt3	0.900137	-0.254392	0.00988045	0.163625	No
Gm6222	-0.850302	0.0632613	0.00994216	0.164505	No
LOC100862473	-0.873624	-0.137239	0.00994543	0.164505	No
5330439B14Rik	-0.870727	-0.0742161	0.00995875	0.164628	No
2900057B20Rik	-1.5331	-1.77764	0.0100683	0.166142	Down
Gm3405	-1.5331	-1.77764	0.0100683	0.166142	Down
Gm18622	1.42176	-1.80441	0.0100683	0.166142	Up
E030010A14Rik	-0.547474	4.23237	0.0100939	0.166291	No
Atp8b4	-1.03531	-0.696306	0.0101038	0.166291	Down
Loxl4	-1.03531	-0.696306	0.0101038	0.166291	Down
2410004A20Rik	2.01104	-2.40692	0.0101133	0.166291	Up
Gm19303	2.01104	-2.40692	0.0101133	0.166291	Up
C430002N11Rik	1.75426	-2.35608	0.0101133	0.166291	Up
Pbk	1.08995	-1.03212	0.0101916	0.167415	Up
Hook2	0.550689	3.94437	0.0101937	0.167415	No
TrnM	-0.538786	4.9023	0.010254	0.168306	No
Gm3002	0.534789	5.3801	0.0102814	0.168581	No
Adcy8	0.539207	4.79461	0.0102951	0.168581	No
C030023E24Rik	0.554566	3.66971	0.0103052	0.168581	No
Oscar	0.627746	1.85044	0.0103155	0.168581	No
Gm9047	2.36332	-2.77121	0.0103193	0.168581	Up
Hist2h4	2.36332	-2.77121	0.0103193	0.168581	Up
Rpl19-ps6	2.36332	-2.77121	0.0103193	0.168581	Up
Gm6581	-2.18027	-2.67689	0.0103193	0.168581	Down
Htr2a	-0.543963	4.34922	0.0103624	0.169185	No
Zfp648	-0.795286	0.336076	0.010384	0.169439	No
Gm20162	-1.94741	-2.50037	0.0103994	0.16949	Down
Gm9618	-1.94741	-2.50037	0.0103994	0.16949	Down
Cthrc1	0.57355	2.93622	0.0104156	0.169656	No
Emd	-0.536375	4.9905	0.0104883	0.17074	No
Beta-s	-0.529446	6.16951	0.0105154	0.171051	No
Lrrc10b	-0.529405	6.17238	0.0105198	0.171051	No
Cnr2	1.06736	-0.932397	0.0105789	0.171911	Up
2610042L04Rik	0.561183	3.29578	0.010601	0.172169	No
1300017J02Rik	0.824101	0.0861318	0.0106906	0.173524	No
Rasgef1c	0.531635	5.36227	0.0107532	0.174163	No
Gm17230	0.844597	-0.00173319	0.0107576	0.174163	No
Klf14	1.22337	-1.20603	0.0107729	0.174163	Up
Spata18	1.22337	-1.20603	0.0107729	0.174163	Up
Npffr2	-1.14173	-1.20297	0.0107729	0.174163	Down
2700090O03Rik	0.60378	2.13747	0.0107799	0.174163	No
Gm1653	-0.853964	-0.0534521	0.0107801	0.174163	No
C330046G03Rik	0.847142	-0.0532033	0.0107801	0.174163	No
Ntng2	0.534302	4.95572	0.010796	0.174218	No
Ptpn20	0.883137	-0.172656	0.0107961	0.174218	No
Ccl9	-0.774104	0.433789	0.0108827	0.175513	No
Crybb1	-0.568252	2.99556	0.0109432	0.176386	No
Adcy4	-0.577722	2.72868	0.0109515	0.176418	No
Gm19831	-0.526291	6.17234	0.0109815	0.176799	No
Abcc4	-0.533753	4.8853	0.0110043	0.177063	No
Prkg2	0.548263	3.79218	0.0110613	0.177877	No
Gm3667	0.546411	3.8574	0.0111523	0.179215	No
Gm13653	-0.615392	1.91265	0.0111574	0.179215	No
Bmp2	-0.608879	2.05164	0.0112218	0.180115	No
Gm5111	1.27211	-1.406	0.0112329	0.180115	Up
Gm7173	1.27211	-1.406	0.0112329	0.180115	Up
Gm20219	0.706896	0.881656	0.0113527	0.181932	No
Gm9615	0.551275	3.52945	0.0113607	0.181955	No
Iigp1	-0.604344	2.06822	0.0113956	0.182409	No
9430069I07Rik	-0.806969	0.145938	0.0114052	0.182458	No
Mms22l	0.654169	1.31226	0.0114268	0.182661	No
Cacna1s	0.728508	0.695432	0.0114311	0.182661	No
Zfp295	-0.535343	4.43725	0.0114667	0.183124	No
Cacna2d2	-0.523759	5.95836	0.0115024	0.183589	No
LOC100862064	0.564891	2.92804	0.0115246	0.183837	No
Gm10260	-0.536154	4.33301	0.0115408	0.183991	No
9530051G07Rik	-0.852056	0.00608598	0.0115896	0.184662	No
Rps18-ps3	-0.535859	4.32765	0.011597	0.184674	No
Ddit4l	-0.528591	5.02792	0.0116103	0.18478	No
Klhl10	0.737441	0.638458	0.011637	0.185032	No
AI467606	-0.69281	0.942758	0.0116395	0.185032	No
Pglyrp1	-0.56955	2.83166	0.011675	0.18549	No
Laptm5	-0.52296	5.87154	0.0116891	0.185608	No
Rpl32p	-0.543371	3.82033	0.011752	0.186501	No
Car12	0.537174	4.11034	0.0117942	0.187064	No
Ugt1a6a	-0.558234	3.07945	0.0118513	0.187862	No
Tmem35	0.5221	5.74591	0.0118993	0.188516	No
Slc5a4b	1.2251	-1.27806	0.0119749	0.189497	Up
Gm7598	-1.16008	-1.27207	0.0119749	0.189497	Down
Gramd1c	0.665038	1.08915	0.0120386	0.190397	No
Tssk4	1.04202	-0.894687	0.0120505	0.190476	Up
Sox2	-0.522435	5.50932	0.0120713	0.190687	No
Gm5868	-1.62865	-2.03272	0.0120982	0.190687	Down
BC048943	1.5314	-1.99235	0.0120982	0.190687	Up
Gja8	1.5314	-1.99235	0.0120982	0.190687	Up
Rnu6	1.5314	-1.99235	0.0120982	0.190687	Up
Gpr149	-0.566852	2.86307	0.0121394	0.191228	No
Cd38	-0.582881	2.44509	0.0121836	0.191815	No
Fam176a	-0.538329	3.9243	0.0122023	0.192001	No
Clspn	0.640444	1.4766	0.0122384	0.19246	No
3110001I22Rik	-0.612101	1.82976	0.0122777	0.19297	No
4930405A21Rik	-1.02715	-0.811018	0.0123053	0.192999	Down
Gimap9	-1.02715	-0.811018	0.0123053	0.192999	Down
Ripk4	1.02468	-0.803747	0.0123053	0.192999	Up
Gm10340	0.546869	3.44503	0.0123074	0.192999	No
Gm14022	0.808002	0.0761862	0.0123728	0.193914	No
Il20ra	-0.666625	1.1907	0.0124772	0.195424	No
Arrdc2	0.541443	3.56866	0.0124915	0.195424	No
Mir344-2	1.27727	-1.48901	0.0124967	0.195424	Up
Gm18628	-1.01152	-0.711719	0.0124972	0.195424	Down
Shisa6	0.529026	4.3781	0.0125344	0.195873	No
Igfbp7	-0.523725	4.92362	0.01254	0.195873	No
4930515G01Rik	1.11636	-1.13923	0.0125613	0.196095	Up
Gm15466	0.829465	-0.0641518	0.0126121	0.196776	No
Ihh	-1.43005	-1.71141	0.0126641	0.197257	Down
D630042P16Rik	1.35188	-1.73604	0.0126641	0.197257	Up
Sec14l4	1.35188	-1.73604	0.0126641	0.197257	Up
LOC100861741	-0.878511	-0.237263	0.012782	0.198981	No
Lpar2	0.910524	-0.489642	0.0127934	0.199047	No
Cdr1	0.52685	4.42417	0.0128079	0.19916	No
Serpinb1b	-0.924699	-0.35804	0.0128291	0.199379	No
6530402F18Rik	0.527207	4.33934	0.0129206	0.200688	No
Zfp184	-0.62142	1.6755	0.0129451	0.200957	No
9530026P05Rik	-0.752446	0.441536	0.0130042	0.201761	No
D730005E14Rik	-1.14053	-1.05415	0.013018	0.201777	Down
Ugt1a1	-0.578129	2.39766	0.0130197	0.201777	No
Gm16111	0.693492	0.886754	0.0130444	0.202047	No
Gm10560	0.59195	2.02535	0.0131784	0.203737	No
Ly6g6e	-0.701915	0.858717	0.0131865	0.203737	No
Gm2977	-1.72747	-2.15802	0.0131976	0.203737	Down
Spna1	-1.72747	-2.15802	0.0131976	0.203737	Down
1700054O19Rik	1.56814	-2.11861	0.0131976	0.203737	Up
Gm5737	1.56814	-2.11861	0.0131976	0.203737	Up
Gm19691	-0.566968	2.64841	0.0132579	0.204554	No
Cyp4f15	-0.518618	5.02522	0.0132765	0.204728	No
Gm5086	-0.678181	0.948226	0.0133034	0.205028	No
Birc7	1.22703	-1.35386	0.0133442	0.205544	Up
Gm20236	0.630427	1.43593	0.0133533	0.20557	No
Fam163a	0.545528	3.2044	0.0134065	0.206274	No
Myh1	-0.683495	0.922507	0.0134503	0.206834	No
2610035D17Rik	0.530624	3.89321	0.0134894	0.207319	No
Zcchc7	0.509529	6.66288	0.0135042	0.207433	No
Fgd5	-0.532583	3.85769	0.0135237	0.207617	No
Apcdd1	0.518546	4.81659	0.0135581	0.20803	No
Rdh1	1.01814	-0.857943	0.013628	0.208988	Up
Kcnd3	0.508986	6.41744	0.0137266	0.210196	No
Cenpa	-0.637248	1.31076	0.0137295	0.210196	No
Rbm38	-0.637248	1.31076	0.0137295	0.210196	No
Socs3	-0.575793	2.36575	0.0137889	0.210989	No
Rab3d	0.539196	3.40642	0.0138012	0.211062	No
Il27ra	-0.994014	-0.776642	0.0138158	0.211168	No
Fxyd2	-0.657141	1.22065	0.0138467	0.211524	No
Tenc1	-0.514891	5.08295	0.0138684	0.211738	No
Ptpn6	-0.549991	2.93073	0.0139107	0.212269	No
Cd209f	-1.30251	-1.55898	0.013932	0.212476	Down
Ampd1	-3.12588	-3.19833	0.0139512	0.212536	Down
Gm11843	-3.12588	-3.19833	0.0139512	0.212536	Down
Irx1	1.18601	-1.23028	0.0139996	0.213041	Up
Slc44a4	0.884719	-0.329046	0.0140028	0.213041	No
Rassf9	-0.676792	0.93297	0.0140074	0.213041	No
4933433G15Rik	0.889899	-0.393911	0.0140458	0.213391	No
A730085K08Rik	0.889899	-0.393911	0.0140458	0.213391	No
Mthfr-ps1	-0.935105	-0.475305	0.0140669	0.213595	No
Tgm4	-0.598382	1.95165	0.014083	0.213724	No
Nod1	-0.537319	3.41138	0.0141589	0.214757	No
B830017H08Rik	0.625838	1.45061	0.0141725	0.214785	No
Nmb	0.634821	1.3198	0.0141762	0.214785	No
Ugt1a6b	-0.541665	3.16006	0.0142931	0.2164	No
LOC100503831	1.61387	-2.25692	0.0143062	0.2164	Up
Mosc1	1.61387	-2.25692	0.0143062	0.2164	Up
Chrnb1	-0.545179	3.05291	0.0143452	0.216873	No
Mn1	-0.509785	5.45974	0.0143572	0.216936	No
Gm16702	0.561639	2.52671	0.0143885	0.217291	No
Gm16867	0.505974	6.20239	0.0144236	0.217702	No
Hist1h2ac	0.809107	0.0274715	0.0144488	0.217964	No
Il6ra	-0.540585	3.18835	0.0144919	0.21834	No
4930564K09Rik	-1.15682	-1.11631	0.0144973	0.21834	Down
Zfp957	-1.15682	-1.11631	0.0144973	0.21834	Down
Xlr3b	0.531684	3.52185	0.014508	0.218383	No
Gpr116	-0.504543	6.53345	0.0145198	0.218442	No
Aldh1a2	-0.549494	2.8636	0.0145717	0.218955	No
Pkdrej	0.671036	0.95015	0.0145775	0.218955	No
E030019B13Rik	-0.670194	0.943359	0.0145775	0.218955	No
Dlx5	-0.581448	2.07355	0.0146779	0.220343	No
Crhbp	0.522932	3.9024	0.0148115	0.222228	No
Gm12059	0.74318	0.399358	0.0148502	0.222688	No
Prrg4	0.782968	0.177338	0.0149159	0.223443	No
Ccbe1	-0.540348	3.11778	0.0149166	0.223443	No
Lcp2	-0.565281	2.38496	0.0149735	0.224175	No
Cpne4	0.504087	5.91775	0.0150024	0.224486	No
Gbp11	0.742254	0.36055	0.0150423	0.224962	No
Hrct1	-0.714307	0.519539	0.015051	0.22497	No
A330040F15Rik	-0.578423	2.19849	0.0150886	0.225412	No
Slc26a7	1.01107	-0.914242	0.0151306	0.225796	Up
Sun3	1.01107	-0.914242	0.0151306	0.225796	Up
Isg20	-0.882198	-0.308025	0.0152333	0.227207	No
Filip1	0.511358	4.62277	0.0152627	0.227512	No
Cacna1f	0.783396	0.0851398	0.0152783	0.227512	No
Dynlrb2	0.783396	0.0851398	0.0152783	0.227512	No
Tsku	0.631236	1.24941	0.0152996	0.227578	No
E330033L03	0.995606	-0.822114	0.01531	0.227578	No
Fpr1	0.876379	-0.367867	0.0153292	0.227578	No
Spry2	-0.503487	5.70999	0.0153341	0.227578	No
Ccl19-ps3	1.92912	-2.46261	0.0153481	0.227578	Up
A730013G03Rik	1.67234	-2.40979	0.0153481	0.227578	Up
Gm8172	1.67234	-2.40979	0.0153481	0.227578	Up
Rin2	-0.505019	5.41111	0.0153483	0.227578	No
Tnc	0.557694	2.50017	0.0154193	0.228508	No
Rbbp8	-0.521104	3.88287	0.0154516	0.228808	No
Uox	0.886723	-0.504431	0.0154611	0.228808	No
4933416M07Rik	0.970092	-0.653806	0.0154761	0.228808	No
Expi	0.970092	-0.653806	0.0154761	0.228808	No
Art3	-0.570101	2.27769	0.0155066	0.228808	No
Gm6252	-0.572298	2.21776	0.0155273	0.228808	No
Vwa3a	0.520913	3.82005	0.0155452	0.228808	No
Gm8297	0.663403	0.907582	0.015554	0.228808	No
5730412P04Rik	-1.33967	-1.64805	0.0155637	0.228808	Down
Rdh16	-1.33967	-1.64805	0.0155637	0.228808	Down
Zfa	-1.33967	-1.64805	0.0155637	0.228808	Down
5830473C10Rik	1.28987	-1.67078	0.0155637	0.228808	Up
Mboat1	0.55639	2.4623	0.0155794	0.228808	No
4931429L15Rik	-1.54943	-1.91746	0.0156043	0.228808	Down
Gm12952	-1.54943	-1.91746	0.0156043	0.228808	Down
Gm1979	-1.54943	-1.91746	0.0156043	0.228808	Down
Gm7435	-1.54943	-1.91746	0.0156043	0.228808	Down
Gm15013	-1.49525	-1.95405	0.0156043	0.228808	Down
1700085B03Rik	1.4426	-1.91471	0.0156043	0.228808	Up
Glb1l3	1.4426	-1.91471	0.0156043	0.228808	Up
0610040F04Rik	-0.517431	4.01634	0.0156221	0.228948	No
4930471C04Rik	1.1857	-1.30354	0.0156451	0.229008	Up
Tmprss11a	-1.12457	-1.29522	0.0156451	0.229008	Down
Gm10754	-0.530861	3.30342	0.0156509	0.229008	No
Cks1b	0.737147	0.414428	0.0156719	0.229194	No
Gm8159	0.682489	0.784771	0.0157415	0.230091	No
F830045P16Rik	-0.679333	0.8754	0.0157603	0.230245	No
4930479D17Rik	-0.630539	1.34988	0.0160457	0.233013	No
Galntl2	-0.555588	2.46735	0.0160601	0.233013	No
1190003K10Rik	2.57325	-3.07854	0.0160841	0.233013	Up
Gm12060	2.57325	-3.07854	0.0160841	0.233013	Up
Gm14556	2.57325	-3.07854	0.0160841	0.233013	Up
Gm5174	2.57325	-3.07854	0.0160841	0.233013	Up
Gm648	2.57325	-3.07854	0.0160841	0.233013	Up
Gm7646	2.57325	-3.07854	0.0160841	0.233013	Up
Gm9687	2.57325	-3.07854	0.0160841	0.233013	Up
Lypd2	2.57325	-3.07854	0.0160841	0.233013	Up
Vmn2r101	2.57325	-3.07854	0.0160841	0.233013	Up
2010010A06Rik	-2.44166	-2.95091	0.0160841	0.233013	Down
Gm18830	-2.44166	-2.95091	0.0160841	0.233013	Down
Gm6818	-2.44166	-2.95091	0.0160841	0.233013	Down
Gm7444	-2.44166	-2.95091	0.0160841	0.233013	Down
Sox15	-2.44166	-2.95091	0.0160841	0.233013	Down
1700080N15Rik	2.06245	-2.64038	0.0161862	0.233883	Up
Gm19590	2.06245	-2.64038	0.0161862	0.233883	Up
Gm7039	2.06245	-2.64038	0.0161862	0.233883	Up
Hist1h2bb	2.06245	-2.64038	0.0161862	0.233883	Up
Lt1	-1.86557	-2.55586	0.0161862	0.233883	Down
Gm15772	-0.518241	3.80365	0.0162143	0.234167	No
Rbm15	-0.516048	3.84255	0.0163041	0.235341	No
Adra2a	0.516772	3.80634	0.0163167	0.235402	No
C1qb	-0.499115	5.61356	0.0163441	0.235674	No
Serpina3g	-0.842093	-0.225023	0.0163564	0.235729	No
4932418E24Rik	-0.605244	1.62287	0.0164083	0.236354	No
BC013712	-0.645824	1.11648	0.0164656	0.237057	No
Nanos2	0.775256	0.0560906	0.0165118	0.237529	No
Myo15b	0.859562	-0.279656	0.0165202	0.237529	No
Vgll3	-0.657257	1.03251	0.0165326	0.237529	No
4930451C15Rik	0.652677	1.03572	0.0165326	0.237529	No
Gm17905	2.25733	-2.84299	0.016576	0.237565	Up
Gm19477	2.25733	-2.84299	0.016576	0.237565	Up
Ms4a1	2.25733	-2.84299	0.016576	0.237565	Up
Ankmy1	-1.11024	-1.07399	0.0165779	0.237565	Down
Gm4180	1.02142	-1.07543	0.0165779	0.237565	Up
Ppara	-0.527256	3.26934	0.016596	0.237702	No
Pyroxd2	0.595054	1.64902	0.0166509	0.238365	No
Cps1	-0.88419	-0.344754	0.0166733	0.238556	No
Slc35b3	0.509348	4.19477	0.0166885	0.238556	No
Ubash3b	0.503188	4.75602	0.0166942	0.238556	No
Cxcl17	-1.22976	-1.50182	0.0166986	0.238556	Down
Gm8482	-0.806827	0.00711572	0.0167362	0.238971	No
Samsn1	-0.596501	1.71852	0.0167742	0.239313	No
Bok	0.49814	5.38782	0.0167894	0.239313	No
Emid2	0.518897	3.56115	0.0168281	0.239313	No
Atp12a	-1.05571	-0.974117	0.0168426	0.239313	Down
Gm536	1.0034	-0.972815	0.0168426	0.239313	Up
Il10ra	-0.521665	3.50385	0.016851	0.239313	No
Murc	0.698385	0.515722	0.0168633	0.239313	No
Klhl38	0.698997	0.630938	0.0169032	0.239313	No
Plac8	-0.914386	-0.4885	0.0169322	0.239313	No
Rgag1	-0.635648	1.19582	0.0169387	0.239313	No
Gm6794	-1.00901	-0.880702	0.0170083	0.239313	Down
Gm15753	0.987845	-0.877007	0.0170083	0.239313	No
4930588K23Rik	-0.896017	-0.543916	0.0170282	0.239313	No
Rasl11a	0.63346	1.12568	0.0170398	0.239313	No
Nek10	0.667052	0.896896	0.017061	0.239313	No
Gnrh1	0.95182	-0.622663	0.0170933	0.239313	No
Slc22a21	0.595409	1.69328	0.0171244	0.239313	No
C330011M18Rik	0.600321	1.55981	0.0171339	0.239313	No
Xkr7	0.649469	1.04543	0.0171372	0.239313	No
Car1	5.93023	-3.70913	0.0172979	0.239313	Up
D030025P21Rik	5.93023	-3.70913	0.0172979	0.239313	Up
Gm15568	5.93023	-3.70913	0.0172979	0.239313	Up
Gm17926	5.93023	-3.70913	0.0172979	0.239313	Up
Gm4691	5.93023	-3.70913	0.0172979	0.239313	Up
Gm6386	5.93023	-3.70913	0.0172979	0.239313	Up
Gm7904	5.93023	-3.70913	0.0172979	0.239313	Up
Gm8866	5.93023	-3.70913	0.0172979	0.239313	Up
Gm949	5.93023	-3.70913	0.0172979	0.239313	Up
LOC100040160	5.93023	-3.70913	0.0172979	0.239313	Up
LOC100040363	5.93023	-3.70913	0.0172979	0.239313	Up
Mir5123	5.93023	-3.70913	0.0172979	0.239313	Up
Mir701	5.93023	-3.70913	0.0172979	0.239313	Up
1110028F11Rik	-5.74191	-3.73544	0.0172979	0.239313	Down
Aqp12	-5.74191	-3.73544	0.0172979	0.239313	Down
Bdkrb1	-5.74191	-3.73544	0.0172979	0.239313	Down
Bpifb4	-5.74191	-3.73544	0.0172979	0.239313	Down
Clec4f	-5.74191	-3.73544	0.0172979	0.239313	Down
Cyp4f39	-5.74191	-3.73544	0.0172979	0.239313	Down
Cyp4f40	-5.74191	-3.73544	0.0172979	0.239313	Down
Dhrs7c	-5.74191	-3.73544	0.0172979	0.239313	Down
Gm12369	-5.74191	-3.73544	0.0172979	0.239313	Down
Gm13378	-5.74191	-3.73544	0.0172979	0.239313	Down
Gm17814	-5.74191	-3.73544	0.0172979	0.239313	Down
Gm19382	-5.74191	-3.73544	0.0172979	0.239313	Down
Gm4166	-5.74191	-3.73544	0.0172979	0.239313	Down
Gm7042	-5.74191	-3.73544	0.0172979	0.239313	Down
Gm8667	-5.74191	-3.73544	0.0172979	0.239313	Down
Gm9119	-5.74191	-3.73544	0.0172979	0.239313	Down
Ighv1-19	-5.74191	-3.73544	0.0172979	0.239313	Down
Ighv1-26	-5.74191	-3.73544	0.0172979	0.239313	Down
Ighv1-80	-5.74191	-3.73544	0.0172979	0.239313	Down
Igkv12-41	-5.74191	-3.73544	0.0172979	0.239313	Down
Il22	-5.74191	-3.73544	0.0172979	0.239313	Down
Klra13-ps	-5.74191	-3.73544	0.0172979	0.239313	Down
[truncated: 25,773 more rows]

## Sheet: LMC_H vs NMC_H
Symbol	logFC	logCPM	PValue	FDR	Sig
Ttr	6.89574	8.33626	1.49641e-145	4.20131e-141	Up
Slc4a5	7.62638	4.04707	1.52635e-112	2.14269e-108	Up
Clic6	6.04861	5.07398	1.08223e-106	1.01283e-102	Up
F5	5.71931	4.94042	4.26495e-99	2.99357e-95	Up
Aqp1	6.00584	3.79565	1.82722e-90	1.02602e-86	Up
LOC100041504	8.16463	2.81031	3.69158e-89	1.6372e-85	Up
Ccl21c	7.90518	2.86421	4.08191e-89	1.6372e-85	Up
LOC100041593	7.68323	2.89989	1.11455e-88	3.91151e-85	Up
Tmem72	6.38927	3.25686	6.61682e-87	2.06415e-83	Up
Gm15808	9.62237	2.40101	4.03978e-82	1.13421e-78	Up
2010106C02Rik	-8.58223	2.53083	3.4244e-79	8.74032e-76	Down
Cldn2	5.29615	3.60093	4.85444e-78	1.13578e-74	Up
Kcne2	6.19819	2.73008	1.56697e-75	3.38417e-72	Up
Xlr3b	5.78894	2.93927	3.16522e-75	6.34762e-72	Up
Gm15941	6.38156	2.59251	7.88755e-75	1.47634e-71	Up
Folr1	4.97781	3.70549	8.0177e-74	1.40691e-70	Up
Mir504	-12.451	2.18271	3.02662e-73	4.99856e-70	Down
4930447A16Rik	6.16831	2.60206	4.13265e-73	6.44601e-70	Up
Gm10591	5.24361	3.23588	7.42123e-73	1.09662e-69	Up
Kcnj13	4.91307	3.57786	1.38011e-71	1.93739e-68	Up
Gm3227	-7.30192	2.21921	8.36781e-69	1.11874e-65	Down
A230065H16Rik	6.53891	2.17146	1.39255e-68	1.77715e-65	Up
Gm7335	6.46283	1.90728	3.47201e-62	4.23827e-59	Up
Otx2	4.82816	2.79751	6.81735e-62	7.97516e-59	Up
LOC100861610	3.8104	6.58941	1.16216e-61	1.30515e-58	Up
Gm19192	-11.8268	1.56627	1.72332e-58	1.86092e-55	Down
LOC100862177	4.41385	3.00654	3.94845e-58	4.1058e-55	Up
Six3os1	5.22273	2.11212	2.47556e-57	2.48228e-54	Up
Gm1987	6.59816	1.56714	7.97722e-57	7.72305e-54	Up
Gm13304	4.161	3.32601	1.75901e-56	1.6462e-53	Up
Wdr86	4.76829	2.32666	2.20403e-55	1.99614e-52	Up
Xlr3c	5.5705	1.79511	3.84343e-55	3.37213e-52	Up
Ctxn3	4.12834	3.12554	2.52388e-54	2.14729e-51	Up
Gm6855	5.70834	1.67058	2.80856e-54	2.31921e-51	Up
Gm20311	-11.6305	1.37303	3.25024e-54	2.60725e-51	Down
1500015O10Rik	3.87867	3.71711	5.48485e-54	4.27758e-51	Up
Gm6316	-7.00112	1.52711	1.30216e-53	9.8809e-51	Down
Gm20583	5.55289	1.65401	6.84573e-53	5.05791e-50	Up
Tuba-rs1	-11.5586	1.3024	1.31158e-52	9.44202e-50	Down
Gm19076	-11.483	1.22812	1.52181e-52	1.06816e-49	Down
Gm17807	-11.4341	1.18014	1.65089e-51	1.1305e-48	Down
Samd3	6.35247	1.32468	2.03995e-51	1.36366e-48	Up
Gm7399	11.3564	1.07601	4.57489e-51	2.98708e-48	Up
Steap1	5.07277	1.80744	5.8535e-51	3.73506e-48	Up
Gm19863	-6.87837	1.40722	6.30962e-51	3.93664e-48	Down
Gm13666	8.28231	1.0656	7.00955e-51	4.27826e-48	Up
1110059M19Rik	5.76507	1.40963	1.52703e-49	9.12189e-47	Up
Col6a3	3.48231	4.28646	2.00646e-48	1.17361e-45	Up
Abca4	3.4112	3.88907	1.63892e-45	9.39067e-43	Up
Fos	-3.39102	4.08078	2.47109e-45	1.38757e-42	Down
Wfikkn2	3.77058	2.57708	3.18532e-44	1.72228e-41	Up
Gm14092	-7.06017	1.03558	3.18986e-44	1.72228e-41	Down
Mir1933	11.0139	0.734781	3.65177e-44	1.93447e-41	Up
Gm20242	-11.0508	0.804991	6.83702e-44	3.55474e-41	Down
Col8a2	3.3835	3.57683	9.76245e-44	4.98347e-41	Up
Postn	3.38069	3.57426	1.11899e-43	5.61014e-41	Up
Wfdc2	5.45687	1.10847	3.69612e-43	1.82057e-40	Up
Gm9525	4.93884	1.2951	4.70615e-43	2.2781e-40	Up
Ace	3.06469	5.67945	4.26413e-42	2.02915e-39	Up
Prlr	3.10651	4.99454	4.54359e-42	2.12609e-39	Up
Ccdc135	3.2361	3.89974	5.16193e-42	2.37584e-39	Up
Gm18661	-10.942	0.698892	9.29799e-42	4.21049e-39	Down
Ccl21b	3.29144	3.50931	1.11802e-41	4.98246e-39	Up
Sulf1	3.06826	5.08068	2.03333e-41	8.91996e-39	Up
Krt18	4.17523	1.71173	5.20847e-41	2.24974e-38	Up
4933401P06Rik	3.73963	2.169	1.34786e-40	5.7337e-38	Up
Duox2	5.59319	0.835759	6.00461e-40	2.5162e-37	Up
Gm18908	-4.08801	1.8545	6.59517e-40	2.72303e-37	Down
Speer4b	3.94448	1.80467	1.23507e-39	5.02547e-37	Up
Gm715	10.7522	0.474486	2.379e-39	9.54183e-37	Up
Ebf2	4.28549	1.42056	2.95077e-39	1.16684e-36	Up
Isl1	5.37538	0.840611	7.30903e-39	2.85012e-36	Up
LOC100041599	3.0305	3.92986	3.96205e-38	1.52382e-35	Up
4933429O19Rik	7.60945	0.398375	5.38533e-38	2.04322e-35	Up
Zic4	3.04106	3.78286	7.86996e-38	2.94609e-35	Up
Gm6374	-6.20908	0.758016	1.25251e-37	4.62704e-35	Down
5330427O13Rik	4.80732	0.930862	1.78861e-37	6.52168e-35	Up
Eomes	3.24553	2.80524	2.15981e-37	7.7742e-35	Up
Col8a1	3.01444	3.57727	9.8747e-37	3.50939e-34	Up
Gm6807	-10.6508	0.415839	1.55374e-36	5.45286e-34	Down
Mir1192	-5.53962	0.814003	1.68169e-36	5.82902e-34	Down
4930405O22Rik	-10.5972	0.363829	1.15755e-35	3.96335e-33	Down
Gm15901	10.53	0.253767	2.0378e-35	6.89317e-33	Up
Zic1	2.77477	5.06391	4.14062e-35	1.38395e-32	Up
Sost	6.6103	0.318063	8.9869e-35	2.96843e-32	Up
Gm6254	-7.31196	0.37808	2.21553e-34	7.23292e-32	Down
Trpv4	2.93437	3.3277	2.70348e-34	8.72447e-32	Up
Gm15681	-10.5055	0.275076	3.98797e-34	1.27234e-31	Down
Gm16055	10.4415	0.166018	6.24656e-34	1.97054e-31	Up
LOC100862170	2.93458	3.18178	7.65966e-34	2.38947e-31	Up
Gm17848	-6.47336	0.468065	1.8048e-33	5.5683e-31	Down
Krt8	3.74441	1.40387	2.86856e-33	8.75411e-31	Up
C1qtnf5	2.68143	5.05472	3.61509e-33	1.07976e-30	Up
Mfrp	2.68143	5.05472	3.61509e-33	1.07976e-30	Up
Gm16585	7.31667	0.109423	4.2521e-33	1.25665e-30	Up
Mir1960	-10.4384	0.21025	4.53626e-33	1.32667e-30	Down
Gm15644	-10.4231	0.195437	8.40914e-33	2.43397e-30	Down
Mir103-2	5.35294	0.346929	2.84587e-32	8.15312e-30	Up
Gm18258	4.86734	0.537853	3.67374e-32	1.04186e-29	Up
Egr2	-3.31305	1.93872	1.15318e-31	3.23768e-29	Down
Sema3b	2.87648	2.8353	1.87709e-31	5.21794e-29	Up
Gm10855	-6.28175	0.284361	2.20682e-31	6.07439e-29	Down
Gm2296	-5.83548	0.39973	4.01869e-31	1.09542e-28	Down
Gm18823	7.18689	-0.0182869	4.33762e-31	1.17099e-28	Up
Lbp	2.61984	4.31592	6.64207e-31	1.77603e-28	Up
Col9a3	2.53438	5.30784	7.77802e-31	2.06015e-28	Up
Enpp2	2.49316	9.07529	8.40957e-31	2.20661e-28	Up
1700123O21Rik	-5.21152	0.501525	8.50127e-31	2.21002e-28	Down
Gabrr2	2.88497	2.62909	1.19805e-30	3.06875e-28	Up
Gm17082	-5.46712	0.439007	1.20232e-30	3.06875e-28	Down
Gm8428	5.04601	0.305328	2.08042e-30	5.26214e-28	Up
Gm17818	-10.2686	0.0465187	2.59918e-30	6.45792e-28	Down
Mir5110	-10.2686	0.0465187	2.59918e-30	6.45792e-28	Down
Mir1931	4.7379	0.41381	4.74981e-30	1.16979e-27	Up
Mir185	-10.2427	0.021524	5.01816e-30	1.22513e-27	Down
Gm6046	10.1823	-0.0905754	6.73922e-30	1.63112e-27	Up
Rpl36a-ps2	-4.26473	0.824616	7.69386e-30	1.84626e-27	Down
Slc39a4	3.35684	1.48353	9.59145e-30	2.28211e-27	Up
Sln	3.36818	1.38758	3.14755e-29	7.42611e-27	Up
Sostdc1	2.66322	3.22362	3.4019e-29	7.95931e-27	Up
Gyltl1b	6.24444	-0.0403616	5.19519e-29	1.20546e-26	Up
Gm18793	10.1153	-0.156831	5.55015e-29	1.27726e-26	Up
Gm20028	5.14029	0.141542	7.13105e-29	1.62774e-26	Up
Gm16580	-10.171	-0.0473419	7.2873e-29	1.64999e-26	Down
Xlr4a	4.54657	0.397411	1.11002e-28	2.49319e-26	Up
Gm15633	-4.55818	0.534246	1.72414e-28	3.84182e-26	Down
Cycs-ps1	-10.1338	-0.0830575	2.02521e-28	4.47715e-26	Down
Slc13a4	2.47733	4.25986	4.17466e-28	9.15685e-26	Up
S100g	-10.1053	-0.110441	5.68799e-28	1.23795e-25	Down
Gm20271	10.0084	-0.262245	2.06637e-27	4.46272e-25	Up
Rdh5	2.55347	3.21367	2.92262e-27	6.26377e-25	Up
Gm19815	3.8162	0.693861	3.00643e-27	6.39458e-25	Up
Gm6104	3.84984	0.643711	4.81869e-27	1.01721e-24	Up
Gm2178	-10.0364	-0.17645	6.60386e-27	1.38366e-24	Down
Gm3893	2.35771	5.05757	9.33663e-27	1.94174e-24	Up
Gm19760	-10.0161	-0.195882	9.42042e-27	1.94476e-24	Down
Ccl21a	2.83573	1.99696	1.03649e-26	2.12411e-24	Up
Gpx4-ps	-5.47607	0.0586012	1.43668e-26	2.92292e-24	Down
Gm19143	-9.99551	-0.215583	1.92428e-26	3.88676e-24	Down
LOC100862030	4.21154	0.364057	2.39616e-26	4.80532e-24	Up
4933405O20Rik	-9.97462	-0.235558	3.95088e-26	7.86702e-24	Down
Gm18132	-4.40557	0.392073	4.42021e-26	8.73956e-24	Down
Rnf133	-5.9361	-0.0446297	4.55592e-26	8.9449e-24	Down
Gm2069	-6.77428	-0.136934	4.80099e-26	9.36059e-24	Down
Gm16082	-9.96406	-0.245651	5.67222e-26	1.0983e-23	Down
Sult1c2	9.89309	-0.375898	8.82606e-26	1.69669e-23	Up
Igfn1	2.87238	1.72139	8.88352e-26	1.69669e-23	Up
Gm13425	4.73282	0.00542984	1.36735e-25	2.59391e-23	Up
Gm17914	-9.93192	-0.276365	1.69185e-25	3.18795e-23	Down
Gm12192	9.85249	-0.415843	2.8007e-25	5.20745e-23	Up
Gm18484	9.85249	-0.415843	2.8007e-25	5.20745e-23	Up
Scn5a	2.43357	3.09304	5.70614e-25	1.05398e-22	Up
Gm18398	9.82477	-0.443096	6.09378e-25	1.11823e-22	Up
Gm8807	9.81071	-0.456915	9.00946e-25	1.64253e-22	Up
Wdr72	4.09824	0.257818	1.2365e-24	2.23974e-22	Up
Kl	2.20127	6.0788	1.63237e-24	2.93784e-22	Up
Gm13379	9.78218	-0.484954	1.97858e-24	3.53826e-22	Up
Gm11416	-9.84251	-0.361648	2.27163e-24	4.03661e-22	Down
Prdm12	2.98503	1.24952	3.1361e-24	5.53768e-22	Up
Gpr133	2.40962	2.94642	3.93127e-24	6.8984e-22	Up
Gm18941	-9.81927	-0.383789	4.83124e-24	8.42496e-22	Down
Gm19035	9.75306	-0.513543	6.51625e-24	1.12239e-21	Up
Gm20555	9.75306	-0.513543	6.51625e-24	1.12239e-21	Up
Mir346	9.72335	-0.542704	1.45412e-23	2.48938e-21	Up
Mir105	9.70826	-0.557506	2.17756e-23	3.70529e-21	Up
Scara5	3.05303	1.02943	2.40159e-23	4.06187e-21	Up
Gm11968	2.96311	1.19801	2.47914e-23	4.16793e-21	Up
Gm15206	-4.9847	-0.0157828	2.52439e-23	4.21874e-21	Down
Defb11	9.6776	-0.587569	4.90772e-23	8.15321e-21	Up
Ecel1	2.2645	3.41187	7.4652e-23	1.2329e-20	Up
Tmem27	5.31448	-0.394134	1.93631e-22	3.17917e-20	Up
Mir30e	-9.68427	-0.512103	2.29441e-22	3.74522e-20	Down
Gm17212	9.61426	-0.649618	2.54416e-22	4.12889e-20	Up
Ccl19-ps2	2.83795	1.21297	2.66665e-22	4.30281e-20	Up
Gm18545	3.05163	0.907281	3.46443e-22	5.55813e-20	Up
LOC100862237	2.22547	3.31818	4.88445e-22	7.79181e-20	Up
4930545L23Rik	-2.98895	1.0903	5.43289e-22	8.61772e-20	Down
1700009P17Rik	2.51092	1.92643	5.60135e-22	8.83502e-20	Up
LOC100862228	2.2205	3.3141	5.88752e-22	9.23453e-20	Up
Gm16072	-9.64514	-0.549196	7.52453e-22	1.16717e-19	Down
Lhx8	5.72274	-0.546342	7.52453e-22	1.16717e-19	Up
Cdh3	3.29255	0.564563	8.68244e-22	1.33939e-19	Up
Gm15616	9.58151	-0.681661	8.90188e-22	1.36573e-19	Up
LOC673754	4.44005	-0.271684	1.32819e-21	2.02665e-19	Up
Gm16548	3.9657	2.00075e-06	1.85138e-21	2.80969e-19	Up
Ebf3	2.16301	3.41832	3.19351e-21	4.82048e-19	Up
Corin	2.46277	1.8089	6.44143e-21	9.6711e-19	Up
Oit1	3.92135	-0.0410669	6.5858e-21	9.83526e-19	Up
Slc16a8	2.371	2.11746	7.78557e-21	1.15655e-18	Up
Mir721	-9.54951	-0.639692	8.44747e-21	1.24827e-18	Down
1700001D01Rik	-6.36626	-0.522621	8.93667e-21	1.31364e-18	Down
Slc10a4	2.90066	0.856108	9.82594e-21	1.43684e-18	Up
Rbm47	2.48323	1.7282	9.9356e-21	1.44535e-18	Up
4930579C15Rik	2.81356	1.0006	1.40622e-20	2.03511e-18	Up
Pon1	4.2092	-0.273261	1.54163e-20	2.21963e-18	Up
Cd74	2.2583	2.44976	2.00726e-20	2.87529e-18	Up
BC067074	2.18468	2.80786	2.56365e-20	3.65366e-18	Up
H2-Aa	2.58077	1.33484	5.00887e-20	7.10248e-18	Up
Xlr3a	2.7621	0.98966	5.45311e-20	7.69354e-18	Up
Siglec1	3.12876	0.478839	1.00137e-19	1.40573e-17	Up
Mlf1	2.45618	1.56351	1.32929e-19	1.85677e-17	Up
Angptl2	2.15746	2.68104	1.50603e-19	2.09323e-17	Up
Gm18408	-9.44708	-0.736323	1.53014e-19	2.11627e-17	Down
Chat	3.05371	0.470513	1.63708e-19	2.25308e-17	Up
Gm20111	-9.43183	-0.750679	2.3304e-19	3.19162e-17	Down
Dmrtb1	2.91655	0.65652	2.36486e-19	3.2231e-17	Up
Gm6197	6.28885	-0.892407	2.45415e-19	3.32863e-17	Up
Gm7331	-3.48602	0.225502	3.60962e-19	4.87229e-17	Down
Tmprss11a	2.94792	0.538878	5.19675e-19	6.98104e-17	Up
E230013L22Rik	5.47227	-0.786336	5.434e-19	7.265e-17	Up
Gm2163	1.91793	4.80936	6.87864e-19	9.15283e-17	Up
Gm18021	-9.36919	-0.809592	8.32003e-19	1.09156e-16	Down
Mir691	-9.36919	-0.809592	8.32003e-19	1.09156e-16	Down
Mir872	-9.36919	-0.809592	8.32003e-19	1.09156e-16	Down
LOC100861661	1.9625	4.00421	8.95415e-19	1.16929e-16	Up
Mir3971	9.30888	-0.947402	9.40652e-19	1.22267e-16	Up
E030019B13Rik	2.56395	1.11913	9.87282e-19	1.27737e-16	Up
Gm11960	-6.18505	-0.692214	1.08086e-18	1.38567e-16	Down
Gm3386	5.00673	-0.687514	1.08086e-18	1.38567e-16	Up
Sfrp5	2.90547	0.551775	1.08858e-18	1.38923e-16	Up
G630093K05Rik	3.27225	0.117119	1.5253e-18	1.93776e-16	Up
Mdfic	2.07786	2.70762	2.00273e-18	2.53282e-16	Up
Ntrk1	3.71596	-0.2298	2.39868e-18	3.01998e-16	Up
A430090L17Rik	-3.42752	0.17343	2.48227e-18	3.11126e-16	Down
Tgfbi	2.01371	3.1171	2.4978e-18	3.11681e-16	Up
Col9a1	2.37044	1.45401	3.86306e-18	4.79909e-16	Up
Nek5	2.26734	1.7378	4.17407e-18	5.16261e-16	Up
Gm20157	-3.10741	0.343334	6.97125e-18	8.58443e-16	Down
E030010N08Rik	2.01646	2.83089	7.11197e-18	8.71946e-16	Up
Wdr16	2.0996	2.3292	7.55579e-18	9.22332e-16	Up
C030048H21Rik	2.05172	2.61705	7.59393e-18	9.22975e-16	Up
Vwa5b1	2.09675	2.34466	7.63372e-18	9.23812e-16	Up
Gm15617	9.20522	-1.04791	9.20566e-18	1.10926e-15	Up
Krt5	-4.09379	-0.287932	9.28671e-18	1.11425e-15	Down
A2m	1.93673	3.37728	1.26064e-17	1.50611e-15	Up
Gja6	3.50718	-0.163334	1.37461e-17	1.63532e-15	Up
Gm18949	3.74395	-0.351766	1.43764e-17	1.70308e-15	Up
Gm6402	2.51867	0.939031	1.72887e-17	2.03949e-15	Up
Gm7819	1.84583	4.69209	1.79858e-17	2.11285e-15	Up
Epn3	2.01597	2.66471	1.86121e-17	2.1773e-15	Up
Scd4	2.32607	1.39792	1.95309e-17	2.27531e-15	Up
Mir1936	9.16157	-1.09013	2.32721e-17	2.69921e-15	Up
Rab20	3.10251	0.12389	2.33619e-17	2.69921e-15	Up
Ttc21a	1.92407	3.27351	2.78028e-17	3.19915e-15	Up
Gm11653	-9.21743	-0.951804	4.17918e-17	4.78917e-15	Down
Pld5	1.89117	3.50884	4.57442e-17	5.22078e-15	Up
C3	2.1077	1.9947	5.18297e-17	5.89138e-15	Up
Gm10931	2.97422	0.219009	5.55846e-17	6.29271e-15	Up
Cox8b	3.51379	-0.279576	8.5821e-17	9.67674e-15	Up
Gm6152	9.09352	-1.15582	9.51107e-17	1.06388e-14	Up
Gm7445	9.09352	-1.15582	9.51107e-17	1.06388e-14	Up
Serpinb1b	2.39739	1.0832	9.79797e-17	1.09162e-14	Up
Gm10714	2.59454	0.631458	1.28913e-16	1.43058e-14	Up
Gm10860	2.33269	1.14987	1.64909e-16	1.82282e-14	Up
Gm7068	-1.97771	2.51679	2.04394e-16	2.25042e-14	Down
9030204H09Rik	-5.13665	-0.790666	2.0663e-16	2.26614e-14	Down
Gm20169	2.98631	0.0944799	2.25716e-16	2.46584e-14	Up
Fap	2.18495	1.54678	2.3209e-16	2.52565e-14	Up
Arc	-1.7343	6.80427	2.35072e-16	2.54821e-14	Down
LOC100041516	1.79446	4.20219	2.49201e-16	2.69098e-14	Up
Gm18989	-9.12567	-1.03742	2.50387e-16	2.69344e-14	Down
Slc47a1	2.52207	0.716676	2.72166e-16	2.91654e-14	Up
Spata18	2.14665	1.62431	3.143e-16	3.35524e-14	Up
Eid3	-3.02628	0.193274	3.51058e-16	3.73345e-14	Down
Cndp1	2.62044	0.532899	4.54953e-16	4.82009e-14	Up
1500016L03Rik	2.74838	0.314111	4.92286e-16	5.19602e-14	Up
Igf2	1.71491	6.53309	5.03656e-16	5.29612e-14	Up
Igfbp2	1.7299	5.10992	6.13726e-16	6.42947e-14	Up
Cxcl5	2.30622	1.08106	6.29441e-16	6.56958e-14	Up
Sp8	1.96517	2.23054	8.05586e-16	8.3769e-14	Up
Gm4787	-2.50144	0.795973	8.43592e-16	8.73974e-14	Down
Col4a3	2.18561	1.3944	8.91687e-16	9.20405e-14	Up
Gm17843	-9.06767	-1.09139	9.7909e-16	1.00064e-13	Down
Gm18535	-9.06767	-1.09139	9.7909e-16	1.00064e-13	Down
Htr2b	-2.21177	1.41464	9.80109e-16	1.00064e-13	Down
Gm18821	-5.07041	-0.851351	1.09012e-15	1.10892e-13	Down
1700003M02Rik	2.14183	1.46258	1.28195e-15	1.29935e-13	Up
Gpr88	1.78357	3.60008	1.33428e-15	1.34752e-13	Up
9130017K11Rik	1.96315	2.18386	1.34991e-15	1.35843e-13	Up
Wdr69	1.93009	2.33015	1.49462e-15	1.49868e-13	Up
Dnajb13	2.47473	0.641676	1.59385e-15	1.59249e-13	Up
Mc3r	3.46099	-0.460421	2.4559e-15	2.4451e-13	Up
Gm18157	4.15088	-0.792491	2.48099e-15	2.45269e-13	Up
Rpl13-ps1	4.15088	-0.792491	2.48099e-15	2.45269e-13	Up
Gm4988	-1.7633	3.68377	2.73163e-15	2.68589e-13	Down
Gm9171	8.94696	-1.29675	2.75344e-15	2.68589e-13	Up
Gm15452	8.92102	-1.32161	2.75344e-15	2.68589e-13	Up
Gm19967	-3.36759	-0.240693	2.75515e-15	2.68589e-13	Down
Aox3	1.94102	2.11034	3.20511e-15	3.11372e-13	Up
LOC100861934	4.36524	-0.898885	3.85913e-15	3.73617e-13	Up
Gm15573	-9.00725	-1.14748	3.89954e-15	3.74943e-13	Down
Gm12653	5.09983	-1.13842	3.89954e-15	3.74943e-13	Up
Gm10196	3.63142	-0.617864	4.02063e-15	3.85267e-13	Up
Gm17797	8.8946	-1.3469	4.49613e-15	4.29365e-13	Up
1500035N22Rik	-2.12351	1.50582	4.55023e-15	4.33058e-13	Down
Cldn1	1.84368	2.58827	5.71635e-15	5.42204e-13	Up
C130074G19Rik	1.67176	4.87868	5.99169e-15	5.66406e-13	Up
Pon3	1.91861	2.12096	6.31657e-15	5.95114e-13	Up
Ccdc108	1.68916	4.48718	6.53805e-15	6.13921e-13	Up
Gm19409	2.09899	1.3771	6.85208e-15	6.41263e-13	Up
Cacng5	1.68388	4.5806	7.02165e-15	6.5495e-13	Up
Mir3109	8.86769	-1.37263	7.35991e-15	6.84228e-13	Up
Dnahc10	1.74294	3.42833	8.22756e-15	7.62366e-13	Up
Gm19618	2.31715	0.771017	9.43041e-15	8.70948e-13	Up
Magel2	1.89289	2.1557	9.56237e-15	8.8024e-13	Up
Gm18102	-8.96551	-1.18615	9.9007e-15	9.02507e-13	Down
Gm18314	-8.96551	-1.18615	9.9007e-15	9.02507e-13	Down
Gm17541	5.05183	-1.18331	9.9007e-15	9.02507e-13	Up
Fau-ps1	8.84027	-1.39881	1.20778e-14	1.0974e-12	Up
Slc26a7	3.76822	-0.679117	1.26724e-14	1.14771e-12	Up
Glb1l2	2.0513	1.47079	1.43481e-14	1.29529e-12	Up
4930438E09Rik	5.02722	-1.20628	1.5826e-14	1.42414e-12	Up
Hc	2.36296	0.651817	1.64459e-14	1.4752e-12	Up
LOC100862293	1.69901	3.74608	1.68595e-14	1.50748e-12	Up
Nespas	2.77176	0.0436876	1.75168e-14	1.56127e-12	Up
Col17a1	3.16242	-0.358345	2.03318e-14	1.80644e-12	Up
Gm2172	1.69173	3.73784	2.16416e-14	1.91675e-12	Up
Vmn2r30	2.44862	0.508714	2.23264e-14	1.97119e-12	Up
Vat1l	1.61581	5.72477	2.42926e-14	2.13805e-12	Up
Gm16364	-1.9333	1.91925	2.63725e-14	2.31385e-12	Down
Tc2n	2.7487	0.0239459	3.0687e-14	2.68401e-12	Up
Gm12741	-8.73652	-1.39709	3.27725e-14	2.84867e-12	Down
Mir301	-8.73652	-1.39709	3.27725e-14	2.84867e-12	Down
Atp6ap1l	2.03402	1.40893	3.465e-14	3.00257e-12	Up
Dnahc12	1.73448	3.02115	3.65133e-14	3.1543e-12	Up
1700027A23Rik	2.15662	1.00582	4.01701e-14	3.45955e-12	Up
Cdhr4	1.71686	3.16209	4.06524e-14	3.47307e-12	Up
AA543401	-8.90055	-1.2462	4.06981e-14	3.47307e-12	Down
Gm3668	-8.90055	-1.2462	4.06981e-14	3.47307e-12	Down
4930480K15Rik	2.12981	1.09515	4.5213e-14	3.84667e-12	Up
Bmp6	1.68604	3.4551	4.74365e-14	4.02364e-12	Up
4921511C10Rik	-2.19797	0.981338	6.68381e-14	5.65225e-12	Down
Gm20381	1.62262	4.35949	7.16775e-14	6.04329e-12	Up
4932418E24Rik	2.02111	1.29742	8.57297e-14	7.20643e-12	Up
E330033L03	2.499	0.252466	8.61114e-14	7.21691e-12	Up
1700024G13Rik	2.76413	-0.0975923	9.64561e-14	8.05983e-12	Up
Ube2nl	-3.22215	-0.367628	9.92243e-14	8.26654e-12	Down
4833427G06Rik	2.22862	0.727969	1.02861e-13	8.54416e-12	Up
Gm7686	-8.83252	-1.30891	1.05572e-13	8.74347e-12	Down
Vgll3	-1.94285	1.68731	1.08343e-13	8.94654e-12	Down
Tmem212	1.66412	3.41207	1.10424e-13	9.09165e-12	Up
Dynlrb2	1.9443	1.56353	1.21212e-13	9.95075e-12	Up
Mpzl2	2.32964	0.485161	1.38864e-13	1.13666e-11	Up
Gm534	8.72506	-1.50849	1.49345e-13	1.21537e-11	Up
Gm18364	-8.66009	-1.46703	1.49345e-13	1.21537e-11	Down
Npas4	-1.61451	4.1054	1.60887e-13	1.30551e-11	Down
Ttc18	1.73127	2.61362	1.67449e-13	1.35395e-11	Up
Fosb	-1.67373	3.22585	1.67821e-13	1.35395e-11	Down
Lepr	1.74212	2.50327	1.70189e-13	1.36912e-11	Up
Pcolce	1.6642	3.21265	1.85695e-13	1.48768e-11	Up
3300002A11Rik	1.77105	2.26976	1.85987e-13	1.48768e-11	Up
Hydin	1.65507	3.2729	1.98472e-13	1.58304e-11	Up
Gm20094	-2.29368	0.663007	2.20624e-13	1.75474e-11	Down
2900060B14Rik	8.69475	-1.53723	2.48909e-13	1.93584e-11	Up
Gm13216	8.69475	-1.53723	2.48909e-13	1.93584e-11	Up
Gm853	8.69475	-1.53723	2.48909e-13	1.93584e-11	Up
Mir218-2	8.69475	-1.53723	2.48909e-13	1.93584e-11	Up
1700084J12Rik	-8.63368	-1.49113	2.48909e-13	1.93584e-11	Down
1700108J01Rik	-8.63368	-1.49113	2.48909e-13	1.93584e-11	Down
Gm18219	-8.63368	-1.49113	2.48909e-13	1.93584e-11	Down
Gm18220	-8.63368	-1.49113	2.48909e-13	1.93584e-11	Down
Crhr2	1.75924	2.29144	2.69118e-13	2.08723e-11	Up
Mir204	3.33883	-0.715683	2.87136e-13	2.22083e-11	Up
Gm13303	1.59425	4.00974	2.99493e-13	2.31005e-11	Up
4930451C15Rik	1.74164	2.36646	3.12556e-13	2.4042e-11	Up
Ccdc153	1.63755	3.31685	3.17136e-13	2.43276e-11	Up
Cdkn1c	1.68667	2.75441	3.55345e-13	2.71844e-11	Up
Plac9	1.6869	2.72236	3.70593e-13	2.82739e-11	Up
Ttll9	1.91085	1.49484	3.72917e-13	2.83741e-11	Up
Rd3	2.36612	0.361198	3.81501e-13	2.89487e-11	Up
E230008N13Rik	1.7555	2.18611	4.43498e-13	3.35624e-11	Up
4933404M02Rik	1.99465	1.16759	4.96532e-13	3.74748e-11	Up
Ak7	1.59935	3.61307	5.45427e-13	4.10547e-11	Up
Gm13311	8.63217	-1.59646	6.97018e-13	5.23248e-11	Up
Slco2a1	-1.65345	2.92939	7.03583e-13	5.26768e-11	Down
Gm14021	4.81354	-1.40422	7.2951e-13	5.44727e-11	Up
Fam47e	2.26675	0.433659	8.20302e-13	6.10897e-11	Up
Wdr93	2.12803	0.731416	8.99431e-13	6.68054e-11	Up
Rrh	2.58883	-0.0487213	1.00257e-12	7.42698e-11	Up
Gm15636	8.59983	-1.62699	1.17118e-12	8.60786e-11	Up
Gm6058	-8.55143	-1.56601	1.17118e-12	8.60786e-11	Down
Gm15843	-8.52294	-1.59187	1.17118e-12	8.60786e-11	Down
Tmem184a	3.18898	-0.701212	1.2317e-12	9.02906e-11	Up
Gm5880	4.37038	-1.27999	1.26833e-12	9.27337e-11	Up
2410004P03Rik	1.68433	2.41287	1.3634e-12	9.94255e-11	Up
Gm18990	-4.72773	-1.16198	1.71351e-12	1.24634e-10	Down
Ano1	1.59224	3.16223	1.86844e-12	1.35551e-10	Up
Zfp474	1.90641	1.24147	1.97286e-12	1.42758e-10	Up
Ccl19	1.95097	1.09494	2.01643e-12	1.45535e-10	Up
Acss3	1.73421	2.00562	2.05229e-12	1.47744e-10	Up
Lgals3bp	1.50035	4.76105	2.14086e-12	1.53726e-10	Up
Glp1r	1.8807	1.36723	2.16859e-12	1.55319e-10	Up
Gm10600	1.71388	2.08741	2.23754e-12	1.5985e-10	Up
Slc5a7	1.88702	1.32516	2.30861e-12	1.64509e-10	Up
Gm4017	2.76414	-0.326518	2.91033e-12	2.06862e-10	Up
Avpr1a	2.56287	-0.133282	2.93854e-12	2.08339e-10	Up
Bhmt	4.75479	-1.45816	3.18385e-12	2.25163e-10	Up
Gm18212	8.5329	-1.69001	3.33429e-12	2.34034e-10	Up
Mir5108	-8.46421	-1.64507	3.33429e-12	2.34034e-10	Down
Gm20038	5.4734	-1.66116	3.33429e-12	2.34034e-10	Up
Mycbpap	1.68684	2.158	3.35308e-12	2.34766e-10	Up
Gm9780	1.55982	3.30341	3.46988e-12	2.42339e-10	Up
A730046J19Rik	2.80562	-0.376313	3.60798e-12	2.50737e-10	Up
Lhx1	2.80562	-0.376313	3.60798e-12	2.50737e-10	Up
Gm13807	2.25733	0.351085	3.94986e-12	2.73818e-10	Up
Msx1	1.57149	3.03591	4.52202e-12	3.1271e-10	Up
Upb1	3.81042	-1.10197	4.72798e-12	3.26149e-10	Up
Gm7850	4.2881	-1.35483	5.18276e-12	3.56645e-10	Up
Gm3672	4.72449	-1.48589	5.22709e-12	3.58816e-10	Up
Rgs22	1.62149	2.50616	5.49609e-12	3.76362e-10	Up
Lect1	1.67161	2.09745	5.77549e-12	3.94532e-10	Up
Cdr2	1.49543	4.05422	6.27124e-12	4.27358e-10	Up
Gm221	1.78612	1.50837	6.31954e-12	4.29606e-10	Up
Ier2	-1.58026	2.89636	7.02476e-12	4.76394e-10	Down
Spef2	1.77936	1.55533	7.15176e-12	4.83838e-10	Up
LOC100534380	-3.87069	-1.02855	7.35336e-12	4.96281e-10	Down
Sh3rf2	2.85151	-0.524175	7.74274e-12	5.21307e-10	Up
Gm10393	1.53139	3.26864	8.40879e-12	5.64797e-10	Up
Wdr96	1.48758	3.96193	9.10174e-12	6.08556e-10	Up
Mir483	1.80568	1.39868	9.10364e-12	6.08556e-10	Up
Gm19500	1.48992	3.89789	9.58994e-12	6.35727e-10	Up
9530036M11Rik	8.4627	-1.75585	9.60067e-12	6.35727e-10	Up
Gm11242	8.4627	-1.75585	9.60067e-12	6.35727e-10	Up
Gm18368	-8.40299	-1.70035	9.60067e-12	6.35727e-10	Down
Tcea3	2.22686	0.287406	1.00134e-11	6.61497e-10	Up
Dnahc11	1.54029	3.00858	1.18151e-11	7.7869e-10	Up
Efhb	1.92013	0.949804	1.33401e-11	8.77135e-10	Up
6030429G01Rik	1.70444	1.77671	1.37428e-11	9.01502e-10	Up
Inmt	1.95045	0.818319	1.45128e-11	9.49793e-10	Up
1500012K07Rik	-1.56695	2.73707	1.50334e-11	9.81579e-10	Down
Gm9209	3.42891	-0.982636	1.5666e-11	1.02051e-09	Up
Dusp1	-1.44445	4.56869	1.60326e-11	1.04197e-09	Down
4930564C03Rik	8.42628	-1.7899	1.63617e-11	1.05603e-09	Up
Olfr1507	8.42628	-1.7899	1.63617e-11	1.05603e-09	Up
Rpl7a-ps5	-8.37137	-1.72883	1.63617e-11	1.05603e-09	Down
Sult1c1	2.45891	-0.157059	1.71743e-11	1.10593e-09	Up
Gpr98	1.50237	3.34015	1.78979e-11	1.14989e-09	Up
Ubxn10	1.59212	2.36343	2.05809e-11	1.31924e-09	Up
Gm15355	-3.31958	-0.766056	2.09056e-11	1.337e-09	Down
Msx1as	1.56641	2.52465	2.17847e-11	1.39006e-09	Up
Gm6870	2.48127	-0.201229	2.25081e-11	1.43296e-09	Up
Pla2g5	1.75451	1.43002	2.69166e-11	1.70975e-09	Up
Gm9529	8.38892	-1.82475	2.79657e-11	1.77238e-09	Up
Aebp1	1.42528	4.49036	2.82403e-11	1.78576e-09	Up
Gm626	1.55776	2.50058	2.83635e-11	1.78951e-09	Up
LOC100041549	1.45496	3.81242	2.98183e-11	1.87708e-09	Up
Sytl3	3.28403	-0.926497	3.0421e-11	1.91074e-09	Up
Ces1d	2.41139	-0.1362	3.06093e-11	1.91827e-09	Up
Musk	1.70741	1.56302	3.17876e-11	1.98768e-09	Up
Tekt1	1.55326	2.45519	4.01283e-11	2.50365e-09	Up
Gm216	1.54563	2.49157	4.18824e-11	2.60729e-09	Up
Ttll6	1.79236	1.15307	4.67637e-11	2.90473e-09	Up
Mir128-1	1.8893	0.816639	5.39795e-11	3.34554e-09	Up
Btg2	-1.3972	4.8423	5.48449e-11	3.38873e-09	Down
Gpr153	1.43009	3.89052	5.49179e-11	3.38873e-09	Up
Mapk15	1.59092	2.05332	5.89837e-11	3.63164e-09	Up
Zic2	1.39529	4.67342	6.09216e-11	3.74275e-09	Up
1700026L06Rik	2.33639	-0.084642	6.878e-11	4.2163e-09	Up
1700012B09Rik	2.11814	0.276788	7.48698e-11	4.57962e-09	Up
Gpr50	2.79612	-0.674655	7.91513e-11	4.83098e-09	Up
Baiap3	1.39971	4.39161	7.96264e-11	4.84944e-09	Up
Fbxw19	8.31115	-1.89703	8.24314e-11	4.99858e-09	Up
Mir1190	-8.27215	-1.81787	8.24314e-11	4.99858e-09	Down
Ankfn1	1.88303	0.765706	8.53144e-11	5.16226e-09	Up
Tgtp1	1.6069	1.87228	8.55027e-11	5.16253e-09	Up
Gm15558	2.15026	0.185718	8.60242e-11	5.18286e-09	Up
Dnahc14	1.52401	2.42742	9.18443e-11	5.52167e-09	Up
Cnga3	2.91595	-0.804834	9.28042e-11	5.56746e-09	Up
Bnc2	2.64356	-0.513331	9.35417e-11	5.59974e-09	Up
LOC100861670	1.37108	4.81916	1.14327e-10	6.82943e-09	Up
Gm3902	-2.68563	-0.465765	1.32516e-10	7.89918e-09	Down
Crb3	2.45514	-0.356944	1.33815e-10	7.95975e-09	Up
Wdr52	1.36824	4.54472	1.50827e-10	8.95266e-09	Up
Cpn1	2.34242	-0.192691	1.67004e-10	9.89198e-09	Up
LOC100862171	-1.36189	4.65308	1.80829e-10	1.06883e-08	Down
Slco1a5	2.03392	0.282798	2.20167e-10	1.29862e-08	Up
Junb	-1.3394	5.43198	2.2363e-10	1.31628e-08	Down
Slc6a20a	1.34645	4.88632	2.28411e-10	1.34161e-08	Up
AU021034	1.57873	1.82284	2.40519e-10	1.40977e-08	Up
Acox2	2.19267	-0.0466356	2.44218e-10	1.42847e-08	Up
Steap4	1.95892	0.483157	2.458e-10	1.43254e-08	Up
Defb9	8.27064	-1.93453	2.45934e-10	1.43254e-08	Up
Chrne	2.52554	-0.446664	2.51025e-10	1.45917e-08	Up
Gm19240	1.67344	1.32651	2.65178e-10	1.53825e-08	Up
Foxp2	1.56227	1.87609	2.67478e-10	1.54839e-08	Up
Coch	1.42451	3.0761	2.70569e-10	1.56307e-08	Up
Rmst	1.49138	2.37871	2.96989e-10	1.71217e-08	Up
Slc17a6	1.33997	4.72263	3.06142e-10	1.76132e-08	Up
AA666905	-2.51141	-0.325326	3.18276e-10	1.82739e-08	Down
Gm18517	1.95176	0.447588	3.23242e-10	1.85211e-08	Up
Cldn9	3.40208	-1.21624	3.35548e-10	1.91871e-08	Up
Uox	2.07612	0.16662	3.37711e-10	1.92715e-08	Up
Gm13284	1.93847	0.496533	3.42885e-10	1.95271e-08	Up
Ak8	1.63882	1.4228	3.52923e-10	2.0058e-08	Up
Apold1	-1.45348	2.68924	3.81453e-10	2.16357e-08	Down
1700066O22Rik	3.54793	-1.3347	3.87113e-10	2.19124e-08	Up
Tnni3	2.11479	0.0304184	4.42618e-10	2.50039e-08	Up
Trpm3	1.29898	7.0191	4.80478e-10	2.70882e-08	Up
H2-Eb1	1.61456	1.46835	5.38143e-10	3.02783e-08	Up
4931429I11Rik	2.06473	0.157599	5.41747e-10	3.04139e-08	Up
Gm10503	1.35554	3.80669	5.42719e-10	3.04139e-08	Up
Gm10302	3.02675	-0.987126	5.5925e-10	3.12779e-08	Up
Gm16201	1.50424	2.06897	5.71449e-10	3.18966e-08	Up
Foxj1	1.34431	3.97149	5.86566e-10	3.26755e-08	Up
Enkur	1.41981	2.70724	6.35914e-10	3.53543e-08	Up
4933408N05Rik	1.7657	0.851396	6.52106e-10	3.61829e-08	Up
B230104I21Rik	1.45908	2.35507	7.18284e-10	3.97762e-08	Up
4932438H23Rik	1.67093	1.12734	7.42898e-10	4.10583e-08	Up
Lrrc23	1.38783	3.04584	7.5641e-10	4.17229e-08	Up
Itih2	1.48326	2.10694	7.71198e-10	4.24552e-08	Up
Gm11526	-3.06039	-0.987274	8.26172e-10	4.53926e-08	Down
Chrna10	4.38029	-1.7962	8.46962e-10	4.6444e-08	Up
Lrrc36	1.4273	2.51305	9.40108e-10	5.14512e-08	Up
C78197	2.04685	0.103547	9.4444e-10	5.15877e-08	Up
H2afy3	-2.35565	-0.290307	1.2276e-09	6.69242e-08	Down
Agxt2l1	1.28027	5.37731	1.23656e-09	6.72824e-08	Up
Popdc3	-1.47479	2.12396	1.24923e-09	6.784e-08	Down
Gm12363	8.1418	-2.05311	1.29729e-09	6.96418e-08	Up
Kir3dl1	-8.08991	-1.98004	1.29729e-09	6.96418e-08	Down
Gm13360	-8.05053	-2.01484	1.29729e-09	6.96418e-08	Down
Gm14994	-8.05053	-2.01484	1.29729e-09	6.96418e-08	Down
Gm15006	-8.05053	-2.01484	1.29729e-09	6.96418e-08	Down
Gm4917	-8.05053	-2.01484	1.29729e-09	6.96418e-08	Down
Trpc3	1.30997	4.09268	1.34276e-09	7.19451e-08	Up
Tcfl5	1.90734	0.319222	1.45372e-09	7.7742e-08	Up
Zic3	1.3954	2.62106	1.6356e-09	8.73024e-08	Up
Ifi27l2b	3.67634	-1.5198	1.69869e-09	9.04978e-08	Up
Sgms2	1.3416	3.24255	1.75933e-09	9.35511e-08	Up
Vmn2r47	2.74117	-0.952322	1.90195e-09	1.00944e-07	Up
Slc12a8	1.59934	1.25676	1.94849e-09	1.03218e-07	Up
Gm18743	-2.85671	-0.821776	1.96314e-09	1.03799e-07	Down
Scube3	1.37045	2.77758	1.996e-09	1.05338e-07	Up
BC051142	1.40475	2.44645	2.0812e-09	1.09628e-07	Up
LOC68395	1.3777	2.68637	2.08538e-09	1.09643e-07	Up
Cdhr3	1.32041	3.50371	2.09236e-09	1.09804e-07	Up
Ccdc11	1.66583	0.98719	2.26604e-09	1.18602e-07	Up
5730588L14Rik	8.09616	-2.09484	2.27269e-09	1.18602e-07	Up
Gm2240	8.09616	-2.09484	2.27269e-09	1.18602e-07	Up
Gm10578	3.45887	-1.41234	2.34787e-09	1.22298e-07	Up
Gm19935	1.3674	2.73028	2.41201e-09	1.25175e-07	Up
Gm19337	4.30037	-1.86691	2.41201e-09	1.25175e-07	Up
Slc16a9	1.38507	2.54168	2.46215e-09	1.27541e-07	Up
Frem1	1.29999	3.75839	2.59259e-09	1.34051e-07	Up
Gm14890	-4.27742	-1.56046	2.72686e-09	1.40734e-07	Down
Plin4	1.28798	3.98221	2.75919e-09	1.42141e-07	Up
Gm4073	2.71775	-0.97184	2.7836e-09	1.43136e-07	Up
4930485B16Rik	1.30151	3.6204	2.83598e-09	1.45563e-07	Up
Gm6044	-3.53437	-1.32037	2.92884e-09	1.50055e-07	Down
Ttc25	1.44399	1.99354	3.03985e-09	1.55458e-07	Up
Nid2	1.30505	3.45564	3.3283e-09	1.69611e-07	Up
Fam167a	1.43773	2.01261	3.32866e-09	1.69611e-07	Up
LOC100862214	3.12994	-1.24219	3.40004e-09	1.72803e-07	Up
Sned1	1.28038	4.00068	3.40362e-09	1.72803e-07	Up
Got1l1	1.83375	0.415505	3.82442e-09	1.93816e-07	Up
Stk33	1.47443	1.68741	4.19958e-09	2.12446e-07	Up
Rsph1	1.34598	2.75114	4.23339e-09	2.13771e-07	Up
Mmp2	1.37652	2.42042	4.34618e-09	2.19072e-07	Up
AW549542	1.66977	0.859302	4.47089e-09	2.24955e-07	Up
9330111N05Rik	1.43637	1.89797	4.8227e-09	2.42222e-07	Up
Tmem215	-1.36758	2.50388	5.43349e-09	2.72412e-07	Down
Neat1	1.21313	7.2947	5.52543e-09	2.76527e-07	Up
Drd2	1.46188	1.70785	5.67561e-09	2.83538e-07	Up
Cdh26	1.85432	0.245675	5.88811e-09	2.93632e-07	Up
Pax8	2.66975	-1.01167	5.97434e-09	2.97404e-07	Up
Arhgap28	1.67724	0.742473	6.7646e-09	3.36147e-07	Up
Mir28c	-7.9255	-2.12472	7.04361e-09	3.48777e-07	Down
Mir3080	-7.9255	-2.12472	7.04361e-09	3.48777e-07	Down
Dnali1	1.35744	2.37209	7.28287e-09	3.59989e-07	Up
Mir5105	-1.30571	3.03509	7.44428e-09	3.67321e-07	Down
Casc1	1.39636	2.05131	7.86999e-09	3.87645e-07	Up
LOC100861727	1.30125	2.99873	8.11972e-09	3.99246e-07	Up
Derl3	-1.75886	0.577821	8.26778e-09	4.05815e-07	Down
Gm20172	-1.74358	0.595864	8.89719e-09	4.35947e-07	Down
Mycn	-1.31019	2.88361	8.91995e-09	4.36301e-07	Down
Glp2r	-1.35755	2.38306	8.95498e-09	4.37252e-07	Down
Zbtb7c	1.33936	2.43876	9.92924e-09	4.83981e-07	Up
2310006M14Rik	1.74826	0.43489	1.01634e-08	4.94535e-07	Up
9030224M15Rik	-1.35044	2.39181	1.05552e-08	5.12713e-07	Down
Arhgap6	1.24543	3.7627	1.07606e-08	5.2149e-07	Up
Col5a3	1.28167	3.0913	1.07731e-08	5.2149e-07	Up
Lrrc9	1.38225	2.00346	1.12594e-08	5.44096e-07	Up
Ccdc113	1.44981	1.5447	1.21157e-08	5.84468e-07	Up
4932413F04Rik	-7.88129	-2.16334	1.24618e-08	5.9808e-07	Down
Gm18120	-7.88129	-2.16334	1.24618e-08	5.9808e-07	Down
Smok2a	-7.88129	-2.16334	1.24618e-08	5.9808e-07	Down
Slc2a12	1.20436	4.76022	1.35149e-08	6.47516e-07	Up
Ccl3	2.43146	-0.778276	1.48289e-08	7.0926e-07	Up
Tctex1d4	1.9247	-0.0328272	1.52043e-08	7.25981e-07	Up
Trim7	1.36541	2.02909	1.60099e-08	7.63145e-07	Up
Adora2a	1.41559	1.7033	1.63617e-08	7.78595e-07	Up
Gm9311	2.54569	-0.99387	1.81193e-08	8.60775e-07	Up
Gm17894	3.50279	-1.67016	1.8396e-08	8.70972e-07	Up
Gm20260	3.50279	-1.67016	1.8396e-08	8.70972e-07	Up
D130009I18Rik	-1.17115	6.76957	1.88862e-08	8.92673e-07	Down
LOC100534275	2.82784	-1.15534	1.92711e-08	9.09338e-07	Up
1700095J03Rik	1.80838	0.177165	1.98985e-08	9.37366e-07	Up
Klrb1f	5.0823	-2.01592	2.01468e-08	9.47472e-07	Up
Gm10724	-1.53137	1.14181	2.10984e-08	9.90566e-07	Down
Mir5107	2.29238	-0.63675	2.15153e-08	1.00846e-06	Up
Gm11702	1.26508	2.90535	2.1966e-08	1.02786e-06	Up
Olfr570	7.89763	-2.2746	2.21221e-08	1.03002e-06	Up
Tcf21	7.89763	-2.2746	2.21221e-08	1.03002e-06	Up
Mir652	-7.83568	-2.20305	2.21221e-08	1.03002e-06	Down
H2-Ab1	1.5342	0.992851	2.33009e-08	1.08311e-06	Up
Gm19512	1.3965	1.70856	2.52234e-08	1.17053e-06	Up
Car13	1.76659	0.243319	2.58744e-08	1.19876e-06	Up
Pcolce2	1.23551	3.24769	2.65515e-08	1.2281e-06	Up
Car14	1.19624	4.15289	2.71309e-08	1.25284e-06	Up
Cpa6	1.69802	0.397045	2.71796e-08	1.25303e-06	Up
Slc18a3	2.88428	-1.26858	2.89012e-08	1.33021e-06	Up
Wdr65	1.41052	1.56962	2.91084e-08	1.33756e-06	Up
Igsf6	1.29449	2.38462	3.03614e-08	1.39286e-06	Up
Nkd2	-1.22416	3.3682	3.31231e-08	1.51639e-06	Down
Gm17552	1.27037	2.65212	3.31623e-08	1.51639e-06	Up
Fzd7	1.1937	4.00573	3.323e-08	1.51702e-06	Up
Cyr61	-1.28429	2.5439	3.39489e-08	1.54732e-06	Down
Ccdc114	1.24436	2.94384	3.4177e-08	1.55519e-06	Up
Iqca	1.34335	1.96799	3.48504e-08	1.58327e-06	Up
Adamts12	1.65273	0.542888	3.52801e-08	1.6002e-06	Up
Dpep1	2.45566	-0.956741	3.54047e-08	1.60326e-06	Up
Cgnl1	1.16076	5.1022	3.68173e-08	1.66454e-06	Up
Rnu3b-ps2	-2.19081	-0.422285	3.85493e-08	1.74005e-06	Down
2310007B03Rik	7.84342	-2.32316	3.94049e-08	1.77297e-06	Up
Gm17956	-7.78859	-2.24392	3.94049e-08	1.77297e-06	Down
Slc16a12	1.31022	2.15155	3.98204e-08	1.7888e-06	Up
Hdc	1.30263	2.18555	4.00304e-08	1.79536e-06	Up
Gm3883	1.15046	5.57756	4.11332e-08	1.84188e-06	Up
LOC100041536	1.14904	5.32438	4.61755e-08	2.06437e-06	Up
Prss35	-1.21523	3.29117	4.70305e-08	2.09925e-06	Down
Gm6976	1.66702	0.373858	4.90368e-08	2.18533e-06	Up
Gm7347	1.97251	-0.269742	5.01011e-08	2.22922e-06	Up
Fbxl13	1.2637	2.48663	5.0486e-08	2.24279e-06	Up
Gm20362	2.43146	-0.976299	5.09196e-08	2.25848e-06	Up
Opn4	1.80542	0.0699036	5.1164e-08	2.26574e-06	Up
Lrriq1	1.26113	2.52548	5.21192e-08	2.30441e-06	Up
7630403G23Rik	2.31782	-0.780308	5.22052e-08	2.30458e-06	Up
Tsnaxip1	1.40222	1.44367	5.28451e-08	2.32917e-06	Up
Ppp1r36	1.36937	1.64113	5.35515e-08	2.3566e-06	Up
Ppp1r32	1.40116	1.45424	5.41337e-08	2.37849e-06	Up
Ghsr	-1.94775	-0.159397	5.42692e-08	2.3787e-06	Down
Armc3	1.35085	1.77615	5.43078e-08	2.3787e-06	Up
Ldlrad2	2.49603	-1.03429	5.55759e-08	2.43045e-06	Up
Adh1	1.95311	-0.235338	5.63602e-08	2.46091e-06	Up
Amd-ps7	-3.62768	-1.60973	5.79084e-08	2.52459e-06	Down
Muc19	4.07876	-2.06001	5.909e-08	2.57211e-06	Up
Zap70	-1.26352	2.48045	6.0758e-08	2.64062e-06	Down
Eppk1	1.27904	2.27494	6.11712e-08	2.65447e-06	Up
Gm19301	1.27941	2.24482	6.14164e-08	2.661e-06	Up
Gm5862	1.99837	-0.353912	6.74115e-08	2.91625e-06	Up
LOC100534390	7.78708	-2.37337	7.04324e-08	3.04225e-06	Up
Fmo2	1.44469	1.12898	7.08049e-08	3.05364e-06	Up
Col2a1	1.43641	1.19349	7.17038e-08	3.08766e-06	Up
Slc35d3	1.61504	0.514881	7.28468e-08	3.13208e-06	Up
4930509E16Rik	2.40684	-0.99612	7.32561e-08	3.14486e-06	Up
Met	1.21007	3.02391	7.36164e-08	3.1555e-06	Up
1700001C02Rik	1.6317	0.452966	7.50023e-08	3.21001e-06	Up
Lipg	-1.41454	1.33363	7.64283e-08	3.26606e-06	Down
Fam89a	1.27033	2.22609	8.50348e-08	3.62832e-06	Up
Six3	1.21527	2.78301	8.84388e-08	3.76784e-06	Up
Gprc5c	1.22663	2.64434	8.85757e-08	3.76796e-06	Up
Prkcd	1.1184	5.68737	9.20311e-08	3.90902e-06	Up
Klf2	-1.1966	3.1214	9.32567e-08	3.9551e-06	Down
Gstt2	1.37432	1.44626	9.50378e-08	4.02456e-06	Up
Odf3b	1.29917	1.92896	9.79902e-08	4.14333e-06	Up
Efhc1	1.29022	1.9905	1.00596e-07	4.24714e-06	Up
Gm10824	4.94081	-2.14132	1.01568e-07	4.28173e-06	Up
Edar	1.98684	-0.417908	1.04084e-07	4.38119e-06	Up
Alx4	1.31204	1.77477	1.04915e-07	4.40955e-06	Up
Gm101	1.44708	1.05658	1.07389e-07	4.50681e-06	Up
Gm20235	2.07154	-0.596213	1.08084e-07	4.52921e-06	Up
Slc37a2	1.20644	2.76865	1.10634e-07	4.62917e-06	Up
Calb2	1.11198	5.57783	1.11647e-07	4.66072e-06	Up
Gp49a	1.94084	-0.294201	1.1172e-07	4.66072e-06	Up
6430531B16Rik	1.46316	0.941083	1.12995e-07	4.70689e-06	Up
D130012P04Rik	1.60623	0.459285	1.14471e-07	4.7613e-06	Up
Frzb	-1.12946	4.40649	1.21018e-07	5.02619e-06	Down
Filip1l	-1.09539	8.26477	1.23651e-07	5.12797e-06	Down
Gm10115	7.72846	-2.42533	1.26331e-07	5.23138e-06	Up
LOC100047183	1.29811	1.81588	1.3588e-07	5.61851e-06	Up
Prkg2	1.19353	2.80435	1.36191e-07	5.62307e-06	Up
Ngb	1.24849	2.20457	1.44607e-07	5.9618e-06	Up
Cldn3	2.05194	-0.611461	1.46878e-07	6.04655e-06	Up
Styxl1	1.52618	0.672579	1.50305e-07	6.17616e-06	Up
Fam81b	1.80067	-0.0867143	1.50466e-07	6.17616e-06	Up
Col6a4	1.16004	3.3407	1.54209e-07	6.32053e-06	Up
Thbs1	1.25413	2.07842	1.59466e-07	6.52648e-06	Up
Ddx60	1.403	1.12759	1.61555e-07	6.60236e-06	Up
Gm7973	-4.79787	-1.94288	1.61919e-07	6.60761e-06	Down
Akd1	1.26818	2.00416	1.67381e-07	6.82058e-06	Up
Slc25a13	1.25752	2.06711	1.6992e-07	6.91402e-06	Up
1700047M11Rik	1.12714	3.98567	1.71386e-07	6.96359e-06	Up
Gm13677	4.89038	-2.1856	1.75007e-07	7.10042e-06	Up
Gm3654	1.9517	-0.445003	1.83165e-07	7.42069e-06	Up
Crb2	1.14191	3.55837	1.84615e-07	7.46867e-06	Up
Pipox	1.36918	1.28919	1.85063e-07	7.47602e-06	Up
Ddc	1.13828	3.59915	1.89315e-07	7.63679e-06	Up
Rnu6	2.45996	-1.18268	1.90808e-07	7.68597e-06	Up
Ppp1r2-ps5	1.89045	-0.283498	2.09485e-07	8.42623e-06	Up
Plscr2	1.32122	1.53694	2.13152e-07	8.56144e-06	Up
B930018H19	1.52259	0.584863	2.16614e-07	8.68806e-06	Up
LOC100041579	1.25721	1.95994	2.17013e-07	8.69168e-06	Up
Calml4	1.12971	3.64398	2.24064e-07	8.96129e-06	Up
Gm10851	7.66736	-2.47917	2.27396e-07	9.01748e-06	Up
Gm8338	7.66736	-2.47917	2.27396e-07	9.01748e-06	Up
Xlr5a	7.66736	-2.47917	2.27396e-07	9.01748e-06	Up
Gm18031	-7.63731	-2.37416	2.27396e-07	9.01748e-06	Down
Gm3549	-7.63731	-2.37416	2.27396e-07	9.01748e-06	Down
Rpl35-ps1	-7.63731	-2.37416	2.27396e-07	9.01748e-06	Down
Sec31b	2.00485	-0.582963	2.28275e-07	9.03957e-06	Up
LOC100861635	1.08382	5.51586	2.31294e-07	9.14621e-06	Up
Krt23	1.79631	-0.216396	2.48706e-07	9.82091e-06	Up
Lin28b	1.26913	1.8121	2.52912e-07	9.97296e-06	Up
Scx	1.38704	1.07305	2.54712e-07	1.00299e-05	Up
Baiap2l1	1.23992	2.04099	2.59826e-07	1.02169e-05	Up
Slc4a2	1.07381	5.93994	2.69487e-07	1.0582e-05	Up
Plcb4	1.08466	4.92827	2.73948e-07	1.07421e-05	Up
Steap2	1.08789	4.72695	2.75122e-07	1.07731e-05	Up
Aldh3a1	-2.31256	-0.877813	2.80702e-07	1.09701e-05	Down
Xlr4c	2.43146	-1.20552	2.80934e-07	1.09701e-05	Up
Sec1	-1.33155	1.41525	2.8236e-07	1.10105e-05	Down
G530011O06Rik	-1.16403	2.86066	2.84196e-07	1.10667e-05	Down
Agbl2	1.23588	2.01015	2.92348e-07	1.13684e-05	Up
Wdr95	1.20496	2.2821	2.95238e-07	1.14649e-05	Up
Neu2	1.72424	-0.0280391	2.97361e-07	1.15314e-05	Up
Gm15753	1.65232	0.0933081	2.98232e-07	1.15492e-05	Up
F2rl2	-1.61965	0.315378	2.99195e-07	1.15705e-05	Down
Arsg	1.07418	5.35028	3.0777e-07	1.18858e-05	Up
Gm19474	1.08095	4.82011	3.13482e-07	1.20897e-05	Up
Sec14l5	1.08694	4.44735	3.22534e-07	1.24218e-05	Up
AF529169	1.30278	1.4718	3.33366e-07	1.28213e-05	Up
4833423E24Rik	3.30546	-1.83751	3.36881e-07	1.29388e-05	Up
Syna	-1.11982	3.53781	3.43608e-07	1.31792e-05	Down
Trh	1.96044	-0.555023	3.46667e-07	1.32783e-05	Up
Igfbpl1	1.19814	2.25996	3.51446e-07	1.34431e-05	Up
Cdh1	1.69508	0.0576529	3.52247e-07	1.34553e-05	Up
Doc2g	1.17492	2.49526	3.63879e-07	1.38808e-05	Up
2610528E23Rik	-1.05209	8.31364	3.69802e-07	1.40876e-05	Down
C330046G03Rik	3.07527	-1.73792	3.7089e-07	1.41099e-05	Up
4932425I24Rik	1.19342	2.28561	3.84602e-07	1.46117e-05	Up
Gm14452	-2.29242	-0.893772	3.9303e-07	1.49118e-05	Down
Slc9a4	-1.08124	4.39939	3.96887e-07	1.50378e-05	Down
BC048943	7.60355	-2.53504	4.1078e-07	1.55014e-05	Up
Mir876	7.60355	-2.53504	4.1078e-07	1.55014e-05	Up
Ren1	7.60355	-2.53504	4.1078e-07	1.55014e-05	Up
Dmkn	1.48837	0.537933	4.17853e-07	1.57472e-05	Up
Spink13	-1.14807	2.84512	4.2096e-07	1.5843e-05	Down
Folr2	1.58653	0.286707	4.24926e-07	1.59496e-05	Up
Fam179a	1.15051	2.74235	4.24928e-07	1.59496e-05	Up
Dusp5	-1.11392	3.37824	4.47062e-07	1.67468e-05	Down
Dlx6	1.19936	2.1453	4.47362e-07	1.67468e-05	Up
2810433D01Rik	2.30396	-1.07817	4.5294e-07	1.69331e-05	Up
Dcdc5	1.54864	0.340134	4.56136e-07	1.70299e-05	Up
4930431F12Rik	-2.21799	-0.844381	4.60189e-07	1.71584e-05	Down
Col1a2	1.08094	4.16656	4.67343e-07	1.7402e-05	Up
Zfp185	1.13773	2.88109	4.71204e-07	1.75226e-05	Up
Gm20569	1.73987	-0.173353	4.72753e-07	1.75569e-05	Up
Gm4583	1.46137	0.646063	4.85624e-07	1.80111e-05	Up
Tuba8	-1.13308	2.99023	5.08601e-07	1.88384e-05	Down
Spp2	4.78392	-2.2783	5.23325e-07	1.93327e-05	Up
Pgam1-ps1	3.87315	-2.23488	5.23325e-07	1.93327e-05	Up
Lgals4	1.21009	1.98514	5.30631e-07	1.95769e-05	Up
Nr4a1	-1.04501	5.92733	5.58165e-07	2.05657e-05	Down
Prrg4	1.30137	1.32577	5.59248e-07	2.05786e-05	Up
Ptprv	1.59269	0.205212	5.6687e-07	2.08317e-05	Up
Cd59b	1.73653	-0.217918	5.67815e-07	2.08392e-05	Up
C530044C16Rik	1.27628	1.48469	5.72276e-07	2.09755e-05	Up
Gipr	1.23517	1.75501	5.77297e-07	2.11319e-05	Up
Gm19551	1.82495	-0.333288	5.97875e-07	2.18567e-05	Up
Cd59a	1.11462	3.07127	5.99792e-07	2.18983e-05	Up
Ctnnal1	1.05087	4.91237	6.27587e-07	2.28833e-05	Up
Zfhx3	1.09827	3.27933	6.64346e-07	2.41922e-05	Up
Ccdc33	1.17583	2.23282	6.65384e-07	2.41986e-05	Up
Gm15542	-1.23616	1.77501	6.99518e-07	2.54071e-05	Down
H2-D4	1.25068	1.52779	7.23193e-07	2.6233e-05	Up
Mir9-1	-1.77504	-0.236791	7.28172e-07	2.63795e-05	Down
Itgb2l	2.08328	-0.801728	7.3143e-07	2.64634e-05	Up
E030046B03Rik	1.38844	0.887411	7.33875e-07	2.65177e-05	Up
Gm14451	-2.25128	-0.926241	7.70411e-07	2.78021e-05	Down
Cxcr6	2.22453	-1.03887	7.86979e-07	2.83636e-05	Up
Ak4	-1.02798	6.26517	7.94872e-07	2.86113e-05	Down
Ano2	1.09017	3.24609	8.30031e-07	2.98386e-05	Up
Aspa	1.03364	5.25135	8.48536e-07	3.04648e-05	Up
Dnahc6	1.0424	4.65966	8.49628e-07	3.04651e-05	Up
Zic5	1.19562	1.90224	8.75459e-07	3.13513e-05	Up
C2	1.15085	2.33431	8.93648e-07	3.19618e-05	Up
Ttll8	1.11694	2.71939	9.02631e-07	3.22421e-05	Up
Mxra8	1.09701	3.04644	9.0568e-07	3.23099e-05	Up
5730412P04Rik	3.81681	-2.28201	9.08175e-07	3.23578e-05	Up
Exoc3l2	2.01967	-0.704456	9.23913e-07	3.28352e-05	Up
Gm1110	1.94975	-0.690157	9.23913e-07	3.28352e-05	Up
Acsm5	2.85804	-1.67616	9.25093e-07	3.28355e-05	Up
Oca2	1.12218	2.63881	9.26739e-07	3.28524e-05	Up
Galnt5	1.25532	1.43854	9.34973e-07	3.31025e-05	Up
H2-Q6	1.23565	1.52725	9.74952e-07	3.44745e-05	Up
Kif9	1.07163	3.54251	9.78582e-07	3.45593e-05	Up
Arhgef33	1.17569	2.01031	1.05886e-06	3.73475e-05	Up
LOC100862129	1.23122	1.55352	1.08636e-06	3.82692e-05	Up
2700069I18Rik	1.46828	0.455123	1.13491e-06	3.99294e-05	Up
2610035F20Rik	1.28647	1.16713	1.15103e-06	4.0446e-05	Up
Rasl11a	-1.10433	2.8152	1.15651e-06	4.05878e-05	Down
Elovl7	1.02321	4.99903	1.17524e-06	4.11936e-05	Up
1700026D08Rik	1.27862	1.27417	1.20592e-06	4.22162e-05	Up
Wnt6	1.92841	-0.706413	1.25466e-06	4.38676e-05	Up
Gm17384	1.67789	-0.21944	1.25735e-06	4.39071e-05	Up
Nr4a3	-1.02262	4.893	1.27034e-06	4.43055e-05	Down
Carns1	1.03941	4.06446	1.28678e-06	4.48234e-05	Up
Iqub	1.10416	2.69838	1.31344e-06	4.56954e-05	Up
4833423F13Rik	2.22168	-1.14284	1.35258e-06	4.68578e-05	Up
Gm19427	7.53679	-2.59308	1.3552e-06	4.68578e-05	Up
Gm19774	7.53679	-2.59308	1.3552e-06	4.68578e-05	Up
Hmgb4	7.53679	-2.59308	1.3552e-06	4.68578e-05	Up
Gm17813	-7.46829	-2.51772	1.3552e-06	4.68578e-05	Down
Klk13	1.48158	0.291519	1.4312e-06	4.94249e-05	Up
9530053A07Rik	1.41494	0.528967	1.43506e-06	4.94364e-05	Up
Slitrk6	1.41494	0.528967	1.43506e-06	4.94364e-05	Up
Gm20149	-1.11707	2.53746	1.44565e-06	4.97404e-05	Down
Gm19689	2.81863	-1.70822	1.44805e-06	4.9762e-05	Up
Gm17455	1.86106	-0.630636	1.50364e-06	5.16091e-05	Up
Rps26-ps1	-2.20893	-0.959475	1.50939e-06	5.17433e-05	Down
Cngb1	1.32164	0.936408	1.53342e-06	5.25028e-05	Up
F630042J09Rik	4.66896	-2.37718	1.5797e-06	5.40215e-05	Up
Galntl2	1.21527	1.51311	1.58621e-06	5.41783e-05	Up
Mia1	1.28764	1.10142	1.62383e-06	5.53956e-05	Up
D730048J04Rik	1.26702	1.15354	1.64684e-06	5.61123e-05	Up
Olfr550	-1.9976	-0.733985	1.70338e-06	5.79687e-05	Down
A130066N16Rik	1.55404	0.0537233	1.73834e-06	5.90867e-05	Up
E030047D23Rik	1.13889	2.14736	1.74696e-06	5.93078e-05	Up
Lrmp	1.15408	1.95365	1.76441e-06	5.9828e-05	Up
Car15	-1.08796	2.77181	1.88134e-06	6.37158e-05	Down
Sspo	1.05138	3.28828	1.88391e-06	6.37261e-05	Up
Htr2c	0.990619	6.04838	1.97181e-06	6.66191e-05	No
Gm7046	2.67859	-1.61696	2.04767e-06	6.9099e-05	Up
Gm11992	1.15232	1.87993	2.06401e-06	6.95667e-05	Up
Duxbl	1.27375	1.13199	2.08671e-06	7.02475e-05	Up
Hp	1.5465	0.0157357	2.09887e-06	7.05721e-05	Up
Gm1574	1.98317	-0.803781	2.11258e-06	7.09483e-05	Up
Fas	1.23172	1.32332	2.12004e-06	7.11138e-05	Up
H2-Q9	1.21359	1.46167	2.12408e-06	7.11642e-05	Up
AI839979	1.63623	-0.209296	2.12746e-06	7.11926e-05	Up
Gm8735	3.37341	-2.14842	2.1476e-06	7.17809e-05	Up
Gm10471	1.33994	0.731901	2.19368e-06	7.32338e-05	Up
LOC100861668	1.0702	2.83888	2.20151e-06	7.3408e-05	Up
Bmp7	1.05757	3.02622	2.24684e-06	7.48307e-05	Up
Gm2895	-1.12654	2.17185	2.25589e-06	7.50432e-05	Down
Zar1	2.77812	-1.741	2.26763e-06	7.53445e-05	Up
Col4a6	1.17943	1.66492	2.29876e-06	7.62882e-05	Up
Hdhd3	-1.10961	2.32339	2.30988e-06	7.65669e-05	Down
Gm19299	2.49999	-1.42318	2.31642e-06	7.66932e-05	Up
Col18a1	1.03349	3.46857	2.32945e-06	7.70339e-05	Up
Col13a1	1.24744	1.15286	2.35577e-06	7.78125e-05	Up
Fam64a	-3.75194	-2.0083	2.39989e-06	7.91768e-05	Down
Mboat1	1.05547	2.99887	2.44478e-06	8.04324e-05	Up
LOC625130	7.46679	-2.65348	2.47519e-06	8.04324e-05	Up
LOC665353	7.46679	-2.65348	2.47519e-06	8.04324e-05	Up
Minpp1-ps	7.46679	-2.65348	2.47519e-06	8.04324e-05	Up
Gm6187	-7.40724	-2.56903	2.47519e-06	8.04324e-05	Down
Mir1264	-7.40724	-2.56903	2.47519e-06	8.04324e-05	Down
Mir1912	-7.40724	-2.56903	2.47519e-06	8.04324e-05	Down
Mir764	-7.40724	-2.56903	2.47519e-06	8.04324e-05	Down
Snora35	-7.40724	-2.56903	2.47519e-06	8.04324e-05	Down
Apol7a	-7.3435	-2.62229	2.47519e-06	8.04324e-05	Down
Gm12370	-7.3435	-2.62229	2.47519e-06	8.04324e-05	Down
Gm4861	-7.3435	-2.62229	2.47519e-06	8.04324e-05	Down
Serpina3m	-7.3435	-2.62229	2.47519e-06	8.04324e-05	Down
Il31ra	-0.985175	5.47067	2.54148e-06	8.24908e-05	No
2810047C21Rik1	1.32723	0.810479	2.58861e-06	8.39235e-05	Up
Sstr5	1.99034	-0.873251	2.63117e-06	8.5205e-05	Up
Dab2	1.00225	4.21056	2.6612e-06	8.60781e-05	Up
Aldh1a2	1.06201	2.77708	2.66988e-06	8.62594e-05	Up
Fbxw13	4.60786	-2.4292	2.75402e-06	8.88757e-05	Up
1300017J02Rik	1.17253	1.62478	2.76182e-06	8.9025e-05	Up
Gm9615	1.04717	2.97684	2.87241e-06	9.24836e-05	Up
Adamtsl3	1.21447	1.32271	2.92145e-06	9.3955e-05	Up
Col14a1	1.15781	1.73498	2.9266e-06	9.40127e-05	Up
Npffr1	1.25355	1.07764	2.99647e-06	9.61474e-05	Up
Fcgbp	-1.30906	0.888997	3.00279e-06	9.62402e-05	Down
Zfp521	1.00713	3.92157	3.01953e-06	9.66663e-05	Up
2900093L17Rik	1.51344	0.0243272	3.29065e-06	0.000105158	Up
Il17rb	1.13133	1.85815	3.29227e-06	0.000105158	Up
Ttc16	1.10045	2.1695	3.31035e-06	0.000105615	Up
Slc31a1	0.977647	5.04477	3.31811e-06	0.000105742	No
Gpr81	1.62958	-0.254978	3.33091e-06	0.00010603	Up
Tsku	1.11575	2.00328	3.33929e-06	0.000106176	Up
Gm15665	-1.91073	-0.717772	3.38021e-06	0.000107288	Down
LOC100415900	1.35802	0.592518	3.38187e-06	0.000107288	Up
Mir219-2	1.74946	-0.490112	3.40609e-06	0.000107934	Up
LOC100861759	1.344	0.660701	3.41403e-06	0.000108063	Up
Dnahc3	1.0222	3.33145	3.4243e-06	0.000108267	Up
1700034I23Rik	2.18739	-1.27876	3.44626e-06	0.000108716	Up
Glb1l3	2.18739	-1.27876	3.44626e-06	0.000108716	Up
Gm19439	1.03058	3.0984	3.46992e-06	0.000109339	Up
Glra1	3.3192	-2.19279	3.61809e-06	0.000113881	Up
Ubc	-0.955059	10.6308	3.62917e-06	0.000114101	No
Gm19631	-0.954657	10.6321	3.66288e-06	0.000115032	No
Zbtb8b	-1.1014	2.20422	3.67755e-06	0.000115364	Down
Aim2	1.0531	2.71252	3.75349e-06	0.000117615	Up
Whrn	0.965265	5.54838	3.87061e-06	0.00012115	No
Cybb	1.27587	0.90435	3.92796e-06	0.000122808	Up
Tnfaip6	1.00257	3.59452	4.18595e-06	0.000130728	Up
Lhb	2.38322	-1.3734	4.22639e-06	0.000131845	Up
Spag8	1.23904	1.02615	4.366e-06	0.000136049	Up
Ccdc81	1.1148	1.84692	4.48753e-06	0.000139681	Up
LOC100416055	-1.29512	0.840401	4.52752e-06	0.000140314	Down
Gm17890	7.39322	-2.71644	4.53786e-06	0.000140314	Up
Gm18253	7.39322	-2.71644	4.53786e-06	0.000140314	Up
Gm1968	7.39322	-2.71644	4.53786e-06	0.000140314	Up
Odf4	7.39322	-2.71644	4.53786e-06	0.000140314	Up
Mir505	-7.27681	-2.67765	4.53786e-06	0.000140314	Down
Mir378b	-1.63156	-0.192387	4.56556e-06	0.000140941	Down
LOC100861855	1.12345	1.81493	4.56819e-06	0.000140941	Up
Gm2885	1.09886	2.03804	4.61671e-06	0.000142282	Up
Col4a5	1.00159	3.45427	4.67412e-06	0.000143893	Up
Tfcp2l1	1.01632	3.08887	4.77405e-06	0.000146809	Up
A530020G20Rik	4.54405	-2.4831	4.812e-06	0.000147652	Up
Speer4e	4.54405	-2.4831	4.812e-06	0.000147652	Up
Mr1	1.01554	3.10336	4.8803e-06	0.000149584	Up
Acacb	0.998335	3.48432	4.94067e-06	0.00015127	No
Sec16b	1.25271	0.934066	5.07119e-06	0.000155097	Up
Gm2457	1.21984	1.09457	5.42771e-06	0.00016582	Up
Sncg	1.09028	1.99272	5.45628e-06	0.000166511	Up
Ntf5	2.10411	-1.23371	5.80443e-06	0.000176944	Up
Sorcs1	0.956993	4.73815	5.81432e-06	0.000177053	No
Gbx1	2.48939	-1.58971	6.24409e-06	0.000189934	Up
Vmn2r54	1.97282	-0.965593	6.3245e-06	0.000192172	Up
Ntn5	-0.99189	3.43196	6.41511e-06	0.000194714	No
9430002A10Rik	-3.66484	-2.08043	6.44259e-06	0.000195127	Down
Gm6642	-3.66484	-2.08043	6.44259e-06	0.000195127	Down
Opalin	0.948946	4.95536	6.47288e-06	0.000195833	No
Capsl	1.0966	1.85684	6.48178e-06	0.000195891	Up
Nqo1	1.01807	2.80025	6.6431e-06	0.00020055	Up
Cgn	0.995022	3.22094	6.69307e-06	0.000201842	No
Fmod	0.986798	3.40674	6.97242e-06	0.00021004	No
Kcnk5	1.56372	-0.222488	7.13852e-06	0.000214813	Up
A830093I24Rik	0.982531	3.41106	7.33801e-06	0.00022058	No
Marveld3	1.7056	-0.575332	7.37915e-06	0.00022158	Up
Trhr	-1.01241	2.8797	7.45042e-06	0.000223481	Down
1700026J04Rik	1.52136	-0.104587	7.49952e-06	0.000224713	Up
LOC665756	1.00509	2.90166	7.59943e-06	0.000227464	Up
Barhl2	1.36725	0.311505	7.8046e-06	0.000233357	Up
Morn3	1.38703	0.224085	7.84426e-06	0.000234111	Up
Ccl19-ps1	1.10528	1.71564	7.84651e-06	0.000234111	Up
LOC100861878	1.06388	2.05294	8.28e-06	0.000246783	Up
6330407A03Rik	7.31569	-2.78218	8.35118e-06	0.000248114	Up
Gm5480	7.31569	-2.78218	8.35118e-06	0.000248114	Up
Cdca5	-7.20688	-2.73528	8.35118e-06	0.000248114	Down
BC089491	1.28819	0.640473	8.45728e-06	0.000251	Up
5031410I06Rik	1.29892	0.590597	8.62986e-06	0.000255852	Up
Perp	1.00849	2.69462	8.77362e-06	0.00025984	Up
Dlec1	1.01423	2.60034	8.92784e-06	0.000264129	Up
LOC100862247	1.02643	2.39456	9.23004e-06	0.000272782	Up
Clcf1	1.20213	0.986619	9.28326e-06	0.000274066	Up
Ttc12	1.01466	2.56204	9.31112e-06	0.0002746	Up
Gm6842	2.02857	-1.19003	9.36946e-06	0.00027603	Up
Fbln7	1.09875	1.69484	9.3976e-06	0.000276569	Up
Fsip1	1.42566	0.113783	9.52755e-06	0.0002801	Up
Csrp2	1.00804	2.64201	9.75431e-06	0.000286466	Up
Mir5102	-0.940924	4.34132	9.92405e-06	0.000291147	No
9130014G24Rik	1.03741	2.27371	9.99462e-06	0.000292911	Up
Insrr	1.86409	-0.893827	1.00223e-05	0.000293415	Up
Rbms1	0.943479	4.10111	1.02002e-05	0.000298314	No
Dnaic2	1.01343	2.51263	1.03434e-05	0.000301964	Up
Gm7496	1.98872	-1.12573	1.03465e-05	0.000301964	Up
Il28ra	1.64686	-0.465662	1.04781e-05	0.000305487	Up
8430431K14Rik	-3.61923	-2.11793	1.05674e-05	0.000307451	Down
Dppa5a	2.97413	-2.10883	1.05674e-05	0.000307451	Up
Pla2r1	1.34134	0.341418	1.10212e-05	0.000320226	Up
Igf2as	1.55306	-0.352528	1.10293e-05	0.000320226	Up
Spata5	-0.926646	4.85313	1.10854e-05	0.000321522	No
Zfp157	-0.926046	4.80916	1.13897e-05	0.000330008	No
E230025N22Rik	2.51863	-1.74407	1.14745e-05	0.00033183	Up
4930456L15Rik	2.35952	-1.53396	1.14762e-05	0.00033183	Up
Gpr35	1.732	-0.726798	1.15793e-05	0.000334465	Up
Mir1949	-1.47656	-0.0439252	1.16939e-05	0.000337429	Down
Lgals3	1.21916	0.817773	1.17729e-05	0.00033936	Up
Sntn	1.23482	0.779658	1.20261e-05	0.000346301	Up
H2-Q7	1.08291	1.63385	1.27574e-05	0.000366983	Up
Lca5l	0.961208	3.30119	1.27867e-05	0.000367452	No
Tnfrsf18	0.996521	2.60121	1.28098e-05	0.000367739	No
Fhad1	0.935471	4.01553	1.30463e-05	0.000374146	No
Krt20	1.03715	2.07251	1.34371e-05	0.000384959	Up
Scgb3a1	-2.30717	-1.42222	1.34762e-05	0.000385685	Down
Hist1h1e	-1.1526	1.19327	1.37736e-05	0.000393797	Down
Gm13308	0.989168	2.63359	1.40161e-05	0.000400322	No
Gm15453	1.28061	0.497666	1.43272e-05	0.000408792	Up
Gm5626	4.47729	-2.53902	1.47851e-05	0.000421	Up
Gm17917	-4.17625	-2.46445	1.47851e-05	0.000421	Down
Stoml3	1.23281	0.675181	1.4842e-05	0.000422193	Up
1600029I14Rik	1.72661	-0.792524	1.49312e-05	0.00042387	Up
Fgr	1.72661	-0.792524	1.49312e-05	0.00042387	Up
Wnk4	0.961125	3.15142	1.49622e-05	0.000424321	No
Fam166b	1.14775	1.1099	1.49799e-05	0.000424394	Up
2310015A10Rik	0.922194	4.2303	1.50442e-05	0.000425788	No
Dnaic1	0.980897	2.75702	1.51175e-05	0.00042743	No
1700126H18Rik	7.23376	-2.85096	1.54285e-05	0.000434909	Up
Gm15240	7.23376	-2.85096	1.54285e-05	0.000434909	Up
Mir3081	-7.1334	-2.79538	1.54285e-05	0.000434909	Down
Mir1298	1.70932	-0.743451	1.54697e-05	0.000435634	Up
Mir151	1.26	0.602036	1.55932e-05	0.000438671	Up
Sema3f	0.987162	2.58661	1.5659e-05	0.000440082	No
BC016579	-2.05007	-1.08238	1.57282e-05	0.000441586	Down
Dsc3	-1.16861	1.05298	1.57541e-05	0.00044187	Down
Trib3	1.69328	-0.695989	1.59477e-05	0.000446854	Up
Rnf152	0.936302	3.67029	1.60333e-05	0.000448803	No
Fam161a	1.00427	2.32483	1.61785e-05	0.000452419	Up
Gm20554	1.33469	0.238877	1.62687e-05	0.000454489	Up
Lrrc18	1.18958	0.875469	1.65135e-05	0.000460869	Up
Gm14378	0.954032	3.12404	1.66089e-05	0.00046307	No
Xlr4b	1.89355	-1.02531	1.67879e-05	0.000467596	Up
2900002K06Rik	0.960315	3.00579	1.68948e-05	0.000470107	No
Gm19937	1.631	-0.577165	1.70498e-05	0.000473951	Up
Spo11	2.32215	-1.563	1.71074e-05	0.000475081	Up
Mamdc2	1.06598	1.70539	1.7397e-05	0.000481742	Up
Gas2l2	1.05791	1.70801	1.7397e-05	0.000481742	Up
1600016N20Rik	3.69709	-2.38099	1.7433e-05	0.000481742	Up
4921525O09Rik	3.69709	-2.38099	1.7433e-05	0.000481742	Up
Gm12369	3.14314	-2.33443	1.7433e-05	0.000481742	Up
Nlrc5	1.1021	1.42588	1.758e-05	0.000485327	Up
Ooep	1.51704	-0.37838	1.79837e-05	0.000495984	Up
Egr4	-0.913895	4.27135	1.80978e-05	0.00049864	No
Zmynd12	1.08729	1.47439	1.81571e-05	0.000499784	Up
Alox12b	-0.948521	3.25179	1.82932e-05	0.000503036	No
Bdh2	1.08605	1.46397	1.83821e-05	0.000504985	Up
Gpx8	0.983572	2.56727	1.84218e-05	0.000505581	No
Ovgp1	0.937658	3.38389	1.85098e-05	0.0005075	No
Tgtp2	1.07327	1.59283	1.85574e-05	0.000508311	Up
Nkx2-1	1.12968	1.19546	1.88437e-05	0.00051565	Up
Car3	1.96732	-1.23621	1.8943e-05	0.000517357	Up
LOC100043918	1.96732	-1.23621	1.8943e-05	0.000517357	Up
Gm4024	-1.03706	1.95174	1.90248e-05	0.000519086	Down
Lama5	0.904324	4.50633	1.95619e-05	0.000533223	No
Gm4604	1.25987	0.483304	1.97206e-05	0.000537029	Up
Pvrl3	-0.890388	5.61463	1.99493e-05	0.000542729	No
2210020M01Rik	1.03108	1.8986	2.06772e-05	0.000561987	Up
Esm1	1.37449	0.0484736	2.11135e-05	0.000573291	Up
LOC100503181	1.37679	0.0203268	2.13283e-05	0.000578249	Up
Gm14997	-2.87342	-1.86803	2.14197e-05	0.000578249	Down
Gm14999	-2.87342	-1.86803	2.14197e-05	0.000578249	Down
Gm15004	-2.87342	-1.86803	2.14197e-05	0.000578249	Down
Nsa2-ps2	-2.87342	-1.86803	2.14197e-05	0.000578249	Down
Dnajc22	2.60363	-1.87983	2.14197e-05	0.000578249	Up
Egr1	-0.88017	6.71329	2.15475e-05	0.00058114	No
4932411E22Rik	1.29466	0.332322	2.17951e-05	0.000587253	Up
Gm6213	2.05649	-1.37871	2.23745e-05	0.00060177	Up
Rbm3	0.878638	6.58706	2.23767e-05	0.00060177	No
4930550C14Rik	1.59922	-0.549381	2.2495e-05	0.000604374	Up
C230035I16Rik	1.12247	1.11785	2.29364e-05	0.000615643	Up
Cbln4	-0.938624	3.16147	2.32535e-05	0.000623559	No
A330049N07Rik	1.06079	1.60184	2.3398e-05	0.000626833	Up
Sfrp1	0.922939	3.46839	2.41211e-05	0.000645591	No
Fam188b2	-1.89985	-0.98913	2.43484e-05	0.000651054	Down
Slc6a13	0.921364	3.49815	2.46022e-05	0.000657214	No
Pde1c	0.904157	4.03878	2.50932e-05	0.000669692	No
Gm9961	-1.20424	0.696317	2.51643e-05	0.000670953	Down
C78653	-1.84608	-0.936342	2.53424e-05	0.00067506	Down
Ccdc162	1.00563	2.0204	2.54154e-05	0.000676363	Up
Parp3	1.00303	2.04365	2.59832e-05	0.000690482	Up
Gm12804	-4.1152	-2.5139	2.59951e-05	0.000690482	Down
Armc4	1.08019	1.32932	2.62292e-05	0.000696039	Up
Kit	-0.871374	6.49759	2.64547e-05	0.000701361	No
5330413P13Rik	1.01093	1.99208	2.65593e-05	0.000703472	Up
Gm9040	-1.4112	-0.0514455	2.67066e-05	0.000706705	Down
Gm13309	1.93569	-1.25985	2.69074e-05	0.000710803	Up
Gm19135	1.13748	0.984349	2.69121e-05	0.000710803	Up
Acnat1	1.29695	0.237697	2.75995e-05	0.00072796	Up
Fosl2	-0.874184	5.70103	2.76135e-05	0.00072796	No
Tnni1	0.980322	2.28329	2.76523e-05	0.000728299	No
Slc6a20b	1.09149	1.28329	2.78836e-05	0.000733703	Up
E030019B06Rik	1.02981	1.68928	2.81869e-05	0.000740988	Up
1700001C19Rik	2.86359	-2.19638	2.84737e-05	0.000747827	Up
Gm19281	1.29822	0.187956	2.85061e-05	0.000747979	Up
C130021I20Rik	7.1469	-2.92307	2.86152e-05	0.000748741	Up
Mir3092	7.1469	-2.92307	2.86152e-05	0.000748741	Up
Mir551b	-7.05596	-2.85817	2.86152e-05	0.000748741	Down
1700057K13Rik	1.58925	-0.607361	2.90372e-05	0.000758911	Up
Cish	1.00456	1.97493	2.90579e-05	0.000758911	Up
Tceal7	-1.5188	-0.373461	2.91536e-05	0.000760703	Down
Gm6484	1.5429	-0.403016	2.92582e-05	0.000762723	Up
Plk-ps1	-1.35501	0.123925	2.94362e-05	0.000766653	Down
Cyp2f2	3.63328	-2.43307	2.95077e-05	0.000767091	Up
Mir378	3.63328	-2.43307	2.95077e-05	0.000767091	Up
Ccdc62	0.910391	3.53597	2.98183e-05	0.000774449	No
Zfhx4	0.882054	4.52372	3.07953e-05	0.000799085	No
B230344G16Rik	1.00902	1.89775	3.09331e-05	0.000801877	Up
Cacna2d2	0.866884	5.88527	3.09601e-05	0.000801877	No
Ltc4s	1.06963	1.33273	3.14638e-05	0.000814174	Up
Kif27	0.933149	2.90132	3.17537e-05	0.000820918	No
Sgk2	1.01242	1.82965	3.22464e-05	0.000832887	Up
Nt5dc1	0.946828	2.63804	3.26154e-05	0.000841646	No
Tdh	2.32943	-1.7143	3.27027e-05	0.000843122	Up
Gm15441	0.870119	5.1799	3.2785e-05	0.000844469	No
Cab39l	0.867369	5.44863	3.2866e-05	0.000845781	No
Lrrc43	1.03925	1.57881	3.33214e-05	0.000856715	Up
Gm8302	-2.83293	-1.90029	3.35545e-05	0.000861917	Down
Tppp3	0.868558	5.2097	3.36351e-05	0.0008632	No
Gm13944	-1.08244	1.33376	3.41444e-05	0.000875469	Down
Thbs2	0.922575	3.051	3.44864e-05	0.00088343	No
Gch1	-1.06673	1.44396	3.45642e-05	0.000884617	Down
Gm12298	-0.965619	2.34997	3.49227e-05	0.000892978	No
Gm10601	-2.04802	-1.32691	3.54976e-05	0.000905292	Down
LOC100862241	1.97611	-1.3305	3.54976e-05	0.000905292	Up
Il12rb1	1.327	0.128512	3.5501e-05	0.000905292	Up
Sh2d6	1.4366	-0.237328	3.55363e-05	0.000905371	Up
4933433G15Rik	1.44104	-0.271706	3.59433e-05	0.000914908	Up
Dll4	-0.980947	2.151	3.64822e-05	0.000927785	No
Gm11468	1.45061	-0.343017	3.66813e-05	0.000932004	Up
Txnip	0.864278	5.17281	3.70175e-05	0.000939694	No
LOC100862368	1.54016	-0.495382	3.77047e-05	0.000956277	Up
AI607873	1.56791	-0.622693	3.78553e-05	0.000959229	Up
F8	0.982797	2.00532	4.02499e-05	0.00101899	No
Rhod	1.24843	0.368531	4.0466e-05	0.00102269	Up
1700030C10Rik	1.04255	1.40575	4.04691e-05	0.00102269	Up
6430573F11Rik	0.885098	3.78464	4.14265e-05	0.00104594	No
Gm10808	2.43147	-1.81194	4.17025e-05	0.00105197	Up
Gstm2	1.05514	1.38441	4.1872e-05	0.0010553	Up
Gabrq	1.83766	-1.15006	4.25715e-05	0.00107196	Up
Pgam2	-0.90109	3.32643	4.29445e-05	0.00108039	No
Strc	-1.03533	1.51273	4.34549e-05	0.00109225	Down
Dmrt3	1.25962	0.284635	4.41051e-05	0.0011076	Up
Sp7	1.06645	1.22215	4.49998e-05	0.00112906	Up
Irs4	1.25958	0.260776	4.50829e-05	0.00112923	Up
Cd4	1.42378	-0.283875	4.50872e-05	0.00112923	Up
Parp4	0.887579	3.53585	4.5178e-05	0.0011305	No
Pyroxd2	0.965053	2.15998	4.52302e-05	0.00113079	No
Jarid2	-0.841584	7.66231	4.55634e-05	0.0011377	No
Lhfpl1	-1.23923	0.395492	4.55875e-05	0.0011377	Down
Tmem220	1.08593	1.08079	4.57608e-05	0.00113974	Up
LOC545691	4.33372	-2.6576	4.57911e-05	0.00113974	Up
4932431L22Rik	-3.98476	-2.61835	4.57911e-05	0.00113974	Down
Agpat2	1.31797	0.00903179	4.64543e-05	0.00115523	Up
Pilrb2	2.80497	-2.24217	4.67603e-05	0.00116181	Up
Dnahc2	0.875512	3.9092	4.68791e-05	0.00116373	No
LOC100862043	0.900131	3.17764	4.72779e-05	0.00117259	No
Tnfsf13b	1.04983	1.30903	4.74343e-05	0.00117543	Up
4933407L21Rik	1.00942	1.64335	4.77157e-05	0.00118136	Up
Gm12428	-1.67084	-0.818824	4.89418e-05	0.00121065	Down
Gm19288	2.28651	-1.74715	4.94043e-05	0.00122033	Up
Pcsk9	1.57843	-0.667748	4.94198e-05	0.00122033	Up
Hcn4	1.09971	1.02595	4.96375e-05	0.00122462	Up
Gm7707	3.01257	-2.43693	4.99871e-05	0.00123217	Up
Foxo6	-0.857922	4.58808	5.01129e-05	0.00123418	No
Antxr1	0.854046	4.76005	5.04464e-05	0.00124131	No
Gm2921	-1.3895	-0.146383	5.13921e-05	0.00126347	Down
Bmp5	1.12518	0.846837	5.15497e-05	0.00126624	Up
Tmem98	0.868224	4.00209	5.19013e-05	0.00127376	No
Gm973	0.87646	3.69599	5.22845e-05	0.00128204	No
Prss41	2.50778	-1.95442	5.25415e-05	0.00128722	Up
Ftcd	7.05447	-2.99885	5.32834e-05	0.00130199	Up
Gm6641	-6.97414	-2.9239	5.32834e-05	0.00130199	Down
Gsta2	-6.97414	-2.9239	5.32834e-05	0.00130199	Down
LOC100862072	0.936858	2.35979	5.36924e-05	0.00131084	No
Il17re	1.30264	0.0275564	5.52259e-05	0.00134711	Up
LOC100862077	1.4027	-0.261192	5.54993e-05	0.0013526	Up
Dlx6as2	1.40632	-0.296144	5.65214e-05	0.00137632	Up
Cirbp	0.837333	5.81715	5.72115e-05	0.00139191	No
4933400C05Rik	1.22497	0.330084	5.7621e-05	0.00140067	Up
Ptgs2	-0.845956	4.90144	5.80402e-05	0.00140963	No
Fam196b	0.997935	1.65206	5.87501e-05	0.00142564	No
Bst2	0.934814	2.28931	5.91266e-05	0.00143354	No
Rasa4	0.89604	2.94502	5.94109e-05	0.00143919	No
Plekhf1	0.980678	1.82304	6.02415e-05	0.00145805	No
Rbp1	0.867237	3.69561	6.03469e-05	0.00145934	No
Mir3093	-1.36019	-0.0875512	6.05377e-05	0.0014627	Down
Gm17383	-0.832829	6.11451	6.08299e-05	0.0014685	No
Ttc29	1.14916	0.635802	6.11447e-05	0.00147483	Up
Gm6222	-1.51662	-0.481146	6.13151e-05	0.00147767	Down
Tnfaip8l3	-0.84983	4.44032	6.18388e-05	0.00148901	No
Anxa1	1.13779	0.713443	6.21008e-05	0.00149284	Up
D730039F16Rik	1.23539	0.267999	6.21471e-05	0.00149284	Up
Sorbs3	0.83617	5.43021	6.21573e-05	0.00149284	No
Abcb5	1.75635	-1.04805	6.25423e-05	0.0015008	Up
Gm13604	-2.14895	-1.54383	6.27333e-05	0.0015041	Down
Ret	0.897582	2.90115	6.32015e-05	0.00151403	No
Tmem63a	0.831874	5.87248	6.33836e-05	0.0015171	No
Gm9029	-1.60771	-0.654592	6.41915e-05	0.00153513	Down
Gm19605	-0.897293	2.90468	6.44684e-05	0.00154044	No
Olfr316	-1.68877	-0.883323	6.4902e-05	0.00154948	Down
A730090H04Rik	1.56666	-0.730751	6.49923e-05	0.00155032	Up
LOC100862044	1.59024	-0.829646	6.51406e-05	0.00155254	Up
Gm20124	1.21397	0.34492	6.62177e-05	0.00157687	Up
Ucp2	0.84397	4.49918	6.66359e-05	0.00158548	No
Gm10863	0.980609	1.69626	6.72036e-05	0.00159764	No
Tacr3	-0.95625	2.03595	6.77145e-05	0.00160842	No
Nos1	-0.830854	5.54629	6.84715e-05	0.00162503	No
A730049H05Rik	-1.30855	-0.0122092	6.87013e-05	0.00162807	Down
Car12	0.828194	5.81507	6.87401e-05	0.00162807	No
Acr	1.02695	1.30432	6.87738e-05	0.00162807	Up
Col9a2	0.904339	2.63019	6.92942e-05	0.00163901	No
Ptgds	0.820166	7.7999	6.99033e-05	0.00165203	No
Rorc	0.94511	2.07798	7.04602e-05	0.00166379	No
Llgl2	1.08181	0.933109	7.17684e-05	0.00169325	Up
Trim30d	0.943739	2.04134	7.20923e-05	0.00169947	No
Gm15834	1.127	0.689508	7.29336e-05	0.00171786	Up
Tjp3	1.05515	1.04766	7.31866e-05	0.00172237	Up
1700123I01Rik	2.74386	-2.2894	7.67958e-05	0.00180277	Up
Cxcl13	2.74386	-2.2894	7.67958e-05	0.00180277	Up
Nt5c1b	2.74386	-2.2894	7.67958e-05	0.00180277	Up
Plekhg3	0.827711	5.14867	7.75525e-05	0.00181902	No
Bhmt2	1.4732	-0.497141	7.82934e-05	0.00183486	Up
Aox1	0.848507	3.90617	7.84527e-05	0.00183706	No
LOC100861837	-0.842066	4.16113	7.99757e-05	0.00187117	No
1810019D21Rik	4.25619	-2.72063	8.08043e-05	0.00188584	Up
Vmn2r44	4.25619	-2.72063	8.08043e-05	0.00188584	Up
LOC100862431	-3.91484	-2.67365	8.08043e-05	0.00188584	Down
Cuzd1	2.45736	-1.99316	8.2223e-05	0.00191305	Up
Gm18760	2.45736	-1.99316	8.2223e-05	0.00191305	Up
Gm2516	2.45736	-1.99316	8.2223e-05	0.00191305	Up
1810062G17Rik	1.77641	-1.19494	8.23111e-05	0.00191305	Up
Dlx4	1.77641	-1.19494	8.23111e-05	0.00191305	Up
Gm7658	-1.17879	0.502213	8.27527e-05	0.00192173	Down
2810410L24Rik	0.867234	3.19094	8.3075e-05	0.00192761	No
Gm20213	-1.58888	-0.668258	8.34855e-05	0.00193554	Down
Pde8a	0.824662	5.03054	8.44369e-05	0.00195482	No
Akr1b8	1.53342	-0.699882	8.45295e-05	0.00195482	Up
Gm17019	3.56652	-2.48703	8.47349e-05	0.00195482	Up
Gm19007	3.56652	-2.48703	8.47349e-05	0.00195482	Up
LOC100416195	3.56652	-2.48703	8.47349e-05	0.00195482	Up
Xlr5b	3.56652	-2.48703	8.47349e-05	0.00195482	Up
Slc23a3	-1.78082	-1.07782	8.549e-05	0.00197062	Down
C4b	0.81515	6.15776	8.55832e-05	0.00197115	No
AI182371	1.09942	0.752441	8.5772e-05	0.00197388	Up
Ifi204	1.70688	-1.00965	8.63371e-05	0.00198526	Up
Eps8l2	0.844765	3.87331	8.65569e-05	0.00198868	No
Gm10021	0.919764	2.15819	9.1801e-05	0.00210744	No
Grem2	-0.832618	4.2652	9.20813e-05	0.00211215	No
Cyp4f13	0.830323	4.29873	9.29881e-05	0.00213115	No
Gm12429	1.11016	0.694852	9.30615e-05	0.00213115	Up
Slc22a2	1.25924	0.0262271	9.54424e-05	0.0021839	Up
Nhs	0.912789	2.22872	9.59871e-05	0.00219305	No
Flnc	0.89626	2.52294	9.59987e-05	0.00219305	No
Krt2	-0.868779	3.04459	9.63779e-05	0.00219992	No
Orm2	-2.519	-1.86491	9.82733e-05	0.00223591	Down
Cd8a	2.3387	-1.88306	9.82733e-05	0.00223591	Up
Gm9574	2.3387	-1.88306	9.82733e-05	0.00223591	Up
LOC100417596	2.3387	-1.88306	9.82733e-05	0.00223591	Up
Xist	1.27382	0.00768875	9.83528e-05	0.00223591	Up
Hes3	6.9557	-3.0787	9.96168e-05	0.00226099	Up
Trav10n	-6.88739	-2.99286	9.96168e-05	0.00226099	Down
Car9	1.10468	0.723934	0.000100547	0.00228026	Up
LOC100861696	-1.15808	0.464391	0.000101878	0.00230609	Down
LOC100861924	-1.15808	0.464391	0.000101878	0.00230609	Down
Galnt6	0.818715	4.72949	0.000101933	0.00230609	No
1700011E24Rik	2.5512	-2.15551	0.000103608	0.0023421	Up
Pdzk1ip1	1.87206	-1.40747	0.000104191	0.00235339	Up
Il34	-0.812325	5.21142	0.000104711	0.00236323	No
LOC100862066	1.08556	0.774503	0.000105288	0.00237434	Up
1110017D15Rik	0.954357	1.7099	0.000106697	0.00240419	No
Obfc2a	-0.83587	3.80213	0.00010714	0.00241224	No
Gm19487	0.986725	1.46372	0.000107886	0.0024271	No
Mapkapk3	0.925072	1.98632	0.000108289	0.00243251	No
2310014F06Rik	1.08351	0.757554	0.0001083	0.00243251	Up
Cd55	0.844171	3.44607	0.000110779	0.00248619	No
Gm11213	1.80474	-1.26237	0.000111871	0.0025087	Up
Gm7173	1.51945	-0.76431	0.000112166	0.0025133	Up
Gbx2	2.24227	-1.78073	0.000112452	0.0025157	Up
Rbp2	2.24227	-1.78073	0.000112452	0.0025157	Up
Aqp10-ps	1.5292	-0.814059	0.000113737	0.00254242	Up
Ccdc24	0.984218	1.39633	0.000114935	0.00256695	No
Gm5790	1.18819	0.282336	0.000115017	0.00256695	Up
F830016B08Rik	1.72062	-1.15246	0.00011585	0.00257939	Up
Meox2	1.72062	-1.15246	0.00011585	0.00257939	Up
Spdef	1.72062	-1.15246	0.00011585	0.00257939	Up
Mosc1	1.37672	-0.394813	0.000117311	0.0026095	Up
1700012D01Rik	1.04363	1.0145	0.000117389	0.0026095	Up
Cyp21a2-ps	0.801394	5.70056	0.000118258	0.00262676	No
Ccdc150	1.06781	0.823356	0.000121051	0.00268666	Up
Kcnt1	0.795762	6.51957	0.000121227	0.00268844	No
Lsm11	-0.802206	5.42253	0.000122506	0.00271467	No
Eno4	0.870347	2.72548	0.000122812	0.00271929	No
Sdf2l1	-0.845036	3.29314	0.000123084	0.00272317	No
Fam46c	1.07452	0.751569	0.000123264	0.00272501	Up
Cphx	2.11927	-1.71734	0.000124562	0.00275153	Up
Fam180a	-1.18602	0.305825	0.000126954	0.00279801	Down
Qrfpr	-1.09435	0.721716	0.000126965	0.00279801	Down
BC052486	1.07231	0.734347	0.000126965	0.00279801	Up
Fam187b	2.40511	-2.03294	0.000128569	0.00282672	Up
Fbxw22	2.40511	-2.03294	0.000128569	0.00282672	Up
Gpr114	2.40511	-2.03294	0.000128569	0.00282672	Up
Acap1	1.09678	0.652385	0.000129274	0.00283998	Up
Haao	1.43797	-0.56776	0.00013074	0.00286995	Up
Gadd45b	-0.84458	3.22139	0.000134258	0.00294444	No
1700094D03Rik	0.82463	3.71207	0.000134343	0.00294444	No
Mybpc3	-2.08046	-1.59559	0.000134587	0.00294747	Down
Dennd1c	0.971907	1.35915	0.000134784	0.00294948	No
Gm5709	1.29131	-0.132166	0.000135962	0.00297295	Up
Mrc2	0.838194	3.2835	0.000136787	0.00298865	No
Slc12a2	0.787501	6.98319	0.00013805	0.00301391	No
Ap1s2	0.804294	4.61763	0.000138418	0.0030196	No
Lrrc48	0.816152	3.97173	0.00013944	0.00303954	No
Ccdc40	0.861549	2.75924	0.000139762	0.00304419	No
Mid1	-0.801446	4.82947	0.000140402	0.00305575	No
Zmynd10	0.888093	2.30873	0.000141643	0.00308038	No
Gm12726	-3.84135	-2.73122	0.000142819	0.00310356	Down
A330021E22Rik	0.802155	4.64171	0.000143204	0.00310357	No
Calcoco2	3.49652	-2.54301	0.000143701	0.00310357	Up
Esrp2	3.49652	-2.54301	0.000143701	0.00310357	Up
Olfr1397-ps1	3.49652	-2.54301	0.000143701	0.00310357	Up
Gm18087	-3.19079	-2.46067	0.000143701	0.00310357	Down
LOC100861985	2.94257	-2.49095	0.000143701	0.00310357	Up
Msx3	2.94257	-2.49095	0.000143701	0.00310357	Up
Meig1	0.970849	1.40666	0.000143704	0.00310357	No
Ttll10	1.48697	-0.732729	0.000144046	0.00310687	Up
Mirlet7c-2	1.24441	-0.0124505	0.000144088	0.00310687	Up
Mfi2	1.15635	0.327845	0.000144189	0.00310687	Up
Gm7832	-1.13719	0.497152	0.000144752	0.00311661	Down
Klk6	1.08804	0.577112	0.000146626	0.00315454	Up
Kcnq5	-0.785286	6.39124	0.000150698	0.00323967	No
Gm410	0.901942	2.05581	0.000152738	0.00328101	No
Rsph4a	0.821394	3.59022	0.000153825	0.00330182	No
Gm15997	0.916983	1.80974	0.00015425	0.00330698	No
Adamtsl4	0.835915	3.19173	0.000154301	0.00330698	No
Oas1g	1.77166	-1.28642	0.000156542	0.00335246	Up
Gm15354	-1.15515	0.363591	0.000157644	0.00337348	Down
Sptlc3	1.08262	0.608637	0.000157924	0.00337691	Up
Ccdc129	-0.947093	1.55928	0.000159293	0.00340359	No
4833432E10Rik	0.809935	3.86077	0.000163764	0.00349646	No
Grid2ip	0.859538	2.58147	0.000164957	0.00351925	No
Npy2r	-0.783289	5.7269	0.000168091	0.00358338	No
Gm12505	2.19663	-1.8151	0.00016937	0.00360793	Up
Sec14l3	-0.961854	1.43103	0.000170301	0.00362499	No
Cldn19	1.00241	1.12229	0.000171129	0.00363986	Up
Adamts7	1.29199	-0.164087	0.000172356	0.00366319	Up
Chdh	0.80623	3.95793	0.000172563	0.00366481	No
Itgal	1.0052	1.02722	0.000172976	0.00367081	Up
Foxn3	0.791152	4.68248	0.000174301	0.00369613	No
9030625A04Rik	0.827175	3.24947	0.000174959	0.00370655	No
En2	1.02859	0.869794	0.000175056	0.00370655	Up
1810011O10Rik	1.15465	0.304703	0.000175306	0.00370904	Up
Fam115c	1.04974	0.750696	0.000175663	0.00371378	Up
Serping1	0.830963	3.13315	0.000176183	0.00372199	No
Gm9030	-1.50305	-0.666374	0.000177466	0.00374628	Down
Clec3b	0.981464	1.14328	0.000179588	0.00378821	No
Hrk	-0.777332	6.12547	0.000179763	0.00378906	No
Itga2	1.07264	0.602005	0.000181235	0.00381721	Up
A930019D19Rik	1.15289	0.281185	0.000181804	0.00382633	Up
Snai1	1.45621	-0.701831	0.000182622	0.00384067	Up
Gm8010	-2.16097	-1.70817	0.000184687	0.0038812	Down
Papln	1.017	0.890138	0.000185378	0.00389281	Up
Gm15466	-1.12112	0.439304	0.000185926	0.00390139	Down
Gm9522	6.84968	-3.16307	0.000187	0.00391223	Up
Nms	6.84968	-3.16307	0.000187	0.00391223	Up
Serpinb6e	6.84968	-3.16307	0.000187	0.00391223	Up
Flg	-6.7951	-3.06538	0.000187	0.00391223	Down
Gm13202	-0.963544	1.38689	0.000187495	0.00391967	No
Gm9154	-1.54046	-0.769805	0.000187747	0.00392201	Down
Tec	0.90984	1.76252	0.000195955	0.00409043	No
4930452A19Rik	2.01234	-1.65664	0.000196752	0.00410401	Up
Acoxl	1.47867	-0.849596	0.000197693	0.00412059	Up
Gm20236	1.14439	0.319797	0.000198279	0.00412974	Up
Tmem37	1.38702	-0.513121	0.000199275	0.00414739	Up
Gm10710	-1.1232	0.392167	0.000199843	0.00415615	Down
4831426I19Rik	0.890993	1.97048	0.000200095	0.00415831	No
4930528F23Rik	2.35089	-2.0738	0.000200837	0.00417063	Up
G630016G05Rik	0.880343	2.07089	0.000203972	0.00423261	No
LOC100861979	-0.885625	2.08183	0.000205379	0.00425865	No
Ccnd2	-0.768758	6.38641	0.000206466	0.00427324	No
Gm12013	-1.59876	-0.948701	0.000206754	0.00427324	Down
Slc44a3	1.59089	-0.955005	0.000206754	0.00427324	Up
Gm16880	2.61329	-2.38861	0.000206996	0.00427324	Up
Gm18362	2.61329	-2.38861	0.000206996	0.00427324	Up
Igkv1-135	2.61329	-2.38861	0.000206996	0.00427324	Up
Lrrc19	1.06259	0.595343	0.000207908	0.00428891	Up
4930483O08Rik	1.21439	-0.032869	0.000210555	0.00434033	Up
E230019M04Rik	1.62134	-1.07113	0.000214124	0.00441068	Up
Ly6g6e	-0.928031	1.55691	0.00021465	0.00441552	No
Alpl	0.821085	3.08315	0.000214674	0.00441552	No
Skor1	1.76621	-1.38403	0.000216503	0.00444989	Up
LOC100505331	1.63879	-1.13289	0.000216832	0.00445339	Up
Dnmt3l	-1.7571	-1.19461	0.000218654	0.00448752	Down
Tmc2	1.27585	-0.208278	0.0002196	0.00450365	Up
Xaf1	0.802355	3.52242	0.000220072	0.00451003	No
Gm13152	0.971288	1.21453	0.000220829	0.00452225	No
Apod	0.762583	7.01145	0.000221839	0.0045396	No
Gpr97	1.31715	-0.396481	0.000224545	0.00459164	Up
LOC100043920	0.79492	3.78707	0.000228526	0.00466158	No
C8g	1.2762	-0.24194	0.000228579	0.00466158	Up
Ribc1	0.997606	0.984159	0.00022868	0.00466158	No
Vax1	1.15466	0.140589	0.000228703	0.00466158	Up
Avp	1.42704	-0.671586	0.000228795	0.00466158	Up
Sgk1	0.762102	6.53162	0.000230427	0.00469142	No
BC051019	1.13639	0.224379	0.000231103	0.00469836	Up
Tbc1d10c	1.13639	0.224379	0.000231103	0.00469836	Up
1700003D09Rik	0.765054	5.71299	0.000235572	0.00478577	No
Sstr3	-0.770804	5.07497	0.000236098	0.00479298	No
Sema3a	0.813031	3.09732	0.000236574	0.00479917	No
Gm8973	-0.789455	3.93216	0.000238477	0.00483254	No
Spint2	0.777509	4.45587	0.000238563	0.00483254	No
Gm9620	-0.982553	1.09333	0.000240315	0.00486451	No
Lrp2	0.870263	2.10407	0.000241416	0.00488327	No
Fgf3	3.42295	-2.60118	0.000243751	0.00491634	Up
Rps16-ps2	3.42295	-2.60118	0.000243751	0.00491634	Up
Gm13005	-3.12705	-2.51007	0.000243751	0.00491634	Down
AA467197	-3.06036	-2.56127	0.000243751	0.00491634	Down
Gm6682	-0.769826	4.92641	0.000247848	0.0049954	No
1810020O05Rik	1.09015	0.428734	0.000250522	0.00504566	Up
Slc22a6	0.854534	2.25257	0.000251012	0.00505192	No
Prss50	1.36629	-0.527479	0.0002523	0.0050742	Up
Rpl26-ps6	-2.21966	-1.86179	0.000254748	0.00511245	Down
Six1	2.1495	-1.85027	0.000254748	0.00511245	Up
Zfp819	2.1495	-1.85027	0.000254748	0.00511245	Up
Tmem210	-1.07234	0.542985	0.000256494	0.00514381	Down
Cox6b2	0.959521	1.18503	0.000257632	0.00515926	No
Olfml2a	0.959521	1.18503	0.000257632	0.00515926	No
Gm15549	1.27735	-0.347894	0.000258396	0.00517088	Up
Col3a1	0.880033	1.91307	0.000259306	0.00518538	No
Gm3200	-0.796288	3.53394	0.000259682	0.00518921	No
Itgax	1.45273	-0.867688	0.000260181	0.00519547	Up
9630041A04Rik	1.12241	0.326724	0.000261446	0.00521702	Up
Bbox1	0.878938	1.86682	0.000261852	0.00521807	No
Mir1188	-0.976005	1.13103	0.000262002	0.00521807	No
Hfe	0.829933	2.65911	0.000262056	0.00521807	No
Ddr2	0.77283	4.38297	0.000265368	0.00528028	No
Wdfy1	-0.759831	5.55881	0.000266796	0.00530493	No
Cckar	1.48736	-0.902402	0.000267908	0.00532328	Up
Dusp6	-0.75738	5.86473	0.000268603	0.00533331	No
Ppfibp2	0.777377	4.08804	0.000268956	0.00533655	No
Lrrc38	1.08495	0.385278	0.000270771	0.00536875	Up
Gm19569	1.39497	-0.597732	0.00027273	0.00540378	Up
B230206H07Rik	0.787751	3.58248	0.000275741	0.0054596	No
Wnt3	0.865856	2.01491	0.000276592	0.00547259	No
Lrrc6	0.833091	2.44384	0.000283152	0.00559843	No
Cyp1b1	0.829262	2.4884	0.000293717	0.00579939	No
Pram1	0.840071	2.37252	0.000293729	0.00579939	No
Hhipl1	0.838608	2.38525	0.000294302	0.00580662	No
Cd209c	0.777594	3.86267	0.000296196	0.00583989	No
Clec4n	-1.91278	-1.56667	0.000296643	0.0058446	Down
Atg4a	0.810994	2.88737	0.000299426	0.00589452	No
Smpdl3b	0.892783	1.6235	0.000299597	0.00589452	No
Bspry	-0.960109	1.14792	0.000301548	0.00592875	No
Rxfp2	1.24246	-0.165563	0.000302024	0.00592903	Up
Itgad	1.21014	-0.155815	0.000302024	0.00592903	Up
LOC100862273	1.87415	-1.51389	0.000302407	0.00592903	Up
Stap1	1.87415	-1.51389	0.000302407	0.00592903	Up
St8sia2	0.828741	2.44541	0.000305826	0.00599188	No
Hapln2	0.758187	4.85104	0.000307856	0.00602745	No
Col1a1	0.792264	3.31154	0.000309913	0.0060635	No
Slc6a12	0.951572	1.14648	0.000310763	0.00607589	No
BB123696	-2.56278	-2.11114	0.000313333	0.00612188	Down
Plch1	0.780695	3.55661	0.000316694	0.00618324	No
C2cd4c	-0.769672	4.05175	0.000319305	0.00622989	No
Gm10391	0.948828	1.1334	0.000320366	0.00624625	No
LOC100861874	-0.746667	5.89789	0.000325897	0.00634968	No
Kirrel	0.788191	3.26867	0.000329096	0.00640757	No
Mreg	-0.840949	2.23316	0.000331007	0.0064403	No
Crispld2	0.849871	2.0966	0.000333583	0.00648592	No
Dcst2	1.12105	0.190718	0.000335453	0.00651777	Up
Sytl2	0.745256	5.71449	0.000339261	0.00658721	No
8030442B05Rik	0.789555	3.1981	0.000344206	0.0066786	No
1700013F07Rik	0.938873	1.17162	0.00034564	0.0067018	No
Wdr62	0.95731	1.02078	0.000346285	0.00670967	No
Plch2	-0.737819	7.19697	0.000349331	0.00676401	No
Msh5	1.27822	-0.423099	0.000351094	0.00677373	Up
4930474N09Rik	6.73525	-3.25251	0.000352487	0.00677373	Up
4930517E11Rik	6.73525	-3.25251	0.000352487	0.00677373	Up
BC051070	6.73525	-3.25251	0.000352487	0.00677373	Up
Defb15	6.73525	-3.25251	0.000352487	0.00677373	Up
Lrrc52	6.73525	-3.25251	0.000352487	0.00677373	Up
Piwil4	6.73525	-3.25251	0.000352487	0.00677373	Up
Prf1	6.73525	-3.25251	0.000352487	0.00677373	Up
Tas2r123	6.73525	-3.25251	0.000352487	0.00677373	Up
Tas2r135	6.73525	-3.25251	0.000352487	0.00677373	Up
Trpm5	6.73525	-3.25251	0.000352487	0.00677373	Up
Hlx	-1.17179	0.0619889	0.000352837	0.00677582	Down
B4galnt3	1.09819	0.310573	0.000356973	0.00685057	Up
Fbxo17	0.88102	1.67761	0.000359335	0.00689117	No
Cldn26	-0.877095	1.76397	0.0003617	0.00693179	No
Gbp11	1.10005	0.22319	0.000362172	0.00693612	Up
Gm9165	-1.55156	-0.982566	0.000366334	0.00701103	Down
Gbp10	1.05898	0.427677	0.000374403	0.00716059	Up
Hspb1	-0.814012	2.58238	0.000376686	0.00719935	No
Wnt7b	-0.741168	5.49196	0.000378573	0.00722956	No
Plek2	1.38059	-0.70378	0.000378996	0.00722956	Up
Hspb6	0.864439	1.79677	0.00037904	0.00722956	No
Neurog2	-1.3198	-0.514251	0.000384864	0.00733567	Down
Insm1	-0.788155	3.09085	0.000387966	0.00738977	No
Myo1g	1.02483	0.587689	0.000394433	0.00750786	Up
Sema3e	-0.734292	6.22856	0.000395529	0.00752362	No
Sgk3	0.753641	4.19398	0.000396483	0.00753668	No
Olfml2b	-0.738448	5.46033	0.000399351	0.00758605	No
Ppp1r42	1.13643	0.0778643	0.000401306	0.00761804	Up
Vmn2r-ps44	2.02939	-1.78385	0.00040416	0.00766702	Up
Adra2b	1.01349	0.679596	0.000404559	0.00766941	Up
Paqr5	0.803048	2.63831	0.000412682	0.00779548	No
Cd300e	3.34542	-2.66171	0.00041343	0.00779548	Up
Gm9758	3.34542	-2.66171	0.00041343	0.00779548	Up
Ins2	3.34542	-2.66171	0.00041343	0.00779548	Up
Gm9898	-2.99043	-2.61441	0.00041343	0.00779548	Down
Hist1h4c	-2.99043	-2.61441	0.00041343	0.00779548	Down
LOC100862447	-2.99043	-2.61441	0.00041343	0.00779548	Down
4930544D05Rik	2.79147	-2.60523	0.00041343	0.00779548	Up
Rnf17	1.0507	0.441537	0.000415026	0.00782031	Up
Fgf23	1.6455	-1.28897	0.000418716	0.00788456	Up
Sun3	1.13401	0.0503169	0.00042044	0.00791172	Up
Chrm2	0.84816	1.96147	0.00042102	0.00791732	No
Erbb2ip	0.727573	7.11249	0.000421602	0.00792295	No
Mir328	2.36766	-2.2931	0.000421961	0.0079244	Up
4930467E23Rik	0.814641	2.32864	0.000431772	0.00810324	No
Rsph10b2	0.753892	3.93541	0.000432615	0.00811363	No
Serpinb6b	0.929054	1.15423	0.000433468	0.00812419	No
Gm694	-0.984511	0.830266	0.000434636	0.00814066	No
2610203C20Rik	0.731515	5.7072	0.000435338	0.00814837	No
Flrt3	-0.735722	5.12938	0.000441666	0.00826131	No
Gm12418	3.99497	-2.92747	0.000447975	0.00836817	Up
Hist1h2aj	3.99497	-2.92747	0.000447975	0.00836817	Up
Exosc6	-0.787892	2.89928	0.000450174	0.00840366	No
1810021B22Rik	-0.75524	3.86436	0.000450817	0.00841007	No
D430041D05Rik	-0.723102	7.36754	0.000453372	0.0084521	No
Tcp11	1.08008	0.254944	0.000455892	0.00849346	Up
C7	1.04258	0.455264	0.000458967	0.00854506	Up
Frat2	-0.773958	3.2037	0.000462177	0.00859913	No
1700081H22Rik	-0.875498	1.64789	0.000469057	0.00872136	No
Mmp17	-0.719828	7.67077	0.000475994	0.00884448	No
Nhlh2	-0.911848	1.27039	0.00047774	0.00887105	No
LOC100861618	1.25816	-0.516669	0.000483906	0.00897961	Up
Cpxm1	0.770315	3.10549	0.00048537	0.00899877	No
Ppp1r1b	0.723707	6.00587	0.00048558	0.00899877	No
Gstt3	0.837645	1.91139	0.00048807	0.00903895	No
Neurod1	-0.738418	4.42388	0.000491929	0.00910442	No
Tgif1	0.915845	1.20007	0.000493333	0.00912439	No
Grm8	0.756893	3.50389	0.000494071	0.00913201	No
Mns1	0.807788	2.36569	0.000494999	0.00913979	No
Gm3739	0.774224	3.01702	0.000495142	0.00913979	No
Tnfrsf25	-0.757013	3.54949	0.000495674	0.00914359	No
Slc5a5	-0.743289	4.06315	0.000505056	0.00931054	No
Adamtsl1	0.742426	4.00802	0.000512844	0.00944791	No
Zmym1	-0.729999	4.85823	0.000514299	0.00946849	No
Olfml1	0.738673	4.18711	0.000516369	0.00950038	No
Gpat2	1.16186	-0.157284	0.000517672	0.00951811	Up
Mal	0.713773	8.02221	0.000525012	0.00964489	No
Ttyh2	0.72025	5.82722	0.000525404	0.00964489	No
Grik4	-0.718497	6.21111	0.000525872	0.00964489	No
1700030C12Rik	-0.912101	1.16978	0.000525941	0.00964489	No
Adra1d	-0.720702	5.76256	0.000527791	0.0096725	No
4921515J06Rik	0.950561	0.887731	0.000528237	0.00967436	No
Best3	0.87604	1.41022	0.000531912	0.00973531	No
Lyve1	1.13648	-0.0851875	0.000536778	0.00981158	Up
Slc17a9	1.13648	-0.0851875	0.000536778	0.00981158	Up
Gm11243	1.54387	-1.19985	0.000543102	0.00992072	Up
A930017K11Rik	0.967762	0.786993	0.000547341	0.00999165	No
Scube1	-0.723178	5.1169	0.000552407	0.0100776	No
Arid3c	2.54329	-2.4408	0.000556462	0.010145	Up
Gimap4	1.32798	-0.643859	0.000563342	0.0102637	Up
C030029H02Rik	0.740675	3.87861	0.000564162	0.010272	No
Atp7a	0.734705	4.11713	0.000565211	0.0102844	No
Gm13298	0.740002	3.87665	0.000567787	0.0103246	No
Adam8	-0.781407	2.73807	0.000569326	0.010341	No
1700028P14Rik	0.943881	0.856242	0.000569423	0.010341	No
3110047P20Rik	-0.720434	5.2071	0.000571092	0.0103584	No
Slc26a4	-0.722803	4.9668	0.00057112	0.0103584	No
Prima1	0.775547	2.7187	0.000573207	0.010387	No
Syngr4	-2.13256	-1.92691	0.00057344	0.010387	Down
Col15a1	0.758776	3.16861	0.000576061	0.0104244	No
C1rb	1.23753	-0.490065	0.000576244	0.0104244	Up
Fcna	1.61083	-1.31344	0.000577021	0.0104317	Up
Gm3020	0.744355	3.70215	0.000577652	0.0104364	No
Ccdc19	0.770444	2.84269	0.000578132	0.0104384	No
Traf1	0.907797	1.14053	0.000580456	0.0104736	No
Flt3l	0.787586	2.46623	0.000586764	0.0105806	No
C230079O03	1.3994	-0.904548	0.000588384	0.010603	Up
Gm7115	1.63119	-1.38669	0.000591283	0.0106484	Up
4921528I01Rik	0.774854	2.72873	0.000592801	0.0106689	No
Tdo2	-0.753527	3.30595	0.000594396	0.0106907	No
Vangl1	0.785945	2.461	0.00059621	0.0107037	No
BC107364	1.98226	-1.81825	0.00059626	0.0107037	Up
Gm12961	1.98226	-1.81825	0.00059626	0.0107037	Up
4921504A21Rik	0.767755	2.93105	0.000599896	0.0107621	No
Fam38a	0.741161	3.71578	0.00060129	0.0107802	No
Gm10560	0.785031	2.53815	0.000606792	0.0108719	No
LOC100534273	-0.725885	4.43866	0.000608943	0.0109035	No
Gm9982	-1.76258	-1.53829	0.000610301	0.0109209	Down
Gm5204	1.46882	-0.976685	0.000616405	0.0110231	Up
Islr	0.735618	3.88161	0.000621197	0.0110971	No
D930048N14Rik	0.788788	2.42446	0.000621334	0.0110971	No
LOC627800	1.33258	-0.736689	0.00062469	0.0111499	Up
Atp11c	0.716312	5.03806	0.000625521	0.0111576	No
LOC100862324	0.742205	3.575	0.000630625	0.0112415	No
Wnt8b	1.07068	0.0847894	0.000638636	0.0113771	Up
Mgl2	1.21897	-0.424792	0.000644633	0.0114767	Up
Ifi27l2a	1.05081	0.213348	0.000655358	0.0116602	Up
Dsg2	0.758009	2.97232	0.000656282	0.0116693	No
Foxq1	-0.780892	2.53299	0.000659525	0.0117195	No
Gm20100	6.61095	-3.34767	0.000667207	0.0117519	Up
Igkv6-25	6.61095	-3.34767	0.000667207	0.0117519	Up
LOC100862310	6.61095	-3.34767	0.000667207	0.0117519	Up
Rpl35a-ps4	6.61095	-3.34767	0.000667207	0.0117519	Up
Tmem30b	6.61095	-3.34767	0.000667207	0.0117519	Up
Vmn2r33	6.61095	-3.34767	0.000667207	0.0117519	Up
1700010D01Rik	-6.59064	-3.22274	0.000667207	0.0117519	Down
Bik	-6.59064	-3.22274	0.000667207	0.0117519	Down
Gm12700	-6.59064	-3.22274	0.000667207	0.0117519	Down
Gm17619	-6.59064	-3.22274	0.000667207	0.0117519	Down
Trav13d-4	-6.59064	-3.22274	0.000667207	0.0117519	Down
Trav5d-4	-6.59064	-3.22274	0.000667207	0.0117519	Down
Trav6n-5	-6.59064	-3.22274	0.000667207	0.0117519	Down
Trav9n-1	-6.59064	-3.22274	0.000667207	0.0117519	Down
Expi	1.48787	-1.09455	0.000674911	0.0118801	Up
Frk	1.30356	-0.614814	0.0006773	0.0119126	Up
Neto1	-0.702828	6.52972	0.000677602	0.0119126	No
Lrrc1	0.730574	3.84428	0.000684103	0.0120193	No
Arhgap25	0.790652	2.27569	0.000685738	0.0120405	No
St6galnac2	0.755223	3.02208	0.000689983	0.0121075	No
Gm15350	0.761774	2.84366	0.000692303	0.0121406	No
4930593C16Rik	1.33788	-0.835874	0.000693457	0.0121532	Up
Gm19998	3.26349	-2.72481	0.000700954	0.0122312	Up
Gm7450	3.26349	-2.72481	0.000700954	0.0122312	Up
Ptgir	3.26349	-2.72481	0.000700954	0.0122312	Up
Gm20161	-2.91694	-2.66965	0.000700954	0.0122312	Down
Gm8815	-2.91694	-2.66965	0.000700954	0.0122312	Down
Gm15366	2.70954	-2.66583	0.000700954	0.0122312	Up
Gpr110	2.70954	-2.66583	0.000700954	0.0122312	Up
Olfr56	0.785023	2.33309	0.000702787	0.0122556	No
Nr1h4	1.49878	-1.15728	0.000704966	0.0122859	Up
Vasn	0.716009	4.47	0.000706249	0.0123007	No
Creb3l1	0.799716	2.09236	0.000710829	0.0123727	No
LOC100862313	0.702742	5.86466	0.000711951	0.0123846	No
Gm4450	-1.24066	-0.378141	0.000713538	0.0124045	Down
A230051N06Rik	-0.942869	0.836722	0.000714286	0.0124098	No
Fscn2	1.30493	-0.659559	0.000715667	0.0124261	Up
BC034090	0.72593	3.86634	0.000717156	0.0124443	No
Cd24a	0.732112	3.65199	0.000721947	0.0125197	No
Plscr1	0.854574	1.47585	0.000723815	0.0125443	No
Gm18981	-0.962506	0.709603	0.000725038	0.0125578	No
Tmem90a	0.743938	3.17954	0.000726312	0.0125721	No
Ngfr	0.758054	2.85403	0.000728134	0.0125959	No
F930015N05Rik	1.10742	-0.0759796	0.000734829	0.0127039	Up
Rs1	1.00468	0.467828	0.000735491	0.0127075	Up
Dntt	1.2005	-0.399822	0.000755019	0.0130368	Up
Gm9044	-1.0834	0.0645653	0.00075601	0.0130459	Down
Gm9231	-2.46019	-2.18912	0.000758987	0.0130893	Down
Phldb2	0.728441	3.66758	0.000759667	0.0130929	No
Gm1661	0.903229	1.06955	0.000761344	0.0131138	No
Ccdc121	0.900767	1.03271	0.000767626	0.0132139	No
Ripk4	1.03578	0.269403	0.000769985	0.0132464	Up
LOC100862325	0.727459	3.67051	0.000778365	0.0133823	No
Zfp868	0.713297	4.25708	0.000781507	0.0134281	No
Col6a5	0.82689	1.73091	0.000784658	0.013474	No
Gm18685	3.89621	-3.00332	0.000794618	0.0136035	Up
Gm19148	3.89621	-3.00332	0.000794618	0.0136035	Up
Gm19857	3.89621	-3.00332	0.000794618	0.0136035	Up
Gm20550	-3.59535	-2.91964	0.000794618	0.0136035	Down
Gm7110	-3.59535	-2.91964	0.000794618	0.0136035	Down
B430212C06Rik	-0.784366	2.25062	0.000799532	0.0136726	No
Daf2	1.19882	-0.438294	0.000799628	0.0136726	Up
Gm7180	1.30797	-0.753422	0.000800376	0.013677	Up
Cpne7	-0.689872	8.03802	0.000801096	0.013681	No
Gm16503	1.15718	-0.222961	0.000804098	0.0137239	Up
Plvap	0.721315	3.77913	0.000804958	0.0137292	No
Igdcc3	0.806368	1.92272	0.000805382	0.0137292	No
Gm10394	0.870201	1.20248	0.000808141	0.0137678	No
Gm9895	1.44032	-0.996423	0.000811266	0.0138043	Up
Gm11637	-1.42083	-0.997607	0.000811266	0.0138043	Down
4930562C15Rik	0.789233	2.10744	0.000813358	0.0138315	No
Nfil3	-0.734191	3.29662	0.000818013	0.0139023	No
LOC100534389	0.805293	1.88461	0.000819395	0.0139173	No
A730085K08Rik	1.59382	-1.41284	0.000820646	0.0139301	Up
Lars2	-0.688742	7.77139	0.000822217	0.0139484	No
1110050K14Rik	0.791709	2.02599	0.000829693	0.0140667	No
Mog	0.690836	6.53038	0.000832061	0.0140983	No
Rps4y2	-0.711867	4.16235	0.000835018	0.0141399	No
Timp4	-0.696171	5.42414	0.000842478	0.0142576	No
Serpina3c	-1.6612	-1.48577	0.000844689	0.0142778	Down
Gm20048	1.61467	-1.49141	0.000844689	0.0142778	Up
Afm	1.19705	-0.477816	0.00084764	0.0143191	Up
Batf3	1.0055	0.291958	0.000851875	0.014382	Up
LOC100862286	0.832664	1.57725	0.000852635	0.0143862	No
Adam7	1.9981	-1.96105	0.000857787	0.014447	Up
Cpz	1.9981	-1.96105	0.000857787	0.014447	Up
Gm5587	1.9981	-1.96105	0.000857787	0.014447	Up
D230004N17Rik	0.689951	6.24498	0.000860707	0.0144875	No
Gm17886	0.712848	3.95824	0.000861714	0.0144958	No
BC049762	1.63832	-1.57447	0.000864433	0.0145241	Up
Ccl22	1.63832	-1.57447	0.000864433	0.0145241	Up
Brca1	-0.929046	0.759456	0.000875721	0.0146962	No
Gm2773	-0.929046	0.759456	0.000875721	0.0146962	No
1700095B10Rik	1.93354	-1.85346	0.000877812	0.0147137	Up
Gm3675	1.93354	-1.85346	0.000877812	0.0147137	Up
Gjb2	0.740156	2.97278	0.000881994	0.014775	No
Tbc1d2	0.7477	2.81236	0.000888943	0.0148825	No
2310005G13Rik	-1.48678	-1.11029	0.000899245	0.015046	Down
Shroom3	0.74924	2.71617	0.000908492	0.0151917	No
Nxn	0.705391	4.18621	0.00091032	0.0151932	No
6330410L21Rik	2.46972	-2.49487	0.000910749	0.0151932	Up
B230323A14Rik	2.46972	-2.49487	0.000910749	0.0151932	Up
Kif12	2.46972	-2.49487	0.000910749	0.0151932	Up
Gm7240	0.859171	1.26672	0.000915488	0.0152544	No
Itgb4	0.704852	4.1981	0.000915501	0.0152544	No
Chia	0.859913	1.18546	0.000917011	0.0152705	No
Tmod1	0.686932	5.8568	0.000935474	0.0155687	No
Mov10l1	-0.820745	1.66709	0.00094232	0.0156733	No
Ubxn11	0.700656	4.35002	0.000943165	0.0156781	No
Pcdh20	-0.682305	6.946	0.000945569	0.0157088	No
1520401A03Rik	1.34084	-0.888133	0.000949785	0.0157695	Up
Tmem28	-0.719101	3.49747	0.000953719	0.0158254	No
4833418N02Rik	0.837078	1.43004	0.000955985	0.0158537	No
Pllp	0.685484	5.87491	0.000957273	0.0158656	No
Mdh1b	0.859531	1.22666	0.000958545	0.0158725	No
Gm15545	0.788555	1.99524	0.000958817	0.0158725	No
4930481B07Rik	1.2822	-0.722109	0.00096388	0.0159469	Up
Hif3a	0.720055	3.38302	0.000970469	0.0160465	No
Cercam	0.713504	3.58172	0.000974492	0.0161035	No
Gm872	0.921992	0.757442	0.000983944	0.0162501	No
Cyp3a13	0.88403	1.06883	0.000987004	0.0162911	No
Nnmt	-1.02169	0.274103	0.000989647	0.0163251	Down
Klf10	-0.695462	4.52549	0.000998271	0.0164524	No
Cyp27a1	0.747785	2.65872	0.000998533	0.0164524	No
B130024G19Rik	0.920522	0.785286	0.00101394	0.016687	No
Uba7	0.748422	2.535	0.00101396	0.016687	No
2700033N17Rik	0.852459	1.28218	0.00101976	0.0167726	No
LOC100861633	-0.736431	2.86324	0.00102523	0.0168526	No
1110008P14Rik	-0.685205	5.30028	0.00103166	0.0169484	No
A830035A12Rik	1.13655	-0.268981	0.00103524	0.0169827	Up
Gabre	1.13655	-0.268981	0.00103524	0.0169827	Up
Penk	0.689107	4.81282	0.00103556	0.0169827	No
Irx3	1.52409	-1.29153	0.00104138	0.0170682	Up
Pcp4	0.678848	6.11987	0.00105002	0.0171998	No
LOC100862140	0.796453	1.74678	0.0010565	0.0172957	No
Sstr1	-0.688602	4.74996	0.00106704	0.0174582	No
Col24a1	0.973934	0.410483	0.00106843	0.0174707	No
9930014A18Rik	0.705712	3.66586	0.00107375	0.0175475	No
Gm10073	-0.950732	0.546901	0.00108243	0.0176791	No
Dok3	-0.728224	3.01694	0.00108426	0.0176987	No
Gm5224	1.53889	-1.36361	0.00108952	0.0177742	Up
Atp8b1	0.75085	2.46815	0.00110326	0.0179878	No
Crabp2	0.942688	0.584801	0.00111953	0.0182316	No
Gm13858	1.21517	-0.545578	0.00112146	0.0182316	Up
Gm3962	1.21517	-0.545578	0.00112146	0.0182316	Up
Gm4033	1.21517	-0.545578	0.00112146	0.0182316	Up
Gm3226	-1.2132	-0.537377	0.00112146	0.0182316	Down
Jub	0.818092	1.51155	0.00112496	0.018278	No
Arl13a	1.55546	-1.43947	0.0011366	0.0184564	Up
Fbxw15	0.714464	3.2226	0.00113977	0.0184971	No
Slc12a7	0.707017	3.49087	0.00114567	0.0185822	No
Fzd4	0.708735	3.43513	0.00115261	0.018684	No
Gm3173	0.692092	4.11912	0.00115606	0.0187292	No
Gm17809	1.31146	-0.853784	0.00115793	0.0187485	Up
Gnrh1	1.01486	0.212152	0.00116034	0.0187768	Up
Col4a4	0.720802	2.97799	0.00116214	0.018795	No
Jun	-0.671191	6.5731	0.00116394	0.0188134	No
C1s	0.845873	1.23828	0.00116875	0.0188802	No
A430107O13Rik	0.720052	3.02526	0.00117694	0.0189737	No
Gm16210	-2.40602	-2.22981	0.00117769	0.0189737	Down
Mat1a	-2.40602	-2.22981	0.00117769	0.0189737	Down
H19	2.11102	-2.24946	0.00117769	0.0189737	Up
Gm3500	0.775167	1.96342	0.00117792	0.0189737	No
Gm9285	1.57415	-1.51951	0.00118125	0.0190055	Up
Gm9289	1.57415	-1.51951	0.00118125	0.0190055	Up
Car1	3.17663	-2.79068	0.00118753	0.0190739	Up
Gm14935	-2.83951	-2.72716	0.00118753	0.0190739	Down
Gm8145	-2.83951	-2.72716	0.00118753	0.0190739	Down
Gm5620	-0.668833	6.91036	0.00119076	0.0191147	No
C230081A13Rik	-0.668034	7.20628	0.00119257	0.019133	No
9130206I24Rik	1.42529	-1.13766	0.00119594	0.019176	Up
Flna	0.667453	7.33782	0.00119687	0.0191799	No
Ccdc96	0.804968	1.6293	0.00120984	0.0193768	No
Spink10	-0.788722	1.82202	0.00121542	0.0194551	No
1700030L20Rik	-0.776894	1.9637	0.00121867	0.019494	No
Kbtbd8	-0.723552	2.88476	0.00121925	0.019494	No
Gm13293	0.765329	2.07079	0.00122247	0.0195345	No
Fgf11	-0.706431	3.41117	0.00122591	0.0195698	No
Dytn	1.25759	-0.738671	0.00122608	0.0195698	Up
Pirt	-0.7758	2.00491	0.00122845	0.0195966	No
Scn4b	0.675009	5.1807	0.00123518	0.0196928	No
Katnal2	0.728397	2.75092	0.001242	0.0197902	No
Atp11a	0.666205	6.85352	0.001245	0.0198226	No
Fbxw28	2.01813	-2.11932	0.00124544	0.0198226	Up
Gm11787	0.924297	0.621768	0.00124892	0.0198667	No
Ttc39a	0.793868	1.67418	0.0012585	0.0199712	No
AB124611	1.07977	-0.181326	0.00126198	0.0199712	Up
Zglp1	-0.99575	0.282331	0.00126297	0.0199712	No
Gm19159	-6.47641	-3.30857	0.00126829	0.0199712	Down
Gm20138	-6.47641	-3.30857	0.00126829	0.0199712	Down
Gm5055	-6.47641	-3.30857	0.00126829	0.0199712	Down
Gm5922	-6.47641	-3.30857	0.00126829	0.0199712	Down
Gm8268	-6.47641	-3.30857	0.00126829	0.0199712	Down
LOC100503169	-6.47641	-3.30857	0.00126829	0.0199712	Down
Serpina3e-ps	-6.47641	-3.30857	0.00126829	0.0199712	Down
Trav11n	-6.47641	-3.30857	0.00126829	0.0199712	Down
Trav6n-6	-6.47641	-3.30857	0.00126829	0.0199712	Down
Ces2e	6.47492	-3.44933	0.00126829	0.0199712	Up
Fgf8	6.47492	-3.44933	0.00126829	0.0199712	Up
Gm17814	6.47492	-3.44933	0.00126829	0.0199712	Up
Il22	6.47492	-3.44933	0.00126829	0.0199712	Up
Olfr574	6.47492	-3.44933	0.00126829	0.0199712	Up
Psca	6.47492	-3.44933	0.00126829	0.0199712	Up
Trim59	0.678037	4.66948	0.00127852	0.0201121	No
1110020C17Rik	-1.85301	-1.76343	0.00127928	0.0201121	Down
Gm7926	-2.03986	-1.99521	0.00128011	0.0201121	Down
Gm9104	-2.03986	-1.99521	0.00128011	0.0201121	Down
Arhgef16	1.15468	-0.505951	0.00130776	0.0205049	Up
Tmem154	1.15468	-0.505951	0.00130776	0.0205049	Up
Xirp1	1.15468	-0.505951	0.00130776	0.0205049	Up
Dydc1	1.25744	-0.787463	0.00130803	0.0205049	Up
[truncated: 26,285 more rows]

## Sheet: LM_C vs NM_C
Symbol	logFC	logCPM	PValue	FDR	Sig
[truncated: 27,417 more rows]

[truncated: 1 more sheets: LM_H vs NM_H]
