# Supplementary material for: Forebrain E-I balance controlled in cognition through coordinated inhibition and inhibitory transcriptome mechanism
Source: Front Cell Neurosci. 2023 Feb 24;17:1114037. doi: 10.3389/fncel.2023.1114037 (PMC10000298; doi:10.3389/fncel.2023.1114037)
Supplement: Supplementary file 2 [file Table_2.XLSX]

## Sheet: Sheet1
Sample	Total Clean Reads	Clean Reads Q30(%)	Overall Mapping Rate (%)	Aligned Pairs	Multiple Alignments	Discordant Alignments
LM_C	77486420	95.59	96.6	36396050	1272305	223338
LMC_C	89503882	95.41	96.8	42142669	1462535	248910
NM_C	87994560	95.34	96.5	41303048	1432907	281327
NMC_C	107069490	95.34	97	50595461	1705876	283152
LM_H	94662508	95.56	96.8	44538675	1564535	265121
LMC_H	90365674	95.53	96.7	42493516	1493737	264333
NM_H	100793774	95.52	97	47591578	1656495	224618
NMC_H	120669786	95.35	96.8	56812179	2027246	381669
