# Supplementary material for: Forebrain E-I balance controlled in cognition through coordinated inhibition and inhibitory transcriptome mechanism
Source: Front Cell Neurosci. 2023 Feb 24;17:1114037. doi: 10.3389/fncel.2023.1114037 (PMC10000298; doi:10.3389/fncel.2023.1114037)
Supplement: Supplementary file 3 [file Table_3.XLSX]

## Sheet: RNASeq.Expr
Symbol	LM_C	LMC_C	NM_C	NMC_C	LM_H	LMC_H	NM_H	NMC_H
0610005C13Rik	106	109	123	136	142	138	101	165
0610007C21Rik	2971	3705	2721	3614	3820	3851	3647	3867
0610007L01Rik	2844	3402	2942	3954	3714	3544	3623	4016
0610007N19Rik	77	103	104	176	107	181	159	148
0610007P08Rik	1635	2072	1783	2293	2470	2787	2231	3049
0610007P14Rik	1749	1969	1924	2224	2624	2450	2595	2861
0610007P22Rik	1261	1449	1345	1467	1355	1297	1438	1775
0610008F07Rik	211	185	172	172	318	236	191	283
0610009B14Rik	5	43	11	37	31	23	22	20
0610009B22Rik	649	803	791	829	992	905	1129	1126
0610009D07Rik	1650	1843	1471	1926	2412	1887	2143	2405
0610009E02Rik	802	769	817	1164	1193	1034	985	1189
0610009L18Rik	194	294	198	354	264	346	297	408
0610009O20Rik	2515	2716	2491	2973	3095	3096	2713	3479
0610010B08Rik	8495	9568	8175	10911	12858	11009	11622	13831
0610010F05Rik	3313	3599	2797	3741	3889	3323	3619	3903
0610010K14Rik	750	1111	1134	1526	1018	1248	1343	1621
0610010O12Rik	970	958	737	1072	1133	963	882	1175
0610011F06Rik	838	971	1049	1255	1032	1131	1504	1707
0610011L14Rik	2297	2823	2727	3272	3160	3231	3348	3854
0610012G03Rik	1493	1830	1719	2074	1765	1689	2124	2388
0610012H03Rik	11	7	6	8	10	10	9	8
0610025J13Rik	2	4	2	2	0	0	2	0
0610030E20Rik	1451	1275	1289	1643	1858	1622	1611	1986
0610031J06Rik	1411	1921	2065	2346	1841	2097	2158	2582
0610031O16Rik	1	10	2	2	6	5	3	6
0610037L13Rik	2012	2878	2654	3821	2739	3112	3226	4939
0610037P05Rik	2043	2312	2181	2737	2819	2237	2589	2798
0610038B21Rik	62	98	64	83	27	33	36	46
0610038L08Rik	357	369	351	415	487	507	491	589
0610039K10Rik	413	657	626	860	558	618	646	715
0610040B10Rik	211	195	70	181	216	181	100	147
0610040F04Rik	932	901	1086	1473	980	965	926	1145
0610040J01Rik	468	488	534	574	716	572	541	607
0610043K17Rik	287	342	188	248	333	401	188	373
0910001L09Rik	1454	1693	1648	1993	1756	1684	1914	2286
100043387	4017	4322	3608	4948	6172	5277	4822	5991
1100001G20Rik	0	0	2	18	5	3	0	2
1110001A16Rik	1298	1392	1167	1457	1649	1386	1584	1873
1110001J03Rik	573	736	668	948	670	710	831	1004
1110002B05Rik	1486	1732	1577	1949	1936	2104	2128	2165
1110002L01Rik	3653	4736	4420	4904	4142	4061	4875	6063
1110002N22Rik	349	313	289	359	533	355	469	470
1110003E01Rik	4919	5838	4936	6647	6051	6597	5926	7514
1110004E09Rik	1337	1414	1320	1617	1778	1678	1698	2036
1110004F10Rik	4917	5617	4435	5946	6468	6056	5876	6789
1110005A03Rik	680	871	917	1052	953	1006	1172	1392
1110006O24Rik	35	28	19	24	31	21	38	20
1110007C09Rik	457	470	323	522	594	747	437	620
1110008E08Rik	0	6	0	2	7	3	2	6
1110008F13Rik	1922	2131	2221	2497	2715	2211	2819	3316
1110008J03Rik	756	997	1214	1209	918	804	1117	1274
1110008L16Rik	548	646	447	662	740	713	649	822
1110008P14Rik	3038	4203	4107	4450	2702	2139	2954	4123
1110012J17Rik	4884	7277	8088	8940	3110	4427	3665	3821
1110012L19Rik	480	548	489	677	658	593	715	841
1110014N23Rik	2376	3608	3189	4082	3089	3911	3641	4877
1110015O18Rik	40	28	24	24	25	15	35	21
1110017D15Rik	140	176	120	154	263	304	154	188
1110017F19Rik	17	56	49	31	63	51	52	59
1110018G07Rik	9028	11494	9760	13221	11645	11938	12497	14295
1110018J18Rik	325	365	389	496	464	462	424	498
1110019D14Rik	130	152	130	158	125	165	150	172
1110020A21Rik	50	86	46	113	86	75	39	95
1110020C17Rik	14	14	17	13	26	8	21	35
1110020G09Rik	3195	3860	3715	5142	4365	4363	5142	5515
1110021J02Rik	5702	7160	6856	8346	7520	7659	8506	9813
1110021L09Rik	1250	1438	1293	1618	1860	1687	1721	2305
1110028C15Rik	2634	3519	2353	3555	4244	4307	3280	4288
1110028F11Rik	1	0	0	7	2	6	9	9
1110031I02Rik	361	440	404	533	490	472	445	432
1110032A03Rik	1488	1728	1388	2008	1748	1816	1847	1979
1110032A04Rik	279	370	254	411	413	324	287	409
1110032F04Rik	513	908	800	1398	606	761	739	1061
1110034A24Rik	728	883	727	1040	863	940	907	1175
1110034B05Rik	920	1009	880	1233	1093	974	1206	1344
1110034G24Rik	430	517	520	702	675	631	559	734
1110035M17Rik	178	191	146	205	163	164	170	250
1110036E04Rik	2	0	0	2	0	2	2	0
1110037F02Rik	2968	3275	3277	3681	4206	3643	4475	4685
1110038B12Rik	609	665	598	677	757	770	794	858
1110038D17Rik	898	1031	941	1021	1080	1046	934	1113
1110038F14Rik	759	977	848	971	881	983	922	1200
1110046J04Rik	260	343	271	345	268	277	177	333
1110049F12Rik	4414	4524	3814	4772	5147	4690	4961	5514
1110050K14Rik	113	240	183	285	142	364	188	252
1110051M20Rik	4850	4898	4332	5970	6698	6175	6392	7684
1110054M08Rik	194	222	239	353	188	252	258	399
1110054O05Rik	1477	1672	1502	1797	1933	1625	2094	2402
1110057K04Rik	1853	2443	2514	3050	2969	2947	3172	3952
1110058L19Rik	867	1068	875	994	1158	937	1118	1304
1110059E24Rik	1052	1074	765	1374	1503	1293	1328	1617
1110059G10Rik	606	759	666	839	871	851	879	925
1110059M19Rik	10	6	0	6	384	369	16	8
1110065P20Rik	1300	1668	1428	1824	1827	1577	2045	2370
1110067D22Rik	5034	5379	5250	6302	6373	5024	5992	6727
1190002F15Rik	7	15	19	8	12	8	29	4
1190002H23Rik	921	962	1239	1307	1287	969	1383	1317
1190002N15Rik	2035	2984	2068	4055	2289	2848	2289	2649
1190003J15Rik	22	34	25	84	33	25	30	35
1190003K10Rik	8	11	4	2	18	7	10	10
1190005F20Rik	1623	1687	1779	1904	2448	2087	2483	2617
1190005I06Rik	366	421	328	583	392	543	436	528
1190007F08Rik	1789	2374	1942	2671	1958	2383	2290	2651
1190007I07Rik	459	553	391	656	621	731	482	813
1200009I06Rik	126	103	91	130	105	149	80	134
1200011I18Rik	2909	3352	2575	3463	4196	3674	3899	4425
1200011M11Rik	892	1025	1043	1147	1342	1183	1441	1535
1200014J11Rik	1578	1534	1549	1800	2231	2007	2250	2410
1200016B10Rik	740	632	787	909	1114	762	1138	967
1300001I01Rik	5659	7140	6795	8453	7292	7827	8285	10160
1300002E11Rik	525	782	607	930	708	801	570	797
1300002K09Rik	8	11	6	14	21	18	12	12
1300010F03Rik	3177	4267	3378	5138	4094	4570	4125	4573
1300014I06Rik	302	367	393	519	737	644	1005	918
1300015D01Rik	2	0	0	5	3	3	6	4
1300017J02Rik	167	90	15	58	262	301	54	160
1300018I17Rik	3352	3935	3994	4474	3664	3142	3671	4552
1300018J18Rik	2100	2727	2354	3095	2430	2611	2675	3102
1500001M20Rik	808	800	558	899	1078	825	849	926
1500002F19Rik	1805	1905	1634	2115	2130	2022	2183	2351
1500002O10Rik	834	1078	754	1249	1061	1192	788	1192
1500002O20Rik	2426	2765	2310	3144	2593	2527	1956	3016
1500003O03Rik	7679	10180	8434	11261	9924	9599	9959	11941
1500004A13Rik	1924	2370	2995	2892	3101	2733	3894	4581
1500009C09Rik	3669	4718	4628	5926	4203	4387	5317	5862
1500009L16Rik	628	716	608	677	974	884	1011	1173
1500010J02Rik	2441	3284	2606	3781	2607	2881	2660	3464
1500011B03Rik	4497	5253	4298	5370	5036	5052	5598	6282
1500011H22Rik	2707	2965	2696	3138	3476	3510	3538	4267
1500011K16Rik	823	1086	1057	1254	1226	1110	1286	1467
1500012F01Rik	1456	1749	1473	1864	1919	2078	1732	1889
1500012K07Rik	224	391	252	324	383	237	409	842
1500015A07Rik	246	362	221	424	313	420	302	372
1500015L24Rik	38	70	42	70	62	84	52	80
1500015O10Rik	107	114	73	88	1559	1744	135	142
1500016L03Rik	10	0	2	1	33	152	19	27
1500017E21Rik	520	606	710	790	1403	1275	1221	1768
1500031L02Rik	2581	3213	3024	3148	3280	3024	3676	4075
1500032L24Rik	3003	3499	3241	4747	3347	3343	3493	4422
1500035N22Rik	105	270	91	265	59	74	25	387
1520401A03Rik	29	42	21	32	36	53	17	25
1520402A15Rik	660	930	758	1248	729	645	660	722
1600002D24Rik	13	12	5	7	22	16	6	14
1600002H07Rik	658	617	498	571	606	610	506	651
1600002K03Rik	176	175	179	229	216	199	190	252
1600010M07Rik	20	11	6	8	13	7	6	20
1600012F09Rik	1507	1899	1597	2064	2055	1738	2087	2325
1600012H06Rik	1088	1177	1080	1429	1419	1454	1365	1600
1600012P17Rik	0	0	0	0	0	0	1	0
1600014C10Rik	1617	2090	1760	2337	2266	2165	2524	3081
1600014C23Rik	11	9	10	12	8	4	4	4
1600014K23Rik	1	0	0	2	0	2	0	0
1600015I10Rik	0	2	0	0	0	2	0	0
1600016N20Rik	9	17	16	2	22	23	7	2
1600020E01Rik	383	415	418	491	430	440	431	476
1600021P15Rik	2163	2711	2602	3018	1919	1917	2240	2229
1600027N09Rik	984	1049	920	1090	1065	985	1138	1278
1600029D21Rik	174	159	140	183	200	188	188	212
1600029I14Rik	2	6	5	0	32	61	21	22
1600029O15Rik	217	187	231	160	365	247	421	477
1700001C02Rik	18	33	7	8	70	145	70	56
1700001C19Rik	13	26	12	8	16	25	8	4
1700001D01Rik	3	34	6	0	2	1	2	110
1700001F09Rik	2	0	0	3	0	0	0	0
1700001G11Rik	110	156	133	166	150	206	193	229
1700001G17Rik	8	32	14	28	12	23	11	29
1700001J03Rik	24	2	4	12	30	24	7	14
1700001J11Rik	2	1	5	4	5	6	10	14
1700001K19Rik	423	452	432	470	679	712	586	673
1700001K23Rik	66	73	57	71	106	79	128	144
1700001L05Rik	591	536	223	634	894	740	539	669
1700001L19Rik	1200	1519	1329	1341	1168	1288	1177	1348
1700001O22Rik	256	367	345	542	181	348	184	353
1700001P01Rik	38	36	58	26	71	30	26	37
1700003C15Rik	0	0	4	3	4	8	2	6
1700003D09Rik	13888	18459	16605	24167	4102	4677	2863	3299
1700003E16Rik	1318	1918	2030	2230	1329	1486	1603	1967
1700003F12Rik	231	348	261	394	154	109	102	147
1700003F17Rik	173	291	538	548	180	302	409	385
1700003G18Rik	25	23	20	31	16	31	17	20
1700003H04Rik	0	2	0	0	0	0	0	0
1700003L19Rik	58	72	63	128	93	67	59	121
1700003M02Rik	100	161	91	119	188	317	128	86
1700003M07Rik	1433	1720	1747	2180	1763	1831	1965	2377
1700003P14Rik	0	1	0	1	2	0	0	5
1700006A11Rik	0	3	0	0	0	0	0	0
1700006E09Rik	0	4	0	2	2	2	0	2
1700006F04Rik	1	2	5	0	1	0	3	2
1700006H21Rik	0	0	0	0	0	3	0	1
1700006J14Rik	2	2	5	9	4	3	7	3
1700007B14Rik	117	130	123	149	279	220	154	291
1700007E05Rik	27	21	7	30	18	16	4	5
1700007F19Rik	63	46	90	89	301	421	241	419
1700007G11Rik	154	186	108	176	247	245	233	204
1700007I08Rik	241	382	258	388	147	111	109	130
1700007J10Rik	1860	2243	2219	2821	2590	2426	2510	2907
1700007K09Rik	75	31	17	27	56	34	18	36
1700007K13Rik	160	118	112	101	213	236	264	204
1700007L15Rik	18	24	12	35	32	47	22	24
1700007P06Rik	28	74	44	88	40	37	31	40
1700008A04Rik	0	0	0	0	0	1	0	0
1700008F21Rik	561	453	360	801	518	425	308	630
1700008I05Rik	4	2	1	7	6	7	0	0
1700008J07Rik	139	217	185	267	254	298	309	351
1700008K24Rik	12	7	13	6	2	13	14	11
1700008O03Rik	143	180	185	225	229	223	227	301
1700009C05Rik	14	9	9	4	27	21	6	31
1700009J07Rik	0	4	5	9	2	2	7	6
1700009N14Rik	0	0	1	0	0	0	0	0
1700009P17Rik	48	103	46	25	234	457	172	96
1700010B08Rik	0	1	0	0	2	0	0	0
1700010B13Rik	5	7	6	9	3	5	4	8
1700010D01Rik	2	6	0	0	0	0	17	13
1700010H22Rik	7	4	3	14	15	0	10	7
1700010I02Rik	52	31	21	41	19	7	19	22
1700010I14Rik	103	94	73	89	155	180	82	121
1700010J16Rik	8	22	6	3	11	4	6	2
1700010K23Rik	8490	10878	10422	13344	10230	11702	11325	13838
1700010L04Rik	16	13	17	10	17	7	4	15
1700010M22Rik	0	2	0	0	0	0	1	0
1700011A15Rik	0	0	0	0	0	0	1	2
1700011B04Rik	0	0	0	0	0	2	0	2
1700011E24Rik	21	11	11	4	21	25	13	5
1700011F14Rik	27	8	7	8	15	8	2	14
1700011H14Rik	54	12	8	27	61	17	20	30
1700011I03Rik	254	259	166	296	323	358	225	356
1700011J10Rik	1016	1311	831	1161	1442	1513	1249	1593
1700011L22Rik	71	78	79	78	83	71	110	98
1700011M02Rik	26	35	16	6	21	32	27	32
1700012A16Rik	388	319	214	352	417	451	231	422
1700012B07Rik	2	0	2	0	1	0	2	0
1700012B09Rik	18	35	10	21	49	138	29	38
1700012B15Rik	8527	10598	9001	12118	12089	11132	12549	14694
1700012D01Rik	121	115	67	104	128	191	102	111
1700012D14Rik	55	117	54	104	120	134	63	100
1700012I11Rik	36	30	26	37	53	54	28	47
1700012L04Rik	25	4	0	57	43	49	42	53
1700012P22Rik	3	1	1	3	2	10	3	6
1700013D24Rik	2	1	2	0	0	0	0	0
1700013F07Rik	66	67	61	111	117	208	93	130
1700013G23Rik	26	30	19	35	29	55	34	29
1700013G24Rik	0	0	0	0	2	0	0	0
1700013H16Rik	2	5	7	2	2	1	0	1
1700013N18Rik	56	59	52	73	84	58	0	63
1700014N06Rik	0	0	0	0	2	0	0	0
1700015E13Rik	42	34	20	8	118	98	58	105
1700015F17Rik	31	25	9	25	25	20	15	13
1700015G11Rik	2	0	0	0	4	0	0	4
1700016C15Rik	41	18	34	39	62	34	27	39
1700016D06Rik	1	5	5	8	6	7	4	11
1700016G14Rik	7	16	14	0	12	16	14	9
1700016G22Rik	4	0	2	0	0	0	0	0
1700016H13Rik	2	2	0	2	3	0	2	0
1700016K19Rik	87	170	98	89	86	135	95	100
1700016L04Rik	66	59	80	98	120	109	66	136
1700016L21Rik	0	0	0	0	0	2	0	1
1700016M24Rik	15	8	19	16	14	0	6	4
1700016P04Rik	0	1	0	0	0	0	0	0
1700017B05Rik	777	884	1259	1307	1514	1049	1814	2012
1700017D01Rik	5	3	3	3	11	17	7	10
1700017G19Rik	6	7	8	2	0	11	0	6
1700017J07Rik	0	0	0	0	0	3	0	0
1700017N19Rik	0	0	0	0	1	0	6	1
1700018A04Rik	29	34	22	31	18	34	23	42
1700018A14Rik	3	2	0	0	3	0	4	5
1700018B08Rik	18	1	3	5	11	4	0	1
1700018B24Rik	0	0	0	2	2	1	0	2
1700018C11Rik	14	27	16	28	17	20	4	13
1700018G05Rik	7	25	17	17	20	24	26	15
1700018L02Rik	194	317	291	582	380	288	346	325
1700018L24Rik	19	8	13	13	23	13	2	10
1700019A02Rik	57	84	57	99	109	89	114	168
1700019B03Rik	60	56	25	24	62	42	25	52
1700019B21Rik	2	0	0	1	0	2	0	2
1700019D03Rik	162	297	242	343	256	293	234	306
1700019E19Rik	1042	983	798	1068	1479	1328	786	1314
1700019G17Rik	704	1065	733	1281	818	1431	1151	1522
1700019G24Rik	1001	1255	1119	1408	1799	1405	2120	2336
1700019L03Rik	172	295	249	317	248	332	270	311
1700019N12Rik	402	561	641	558	217	224	255	385
1700019N19Rik	15	11	10	8	15	4	5	19
1700019O17Rik	0	0	0	0	2	2	0	0
1700019P21Rik	1	0	0	0	0	0	0	0
1700020A23Rik	62	37	36	36	62	55	24	44
1700020C07Rik	3	8	4	11	5	14	9	3
1700020D05Rik	257	323	35	202	321	340	299	379
1700020G17Rik	9	3	3	10	37	24	6	14
1700020I14Rik	3856	5492	4747	6002	4942	4019	5066	6391
1700020L24Rik	49	107	109	113	87	117	105	107
1700020N01Rik	0	5	5	6	2	5	6	0
1700020N18Rik	4	2	4	2	9	7	12	2
1700020O03Rik	2255	2852	2472	3486	2945	2664	2818	3306
1700021A07Rik	2	0	0	0	0	0	0	0
1700021C14Rik	406	317	177	273	521	402	186	399
1700021F05Rik	995	1122	1039	1367	1332	1201	1238	1662
1700021F07Rik	0	0	2	0	0	2	0	3
1700021K19Rik	5017	6678	6801	7464	5604	6110	7370	7620
1700021N21Rik	26	32	46	51	6	19	13	21
1700022A21Rik	2	0	0	0	0	0	0	0
1700022A22Rik	154	228	220	264	163	171	135	198
1700022E09Rik	0	0	0	0	0	1	0	0
1700022H16Rik	2	8	1	6	10	4	12	22
1700022I11Rik	2	3	6	4	0	4	2	4
1700022N22Rik	56	64	62	59	144	76	72	90
1700022P22Rik	191	186	74	184	259	221	126	219
1700023A16Rik	7	18	2	13	3	4	3	0
1700023C21Rik	0	0	2	0	0	2	0	0
1700023E05Rik	147	158	167	266	241	230	273	327
1700023F02Rik	0	3	4	2	0	0	0	0
1700023F06Rik	198	228	151	248	228	266	112	189
1700023L04Rik	6	51	5	21	15	41	19	18
1700024B05Rik	32	46	49	29	32	42	31	35
1700024B18Rik	130	172	128	88	152	130	131	184
1700024F13Rik	51	52	53	69	53	34	48	64
1700024F20Rik	1661	2359	2349	2868	1312	1430	1520	1780
1700024G13Rik	8	17	10	4	41	114	30	20
1700024P03Rik	475	598	483	628	749	888	684	895
1700024P16Rik	337	411	162	210	572	428	313	543
1700025B11Rik	0	0	0	0	0	0	0	1
1700025C18Rik	2	0	0	0	4	0	0	0
1700025E21Rik	37	55	10	18	0	10	2	9
1700025F22Rik	4	3	1	4	10	5	1	5
1700025F24Rik	139	141	167	159	180	187	187	298
1700025G04Rik	6461	7801	8089	8117	9679	8043	9925	10782
1700025K23Rik	919	884	650	968	929	835	711	994
1700025K24Rik	6	0	4	3	0	2	0	0
1700025M24Rik	4	6	2	4	3	4	9	7
1700025N23Rik	16	10	16	9	7	21	3	7
1700026D08Rik	48	49	31	48	116	241	104	119
1700026D11Rik	4	12	6	9	5	6	8	11
1700026F02Rik	7	4	0	0	7	3	2	2
1700026J04Rik	57	81	61	88	40	96	57	40
1700026J12Rik	4	3	5	1	0	3	3	2
1700026L06Rik	6	8	6	16	50	110	38	26
1700027A15Rik	4	6	5	6	6	4	9	8
1700027A23Rik	45	77	40	51	166	231	89	62
1700027D21Rik	6	6	2	5	4	8	6	7
1700027F09Rik	2	0	2	1	4	0	0	2
1700027H10Rik	4568	5661	5709	6977	3296	3408	3716	4045
1700027I24Rik	9	12	4	4	11	13	29	10
1700027J07Rik	2	2	1	0	6	8	3	6
1700028B04Rik	2	0	2	2	2	0	1	0
1700028D13Rik	0	1	2	1	2	0	0	0
1700028E10Rik	66	70	57	82	86	104	39	112
1700028I16Rik	2	0	0	3	8	6	2	6
1700028J19Rik	73	51	61	88	127	53	67	91
1700028K03Rik	456	516	350	493	575	468	372	463
1700028M03Rik	5	0	0	1	4	5	0	9
1700028P14Rik	39	101	56	100	155	167	143	104
1700028P15Rik	0	1	0	0	0	0	0	0
1700029E06Rik	4	4	1	2	4	3	3	1
1700029F09Rik	338	291	252	310	403	270	312	345
1700029F12Rik	0	1	0	0	2	0	0	0
1700029G01Rik	104	64	119	135	110	133	98	101
1700029H14Rik	21	6	2	6	18	3	4	6
1700029I01Rik	486	481	369	627	719	659	499	581
1700029I15Rik	23	42	38	53	44	50	70	69
1700029J03Rik	2	2	2	2	4	2	2	2
1700029J07Rik	516	587	389	658	637	827	505	665
1700029J11Rik	13	0	6	8	12	6	4	12
1700029M03Rik	0	0	0	0	0	0	0	1
1700029M20Rik	4	0	4	2	4	2	0	4
1700029N11Rik	0	1	0	0	0	2	0	0
1700029P11Rik	0	2	1	0	0	0	0	0
1700030A11Rik	31	61	33	64	27	29	33	27
1700030C10Rik	90	119	25	164	82	251	47	146
1700030C12Rik	108	123	173	130	136	109	202	246
1700030F04Rik	175	236	291	303	193	154	256	237
1700030F18Rik	4	6	0	13	11	18	12	9
1700030J22Rik	491	594	628	673	481	444	624	685
1700030K09Rik	592	651	646	606	883	875	796	1081
1700030L20Rik	282	132	394	184	336	202	198	415
1700030M09Rik	2	0	2	4	5	2	2	2
1700030N03Rik	192	174	178	178	302	236	221	283
1700030O20Rik	0	0	0	0	0	0	1	0
1700031A10Rik	20	12	5	5	19	10	5	6
1700031F05Rik	1	0	0	2	0	0	0	0
1700031L13Rik	0	0	1	0	0	0	0	0
1700031M16Rik	4	4	0	0	3	0	2	4
1700034E13Rik	0	0	0	0	2	2	1	0
1700034F02Rik	23	18	30	31	55	25	16	30
1700034G24Rik	232	140	92	123	155	90	94	133
1700034H14Rik	553	901	715	1066	851	1013	1075	1303
1700034H15Rik	507	713	537	835	559	620	600	828
1700034I23Rik	34	6	23	16	8	46	6	12
1700034J04Rik	2	0	0	0	0	0	0	0
1700034J05Rik	31	46	12	37	15	25	38	36
1700034O15Rik	2	0	0	0	0	0	0	0
1700034P13Rik	281	400	435	483	483	439	609	640
1700036A12Rik	66	38	26	34	54	60	34	50
1700036G14Rik	50	91	83	115	67	68	52	77
1700037C18Rik	228	278	215	361	226	179	193	272
1700037H04Rik	2939	3129	2474	3732	2190	2324	2279	2980
1700039E15Rik	23	20	6	12	18	12	5	2
1700039E22Rik	6	4	1	0	11	5	3	5
1700039M10Rik	2	6	4	0	1	2	0	4
1700040D17Rik	203	200	168	198	211	221	167	250
1700040F15Rik	0	4	0	1	0	2	0	0
1700040F17Rik	4	18	4	7	5	12	5	3
1700040I03Rik	1006	1014	1046	1204	831	741	773	948
1700040L02Rik	107	171	105	152	184	195	103	160
1700040N02Rik	1061	1977	1574	1989	1845	2916	2310	2500
1700041C23Rik	9	0	2	0	2	0	0	0
1700041M19Rik	2	0	0	0	0	0	0	0
1700042B14Rik	6	6	7	5	11	9	9	7
1700042G07Rik	0	0	0	0	0	0	0	1
1700042G15Rik	13	13	16	16	29	24	13	22
1700042O10Rik	107	145	175	280	121	191	126	173
1700044C05Rik	2	0	0	0	1	3	0	2
1700045H11Rik	12	6	2	14	10	4	4	8
1700045I11Rik	6	70	35	48	39	45	17	21
1700045I19Rik	26	15	15	20	27	48	48	58
1700046C09Rik	7	11	8	11	17	17	9	30
1700047I17Rik2	3044	3455	2355	3545	3784	3887	3277	3795
1700047L14Rik	0	0	0	0	0	0	0	2
1700047M11Rik	369	788	387	727	595	1538	705	844
1700048M11Rik	390	448	457	544	521	516	524	585
1700048O20Rik	502	666	416	842	461	822	341	661
1700049E15Rik	6	6	7	2	6	0	2	2
1700049E17Rik1	0	3	0	9	0	0	0	6
1700049E17Rik2	0	3	0	9	0	0	0	6
1700049E22Rik	1	0	0	0	1	0	0	0
1700049G17Rik	977	872	724	930	1679	1309	1251	1368
1700051A21Rik	12	5	13	23	6	11	14	21
1700052I22Rik	0	0	0	0	2	0	0	0
1700052K11Rik	300	371	368	447	454	355	425	557
1700052N19Rik	1273	1475	1190	1829	1621	1506	1697	2255
1700054A03Rik	4	12	6	20	0	1	5	3
1700054M17Rik	6	18	0	18	6	6	20	9
1700054N08Rik	3033	4180	2762	3983	3592	3309	3411	4299
1700054O13Rik	2	0	3	12	2	0	0	2
1700054O19Rik	11	21	1	8	6	5	16	4
1700055D18Rik	22	17	14	14	28	25	30	28
1700055N04Rik	1	3	0	5	2	7	3	6
1700056E22Rik	5	9	6	9	6	7	4	8
1700057G04Rik	6	9	5	4	8	0	3	3
1700057H15Rik	7	18	20	19	14	13	12	22
1700057K13Rik	193	69	23	59	169	68	20	27
1700058G18Rik	1314	1835	1710	2067	1317	1180	1352	1883
1700060C16Rik	10	6	0	2	1	2	0	2
1700060C20Rik	6	4	2	2	2	4	2	2
1700060O08Rik	784	812	685	968	1369	816	981	1084
1700061E17Rik	6	5	11	11	9	13	11	19
1700061F12Rik	1	0	0	0	0	0	0	0
1700061G19Rik	158	101	78	106	191	127	88	159
1700061I17Rik	0	4	4	0	7	2	0	2
1700061J05Rik	5	8	3	4	4	4	0	6
1700063A18Rik	0	1	0	0	0	0	0	0
1700063D05Rik	85	105	57	96	147	176	97	208
1700063H04Rik	0	0	0	2	2	2	0	1
1700063O14Rik	0	0	0	0	16	15	33	43
1700064M15Rik	12	12	2	2	8	7	4	8
1700065D16Rik	27	11	13	22	29	16	17	23
1700065I16Rik	0	2	0	0	0	0	0	0
1700065I17Rik	0	0	0	0	2	0	0	0
1700065J18Rik	7	13	29	22	11	13	20	23
1700065O20Rik	0	0	0	0	0	0	0	2
1700066B17Rik	0	0	0	0	3	3	1	2
1700066B19Rik	4	6	4	4	2	8	6	8
1700066C05Rik	0	0	1	0	0	2	8	3
1700066J24Rik	3475	4648	4092	5095	3297	3937	4038	4753
1700066M21Rik	1776	2041	1815	2403	2399	2063	2700	2732
1700066N21Rik	3	0	3	10	5	6	3	8
1700066O22Rik	5	0	1	3	47	50	3	5
1700067G17Rik	0	2	2	0	2	0	2	0
1700067K01Rik	79	106	46	57	70	92	78	98
1700067P10Rik	4	10	2	6	6	0	2	4
1700069L16Rik	2	0	2	0	2	2	3	2
1700071K01Rik	0	0	0	1	1	0	1	0
1700071M16Rik	859	1423	1285	1802	1284	1445	1552	2211
1700072O05Rik	5	3	7	7	12	7	10	13
1700073E17Rik	7	7	4	3	5	16	17	16
1700074H08Rik	4	0	0	3	2	2	0	2
1700080E11Rik	2	0	0	0	0	1	0	0
1700080N15Rik	27	15	8	4	34	8	21	23
1700081H04Rik	4	0	0	1	0	2	0	0
1700081H22Rik	100	192	110	254	190	155	164	341
1700081L11Rik	4984	6828	6306	7722	6356	6937	7218	8353
1700084C01Rik	532	714	892	1149	1054	1195	1446	1371
1700084E18Rik	12	9	11	11	20	11	23	11
1700084F23Rik	15	13	10	11	15	11	16	5
1700084J12Rik	0	0	0	82	82	0	56	54
1700085B03Rik	12	24	20	10	15	13	14	15
1700085C21Rik	4	0	2	9	2	0	15	2
1700086L19Rik	1125	1302	1132	1663	1154	983	932	1132
1700086O06Rik	592	554	346	528	821	744	430	618
1700086P04Rik	604	786	664	903	867	835	784	1089
1700088E04Rik	1663	2097	1897	2481	2621	2951	2788	3196
1700091E21Rik	9088	9960	9638	12508	11042	10258	11828	14193
1700091H14Rik	1	4	0	5	0	0	0	0
1700092C10Rik	0	0	0	0	0	0	1	0
1700092E19Rik	0	0	2	0	1	0	0	0
1700092K14Rik	16	20	8	13	6	6	1	0
1700092M07Rik	9	2	7	9	8	7	5	4
1700093J21Rik	293	432	351	519	397	382	377	525
1700093K21Rik	62	26	6	49	49	14	8	18
1700094D03Rik	613	667	454	468	918	1185	764	802
1700094J05Rik	419	534	490	688	485	484	605	669
1700094M24Rik	0	0	0	0	0	2	0	0
1700095A13Rik	1	0	2	1	0	0	0	0
1700095A21Rik	12	8	9	9	13	11	2	23
1700095B10Rik	2	13	14	22	24	29	9	9
1700095B22Rik	295	360	191	279	445	374	309	467
1700095J03Rik	59	56	45	42	79	123	53	42
1700096J18Rik	11	5	2	6	13	11	8	16
1700096K18Rik	112	132	109	144	145	157	124	184
1700097N02Rik	2	0	0	5	0	3	0	0
1700099I09Rik	112	161	130	147	149	206	199	166
1700100L14Rik	10	2	2	2	21	6	0	4
1700101E01Rik	20	18	12	17	38	67	33	38
1700101G07Rik	35	25	24	46	37	38	38	48
1700101I11Rik	688	814	687	898	761	735	801	973
1700101O22Rik	0	0	0	0	0	2	0	0
1700102H20Rik	21	44	20	30	28	32	21	20
1700102P08Rik	83	73	107	65	84	87	117	166
1700104A03Rik	24	5	9	27	88	7	7	9
1700104B16Rik	0	0	0	4	6	5	0	4
1700105P06Rik	4	13	8	5	19	17	10	22
1700106J16Rik	1	0	0	0	0	0	0	0
1700106N22Rik	1510	1473	1412	1747	2342	2074	1816	2547
1700108F19Rik	2	2	10	16	2	3	5	2
1700108J01Rik	0	0	0	12	2	0	42	54
1700108M19Rik	2	8	2	6	23	10	15	15
1700109G14Rik	15	0	1	2	12	6	2	9
1700109H08Rik	1054	753	368	650	1399	1160	531	908
1700109I08Rik	5	3	2	4	11	21	4	8
1700110C19Rik	143	151	60	110	254	251	126	228
1700110I01Rik	345	344	286	390	401	418	339	499
1700110K17Rik	320	482	381	568	466	463	569	652
1700110M21Rik	0	4	0	2	0	0	0	0
1700111E14Rik	178	157	182	213	285	207	163	220
1700111N16Rik	97	77	86	80	125	88	81	106
1700112E06Rik	420	302	264	389	572	507	492	619
1700112H15Rik	0	2	2	0	9	1	0	0
1700112M01Rik	363	515	660	540	606	732	1042	747
1700113A16Rik	1737	1765	1701	1886	1582	1492	1708	2041
1700113H08Rik	59	58	41	54	122	84	43	67
1700113I22Rik	323	373	417	489	264	291	302	407
1700119H24Rik	16	37	60	68	26	32	46	57
1700120B22Rik	73	145	122	159	127	118	122	145
1700120C14Rik	307	385	272	402	311	312	241	260
1700120E14Rik	4	8	0	0	10	16	0	10
1700120G07Rik	9	13	2	6	17	13	5	12
1700120K04Rik	16	28	20	35	16	24	41	30
1700121L16Rik	2	8	2	4	7	7	5	5
1700121N20Rik	0	0	3	4	0	2	2	0
1700122E12Rik	2	0	4	1	3	2	2	3
1700122H20Rik	1591	1627	1493	1792	2168	1827	2096	2308
1700123I01Rik	16	13	6	23	23	23	3	4
1700123K08Rik	12	6	4	6	9	2	2	2
1700123L14Rik	9	4	10	8	25	15	6	15
1700123M08Rik	258	314	215	283	252	242	162	243
1700123O12Rik	48	26	34	27	67	55	35	41
1700123O20Rik	822	951	1110	1158	1293	1069	1465	1402
1700123O21Rik	91	121	11	11	221	5	249	227
1700124L16Rik	55	96	47	36	76	45	47	53
1700125D06Rik	10	6	2	14	16	14	8	8
1700125G02Rik	199	176	145	199	245	226	134	183
1700125G22Rik	0	3	0	2	2	2	4	2
1700125H03Rik	280	290	260	331	276	260	203	233
1700125H20Rik	17	22	0	8	31	22	9	15
1700126H18Rik	3	2	4	2	26	17	0	0
1700128A07Rik	2	2	2	2	1	0	1	3
1700128F08Rik	4	3	3	4	15	3	2	4
1810006J02Rik	2	2	3	4	2	3	2	4
1810006K21Rik	823	1015	1032	1251	1173	1178	1246	1400
1810007C17Rik	31	32	14	36	48	34	25	51
1810007D17Rik	14	4	6	11	6	8	12	10
1810007I06Rik	5	0	0	2	0	2	1	2
1810008A18Rik	2141	2599	2550	2703	2468	2230	3065	3267
1810008B01Rik	264	308	254	315	176	317	374	367
1810008I18Rik	0	0	0	0	0	1	0	0
1810009A15Rik	606	691	583	753	760	776	851	975
1810010D01Rik	54	31	22	52	46	39	23	44
1810010H24Rik	135	272	139	217	217	295	199	252
1810011H11Rik	64	109	93	127	67	100	100	101
1810011O10Rik	62	77	104	128	54	119	90	64
1810012K16Rik	4	21	4	14	8	32	5	13
1810012P15Rik	2413	2842	2220	3516	2541	2362	2124	2770
1810013A23Rik	0	57	2	81	0	2	80	0
1810013D10Rik	1318	1494	1259	1792	1546	1752	1402	1755
1810013L24Rik	9899	10963	10384	12615	13679	11995	13544	13198
1810014B01Rik	216	233	230	306	218	357	302	374
1810014F10Rik	848	1127	940	1313	1030	1093	974	1245
1810018F18Rik	2	0	1	0	0	0	0	0
1810019D21Rik	2	0	4	8	4	18	6	1
1810019J16Rik	27	26	10	6	25	21	26	24
1810020D17Rik	1041	1177	1142	1521	1788	1586	1822	1972
1810020O05Rik	144	102	66	107	157	128	57	72
1810021B22Rik	683	872	857	1047	837	766	1226	1550
1810022K09Rik	881	1151	1048	1526	1241	1166	1287	1491
1810024B03Rik	114	169	88	138	178	202	118	146
1810026B05Rik	1424	1462	1173	2024	1634	1627	1417	1820
1810026J23Rik	3927	4319	3396	4665	5221	4599	5520	6242
1810027O10Rik	1617	1759	1743	1939	1927	1644	1870	1940
1810029B16Rik	617	582	469	721	873	629	565	676
1810030J14Rik	0	1	0	0	0	0	0	0
1810030N24Rik	725	953	511	918	933	858	728	905
1810030O07Rik	1483	1675	1641	1967	2123	1944	2030	2292
1810031K17Rik	1673	2063	1629	2233	1857	2219	1769	2239
1810032O08Rik	207	242	176	266	302	327	231	274
1810033B17Rik	80	33	19	13	50	20	13	38
1810034E14Rik	59	31	37	48	75	30	44	46
1810035I16Rik	2	2	2	3	4	1	2	0
1810035L17Rik	878	1004	1121	1227	1250	997	1503	1411
1810037I17Rik	1650	2033	2071	2654	2014	1884	2214	2454
1810041L15Rik	3449	5739	3602	4188	6497	5905	6769	7559
1810043G02Rik	1928	2061	1793	2246	2192	2001	2179	2822
1810043H04Rik	411	554	498	662	554	441	523	599
1810044D09Rik	19	36	29	57	39	44	28	22
1810046J19Rik	1916	2358	2328	2934	2227	2044	2508	2883
1810046K07Rik	13	9	15	11	11	8	5	10
1810048J11Rik	2889	3457	2875	3867	4208	3813	4108	4637
1810049H13Rik	189	291	209	364	275	324	278	382
1810053B23Rik	0	0	0	0	2	0	0	0
1810055G02Rik	1324	1167	1242	1387	1482	1111	1414	1542
1810058I24Rik	823	965	764	1086	1011	1037	962	1215
1810059H22Rik	518	497	265	538	1008	901	503	844
1810062G17Rik	18	23	13	22	23	46	6	16
1810062O18Rik	3520	4633	3654	5737	4282	5740	4906	5114
1810063B05Rik	658	693	744	750	817	703	909	919
1810063B07Rik	387	404	425	527	571	624	577	816
1810064F22Rik	3	9	2	0	2	3	4	3
1810065E05Rik	0	0	0	0	4	0	0	0
1810074P20Rik	2328	2714	2055	2924	2989	2951	2872	3343
2010001E11Rik	34	44	37	41	66	62	39	48
2010001M06Rik	222	233	278	358	102	186	128	176
2010001M09Rik	11	7	4	26	19	29	15	21
2010002M12Rik	48	43	64	50	79	44	73	84
2010002N04Rik	796	608	813	969	1973	778	971	1133
2010003K11Rik	4	0	0	0	0	2	0	0
2010003K15Rik	14	9	5	8	35	31	9	12
2010003O02Rik	92	134	136	156	149	132	193	155
2010005H15Rik	6	5	2	9	16	7	7	13
2010009K17Rik	1301	1463	1542	1650	1681	1484	2145	2054
2010010A06Rik	8	2	8	13	6	0	11	4
2010011I20Rik	1606	1440	1582	2082	4459	3062	3133	3809
2010012O05Rik	1634	1600	1256	1840	1985	1725	1680	2190
2010012P19Rik	516	901	867	950	639	897	773	947
2010015L04Rik	1728	2178	1702	2179	2042	2318	1521	1977
2010016I18Rik	10	13	9	14	9	15	2	11
2010106C02Rik	382	529	427	505	2	2	755	971
2010106E10Rik	11	7	4	3	9	2	3	4
2010106G01Rik	3029	3550	3650	4228	4438	3963	4635	5281
2010107E04Rik	2595	2723	2506	3252	3223	2842	3035	3518
2010107G12Rik	47	39	21	74	76	81	28	57
2010107G23Rik	1408	1733	1484	1718	1463	1253	1457	1681
2010107H07Rik	379	384	301	352	521	383	343	435
2010109A12Rik	12	22	23	17	51	38	28	38
2010109I03Rik	10	28	28	26	16	10	8	17
2010109K11Rik	1203	1091	1234	1181	2549	2155	3289	3545
2010110K18Rik	4	1	2	4	13	5	5	2
2010110P09Rik	62	142	115	227	28	73	51	76
2010111I01Rik	2844	3302	2623	3819	3933	3452	3130	3838
2010204K13Rik	541	585	641	811	927	743	975	1287
2010300C02Rik	16120	22221	16451	21245	28649	34281	23314	34427
2010300F17Rik	24	33	19	31	67	55	49	58
2010305A19Rik	622	638	772	967	896	727	987	1068
2010308F09Rik	42	34	11	39	68	66	23	47
2010310C07Rik	4	7	2	2	2	4	0	1
2010315B03Rik	1411	1455	1060	1704	1943	1874	1455	2020
2010317E24Rik	121	144	107	141	235	197	167	187
2010320M18Rik	258	344	241	279	306	262	250	291
2010321M09Rik	1454	1453	1375	1747	1926	1651	1861	2081
2200002D01Rik	15	14	19	26	12	22	25	22
2200002J24Rik	0	0	0	2	0	0	0	0
2200002K05Rik	1621	1432	901	1400	1459	1265	820	1145
2210008F06Rik	261	291	169	259	334	261	260	318
2210009G21Rik	576	572	518	715	743	701	577	767
2210010C04Rik	0	0	2	2	0	0	0	0
2210010C17Rik	31	8	1	0	12	6	1	5
2210011C24Rik	23	26	16	24	19	22	24	15
2210012G02Rik	1147	1290	1302	1422	1548	1373	1826	1867
2210013O21Rik	1664	1733	1329	2084	1942	1864	1702	1903
2210015D19Rik	1380	1616	1424	1503	1757	1507	1578	1813
2210016F16Rik	516	545	441	686	702	680	622	840
2210016L21Rik	5015	5986	5105	6272	5475	5333	5781	7307
2210018M11Rik	2744	3236	3116	3399	4048	3749	4126	4604
2210019I11Rik	0	0	0	2	4	1	1	4
2210020M01Rik	75	109	98	115	275	353	176	207
2210021J22Rik	582	634	582	714	649	591	541	828
2210039B01Rik	238	393	203	223	411	242	175	225
2210403K04Rik	2108	2061	1535	2510	3208	2101	2010	2760
2210404J11Rik	2418	2307	1862	2707	3921	3480	2293	3325
2210404O07Rik	29	54	52	52	53	76	68	65
2210404O09Rik	585	507	351	620	969	666	510	757
2210407C18Rik	0	0	2	4	0	4	0	4
2210408F21Rik	862	836	899	1093	998	724	751	1019
2210408I21Rik	2484	2540	2978	3272	3316	2721	3541	3788
2210409D07Rik	2	2	2	3	2	8	2	4
2210409E12Rik	2	3	0	0	0	0	0	0
2210411K11Rik	138	163	135	215	221	185	182	237
2210414B05Rik	1	10	1	3	1	7	0	0
2210415F13Rik	2	0	0	0	10	2	6	8
2210416O15Rik	61	105	68	135	64	126	115	130
2210417A02Rik	0	0	0	0	0	1	0	0
2210417K05Rik	45	57	46	71	102	102	66	90
2210420H20Rik	0	0	2	0	6	2	0	2
2300002M23Rik	0	2	0	0	2	0	0	0
2300005B03Rik	0	0	2	0	4	2	0	0
2300009A05Rik	872	1142	1026	1215	1140	1213	1050	1664
2310001A20Rik	3223	3437	3173	4215	4694	4014	4143	4617
2310001H17Rik	11	35	20	29	34	50	27	44
2310001K24Rik	22	23	31	28	33	20	38	52
2310002D06Rik	682	687	467	760	1090	1153	701	1207
2310002F09Rik	21	13	2	4	246	211	178	363
2310002J15Rik	10	2	6	2	5	2	5	2
2310002L09Rik	2	1	1	2	5	2	0	1
2310002L13Rik	2	0	0	0	2	4	6	7
2310003C23Rik	2076	2250	2015	2554	2565	2296	2610	3211
2310003F16Rik	1762	2126	1810	2511	2279	2173	2415	2844
2310003H01Rik	657	834	1033	780	910	954	1105	1254
2310003L06Rik	2	0	0	2	0	2	0	2
2310003L22Rik	2100	2259	1630	2307	2780	2142	2365	2723
2310004I24Rik	863	970	823	1390	1005	1041	1177	1198
2310004N24Rik	1037	1218	1082	1299	1325	1135	1289	1482
2310005A03Rik	11	2	0	0	2	0	0	2
2310005E17Rik	8	6	18	14	4	29	17	14
2310005G13Rik	21	10	5	27	24	16	4	54
2310006M14Rik	31	37	25	34	65	146	52	52
2310007B03Rik	14	7	2	2	14	26	0	0
2310007L24Rik	8	6	5	6	22	61	18	44
2310008H04Rik	419	635	587	666	858	885	913	1146
2310008H09Rik	1814	1899	1711	1935	2827	2597	2484	2806
2310008N11Rik	18	2	0	22	18	3	2	0
2310009A05Rik	215	316	229	317	291	264	267	382
2310009B15Rik	553	700	537	592	823	870	840	972
2310010G23Rik	38	53	28	45	84	37	24	39
2310010J17Rik	76	124	76	147	127	117	102	118
2310010M20Rik	177	145	132	197	207	166	149	224
2310011J03Rik	1404	1839	1856	2264	1635	1566	1879	2335
2310014F06Rik	36	47	40	51	136	161	67	91
2310014F07Rik	37	19	11	26	58	45	34	46
2310014L17Rik	69	69	78	102	89	105	79	75
2310015A10Rik	819	1148	630	1249	1065	1739	886	1100
2310015B20Rik	25	20	5	8	20	29	6	22
2310015D24Rik	14	32	13	29	6	2	0	4
2310016D03Rik	10	8	8	10	11	7	7	11
2310016G11Rik	4	9	8	4	2	10	18	14
2310016M24Rik	1894	2321	2113	2718	2363	2205	2449	3040
2310020H05Rik	20	23	10	19	20	12	4	12
2310021P13Rik	8138	10241	9608	11084	10847	12508	11087	14257
2310022A10Rik	1224	1341	1373	1629	1514	1348	1562	1773
2310022B05Rik	4526	5242	4231	7109	5504	5966	6864	7596
2310026I22Rik	411	723	623	746	459	383	386	462
2310028H24Rik	7838	9750	8658	11022	8724	9235	8759	10843
2310030A07Rik	19	5	17	3	11	8	7	13
2310030G06Rik	132	169	102	160	94	116	92	127
2310030N02Rik	705	646	532	742	917	810	509	719
2310033E01Rik	7	1	5	0	8	2	3	11
2310033P09Rik	521	804	815	933	697	914	930	1270
2310034G01Rik	32	34	21	34	29	48	40	34
2310034O05Rik	21	16	6	15	18	17	9	17
2310035C23Rik	4974	6412	4713	5952	6974	6914	6701	7595
2310035K24Rik	655	904	855	1091	794	847	868	1260
2310036O22Rik	2761	3194	2679	3284	3375	3399	3322	3888
2310037I24Rik	4035	4149	4100	4661	5863	4488	4850	5577
2310039H08Rik	94	100	77	152	201	155	145	170
2310039L15Rik	90	83	119	159	76	82	36	86
2310040G07Rik	58	75	54	80	77	68	85	73
2310040G24Rik	77	76	63	79	57	74	48	80
2310042D19Rik	410	363	335	399	376	463	369	482
2310042E22Rik	9	9	14	16	33	41	41	40
2310043J07Rik	7	5	10	12	4	7	0	1
2310043L19Rik	5	4	3	7	0	2	1	0
2310043O21Rik	34	42	10	39	43	24	12	22
2310044G17Rik	6291	7488	7064	8737	6890	6615	7004	7707
2310044H10Rik	7346	9944	9867	12253	9063	10428	11755	14989
2310045N01Rik	1485	1657	1426	1294	1576	1675	1507	2430
2310046A06Rik	1946	3014	2023	3282	1747	1640	1446	2256
2310046K01Rik	111	196	256	248	82	149	210	214
2310046O06Rik	1451	1619	1542	1952	1843	1850	1917	2252
2310047B19Rik	548	754	750	903	830	751	993	1129
2310047D07Rik	11	21	31	35	20	19	42	30
2310047M10Rik	1392	1643	1595	1864	1573	1547	1831	2277
2310050B05Rik	6732	8762	8655	9853	7031	7438	8774	10630
2310050C09Rik	2	0	0	0	0	0	0	0
2310057J18Rik	0	1	0	0	0	0	0	0
2310057M21Rik	943	1157	1132	1244	1583	1304	1431	1671
2310057N15Rik	0	1	0	0	0	0	0	0
2310058D17Rik	676	771	910	837	1104	834	1131	1262
2310061C15Rik	982	1083	1231	1263	970	892	1101	1294
2310061I04Rik	2004	2581	2665	2892	2492	2837	2661	3433
2310061J03Rik	316	391	376	507	481	564	564	706
2310065F04Rik	4	7	5	10	0	0	0	1
2310067B10Rik	5245	5531	5224	6160	4234	4852	4459	5467
2310067E19Rik	1	0	6	0	4	2	0	0
2310068J16Rik	42	35	63	51	102	65	102	83
2310069B03Rik	0	0	0	0	2	0	0	0
2310069G16Rik	135	258	238	240	310	367	314	398
2310079F23Rik	474	560	612	602	518	487	584	606
2310081J21Rik	0	10	0	0	4	3	4	0
2400001E08Rik	3130	4140	3881	4411	3707	3728	4266	4820
2400003C14Rik	5161	6954	5151	7328	7302	7826	7214	8534
2400009B08Rik	151	133	123	118	176	168	194	150
2410001C21Rik	4091	5256	4556	5704	5118	5141	5430	6606
2410002F23Rik	3239	3632	3285	4060	4332	3881	4274	4616
2410002I01Rik	911	1054	1045	988	1046	1053	1175	1389
2410002O22Rik	3539	4142	3960	4557	4508	3947	4862	5540
2410003K15Rik	448	533	367	611	707	692	506	600
2410003L11Rik	6	10	4	5	0	4	4	10
2410004A20Rik	26	18	17	5	49	24	60	55
2410004B18Rik	904	1110	1022	1233	1324	1081	1487	1710
2410004I01Rik	28	20	20	20	40	33	39	31
2410004N09Rik	186	269	220	313	309	256	291	354
2410004P03Rik	89	152	71	99	345	574	315	214
2410006H16Rik	919	896	735	1279	1253	986	957	1094
2410007B07Rik	13	6	12	14	9	4	11	20
2410012E07Rik	2	12	2	2	3	2	4	6
2410012M07Rik	2	0	0	3	1	0	0	0
2410015M20Rik	1568	1829	1754	2203	1913	1834	2022	2214
2410016O06Rik	714	817	1003	995	1012	826	1192	1281
2410017I17Rik	1	4	1	4	0	2	1	1
2410017P09Rik	699	756	825	912	892	730	907	1103
2410018L13Rik	337	258	331	348	412	360	332	441
2410018M08Rik	2789	3034	2588	3548	3367	2791	3237	4396
2410021H03Rik	267	364	272	411	323	433	333	385
2410022L05Rik	1256	1369	1250	1469	1458	1244	1614	1901
2410022M11Rik	149	193	136	167	226	221	143	248
2410042D21Rik	1073	1301	1062	1627	1384	1198	1250	1456
2410057H14Rik	215	451	319	519	406	568	576	504
2410066E13Rik	2142	2916	2382	3736	3942	3653	4460	5892
2410075B13Rik	265	308	275	338	365	393	423	451
2410076I21Rik	469	341	375	413	609	439	400	512
2410088K16Rik	1	0	0	0	0	1	0	2
2410089E03Rik	5764	5630	4873	6035	7250	7158	5452	6894
2410091C18Rik	2484	2782	2531	2985	3109	2944	2781	3539
2410114N07Rik	0	0	0	1	1	1	0	1
2410124H12Rik	0	2	2	4	11	6	2	0
2410127L17Rik	838	835	828	959	1266	863	1058	1256
2410131K14Rik	1229	1115	1413	1475	1777	1221	1939	1904
2410133F24Rik	2279	2545	2485	3177	3083	2868	3130	3437
2410137F16Rik	3194	3855	3158	3663	5141	3955	4426	5169
2410137M14Rik	38	27	21	26	33	20	17	9
2410141K09Rik	0	1	0	0	0	0	0	0
2500003M10Rik	7352	9124	8203	9876	9317	9351	9741	11233
2500004C02Rik	392	460	375	495	509	487	497	628
2510002D24Rik	906	1070	914	1136	1036	962	1058	1244
2510003D18Rik	6	6	1	1	5	8	7	6
2510003E04Rik	7603	9548	8351	10504	11561	11069	12560	14642
2510006D16Rik	2944	3237	2983	3746	3721	3290	3013	3988
2510009E07Rik	3886	4726	4684	5533	4595	4631	4545	5386
2510012J08Rik	1507	1837	2245	2307	1806	1738	2239	2618
2510039O18Rik	1811	1886	2059	2267	2035	2076	2411	2659
2510049J12Rik	97	97	118	139	124	129	142	199
2600006K01Rik	80	90	55	86	65	133	78	90
2600006L11Rik	0	4	0	2	2	6	2	0
2610001J05Rik	1285	1464	1272	1618	1651	1518	1771	1852
2610002D18Rik	64	69	94	92	46	37	78	87
2610002I17Rik	689	736	569	746	842	776	761	1079
2610002J02Rik	1148	1193	1027	1433	1175	1177	1198	1612
2610002M06Rik	3259	4162	3459	4703	4420	4112	4728	5750
2610005L07Rik	6857	7077	5108	7324	9893	8930	6691	9817
2610008E11Rik	2186	2369	2276	2431	2971	2787	2974	3345
2610015P09Rik	678	777	562	949	943	1084	685	983
2610016A17Rik	0	0	1	4	2	0	3	0
2610017I09Rik	1769	2254	2762	2862	2421	2641	3092	3553
2610018G03Rik	481	957	709	970	729	1042	756	812
2610019E17Rik	122	131	155	203	129	166	159	229
2610019F03Rik	1016	1103	1186	1738	1070	1049	1188	1280
2610020C07Rik	5410	6262	5591	7376	7234	6862	7800	8718
2610020H08Rik	301	199	159	228	317	273	173	226
2610021A01Rik	970	1152	1418	1413	1547	1501	1976	1909
2610021K21Rik	39	40	20	43	85	126	85	93
2610027K06Rik	1301	1619	1436	1908	1271	1577	1411	1901
2610027L16Rik	873	956	1051	1204	1203	1100	1270	1370
2610028E06Rik	61	29	28	84	40	52	34	40
2610028H24Rik	71	70	83	76	84	75	92	113
2610029G23Rik	681	678	818	928	981	688	1099	1052
2610029I01Rik	904	1206	869	1135	1336	1138	1381	1681
2610034B18Rik	936	1228	1140	1527	1338	1476	1238	1613
2610034M16Rik	318	288	498	714	135	93	122	99
2610035D17Rik	1014	1189	1037	940	1600	1445	1686	2054
2610035F20Rik	63	80	77	65	97	224	110	110
2610037D02Rik	10	3	9	7	34	24	28	40
2610039C10Rik	337	347	345	382	582	488	621	653
2610042L04Rik	553	792	420	613	912	1109	798	1061
2610044O15Rik	1276	1465	1222	1581	1892	1617	1694	1834
2610100L16Rik	2657	4312	2737	4787	1893	2548	1812	2316
2610101N10Rik	4466	5829	4624	6628	6883	7198	6517	8323
2610109H07Rik	65	68	55	105	78	94	143	164
2610203C20Rik	3044	2932	2353	3076	4240	4618	2547	3334
2610203C22Rik	13895	19687	19427	22268	15539	15090	15927	19876
2610204G22Rik	46	42	39	65	51	57	40	56
2610206C17Rik	64	79	62	42	73	73	60	100
2610301B20Rik	2869	2705	2314	2989	3893	3643	3155	3775
2610301G19Rik	5461	6584	5663	7562	6787	7256	7590	9190
2610305D13Rik	91	109	74	94	86	105	85	112
2610306M01Rik	218	330	311	366	301	301	351	436
2610307P16Rik	116	96	92	127	212	188	101	171
2610316D01Rik	558	702	564	876	374	487	440	495
2610318N02Rik	57	51	62	50	32	64	35	57
2610507B11Rik	16670	19794	20681	23285	23516	20956	25075	27479
2610507I01Rik	1440	1451	1443	1914	1793	1604	1852	2093
2610524H06Rik	682	788	517	779	805	769	737	793
2610528A11Rik	20	15	30	29	20	23	24	19
2610528E23Rik	14435	27478	52858	26319	17336	14665	8683	36452
2610528J11Rik	0	0	0	2	0	1	0	0
2700007P21Rik	2094	2578	2060	2480	3282	3110	3513	4118
2700012I20Rik	7	10	17	16	17	23	24	18
2700023E23Rik	142	293	263	309	213	341	341	429
2700029M09Rik	2452	2902	2293	3369	3174	3027	2798	3771
2700033N17Rik	248	313	241	454	162	220	129	146
2700038G22Rik	96	65	69	54	107	72	73	87
2700046A07Rik	38	61	57	76	47	87	66	52
2700046G09Rik	172	295	160	308	213	280	161	247
2700049A03Rik	726	796	737	915	1148	1008	964	1184
2700050L05Rik	2110	1985	1982	2309	3199	2534	2984	3379
2700054A10Rik	814	694	610	984	1078	869	773	948
2700060E02Rik	3201	3417	2873	3532	4401	3946	4297	4750
2700062C07Rik	719	831	629	894	881	944	741	1011
2700069I18Rik	67	70	88	84	76	141	62	61
2700070H01Rik	8	25	7	32	34	24	31	29
2700078E11Rik	4663	5799	4988	5391	6508	5770	6539	6753
2700081L22Rik	34	23	22	36	52	58	26	33
2700081O15Rik	2556	2876	3741	3279	4409	4293	6069	6203
2700086A05Rik	5	4	3	3	1	3	3	6
2700089E24Rik	5964	7533	7142	8401	6740	6817	8484	9353
2700089I24Rik	40	37	33	46	48	38	24	57
2700090O03Rik	299	358	303	269	422	300	327	360
2700094K13Rik	705	760	755	852	694	607	886	810
2700097O09Rik	779	727	477	765	944	778	626	879
2700099C18Rik	2400	2829	2435	3515	2136	1651	1616	2036
2810001G20Rik	466	682	533	672	669	712	697	863
2810002D19Rik	165	183	208	241	220	204	276	311
2810002N01Rik	1948	1842	1542	2138	2157	2138	1805	2170
2810004N23Rik	928	918	1126	1092	1620	1172	1340	1500
2810006K23Rik	603	725	767	835	847	657	923	1221
2810007J24Rik	12	7	4	8	17	5	3	11
2810008D09Rik	746	1244	904	1502	778	1150	876	1308
2810008M24Rik	2205	2378	2268	2980	3510	3038	4044	4527
2810011L19Rik	796	655	711	929	1200	1293	1652	1769
2810013P06Rik	886	1231	917	1293	1160	1311	1307	1464
2810021B07Rik	512	641	531	731	745	891	773	941
2810021J22Rik	620	677	615	710	842	768	722	1012
2810025M15Rik	633	819	708	878	934	1032	883	1071
2810029C07Rik	696	801	486	1082	781	818	550	851
2810030D12Rik	6	13	14	12	13	6	12	14
2810030E01Rik	556	575	615	663	1165	978	1315	1723
2810032G03Rik	548	652	740	870	546	531	624	747
2810039B14Rik	117	148	84	124	186	150	127	163
2810046L04Rik	1236	1461	1553	1850	1943	1812	1971	2561
2810047C21Rik1	29	75	27	18	57	176	51	84
2810049E08Rik	578	442	271	529	670	547	331	421
2810055F11Rik	283	266	225	254	286	300	197	277
2810055G20Rik	329	333	326	379	686	926	685	1003
2810402E24Rik	223	270	165	226	235	286	242	267
2810403A07Rik	4097	5453	4183	5454	4914	5587	4807	5402
2810403D21Rik	163	116	58	89	201	177	78	119
2810404M03Rik	88	67	73	63	87	70	66	55
2810405F15Rik	55	44	41	80	37	26	15	18
2810405K02Rik	2645	3525	2914	4737	2913	2429	3310	3794
2810407A14Rik	2	4	7	12	7	8	3	10
2810407C02Rik	11192	12247	10596	13780	15024	13236	15467	17332
2810408A11Rik	3	18	17	24	25	50	16	31
2810408I11Rik	8	47	13	16	8	13	18	10
2810408M09Rik	1198	1123	1249	1414	1474	1199	1518	1713
2810410L24Rik	326	613	373	542	430	834	479	548
2810417H13Rik	149	187	156	230	205	168	225	262
2810422J05Rik	1678	1782	1342	2099	1861	1697	1575	2048
2810422O20Rik	173	243	223	244	331	282	321	323
2810428I15Rik	1425	1744	1645	2101	1623	1373	1835	1846
2810429I04Rik	148	209	154	223	166	264	153	202
2810432D09Rik	563	657	804	776	679	642	870	914
2810432L12Rik	3084	3889	3601	4394	4103	3961	5219	5778
2810433D01Rik	15	15	16	11	28	54	8	13
2810442I21Rik	36	30	20	36	29	40	28	48
2810442N19Rik	464	727	615	874	608	701	750	677
2810453I06Rik	2001	2137	2227	2472	4161	3356	4656	5283
2810454H06Rik	59	91	20	81	71	89	32	96
2810459M11Rik	655	913	1130	1036	1325	1468	2034	1710
2810468N07Rik	1509	2491	1985	3130	1825	2965	2129	2598
2810471M01Rik	155	151	156	178	177	157	168	232
2810474O19Rik	1038	962	845	953	1179	1007	1150	1210
2900002K06Rik	634	749	413	564	890	750	507	462
2900005J15Rik	136	163	98	163	250	312	141	258
2900006K08Rik	3803	4778	3705	6397	4976	5656	4847	5861
2900008C10Rik	277	328	355	357	255	285	281	430
2900009J06Rik	111	77	88	99	183	157	123	167
2900010M23Rik	2757	2890	2919	3469	3127	2685	2807	3606
2900011O08Rik	10739	13336	10909	14447	11928	11794	13874	16689
2900026A02Rik	2755	3978	4710	5376	7585	7437	9119	10814
2900041M22Rik	80	69	40	58	208	102	144	211
2900052N01Rik	4679	4636	4182	5467	4646	3670	5932	6317
2900053A13Rik	892	843	755	964	912	841	942	1152
2900055J20Rik	216	357	338	362	310	256	249	336
2900056M20Rik	2510	2902	2554	3352	3371	3298	3745	4202
2900057B20Rik	5	9	8	30	12	16	11	15
2900060B14Rik	22	59	2	56	0	47	61	0
2900064A13Rik	3671	4097	3437	4715	4854	4251	4383	4719
2900076A07Rik	866	896	623	917	1202	1448	734	1239
2900079G21Rik	1157	1413	1302	1485	1334	1261	1484	1845
2900092C05Rik	379	470	466	625	623	558	630	753
2900092D14Rik	1159	1474	1721	2148	1503	1680	1910	2144
2900092E17Rik	2162	2488	2362	2592	2484	2547	2370	2988
2900093L17Rik	34	37	31	49	76	105	32	44
2900097C17Rik	59601	73901	59390	84992	72623	69299	71959	94862
3000002C10Rik	293	382	360	387	423	444	335	565
3010001F23Rik	645	712	478	716	899	846	567	961
3010003L21Rik	10	9	14	15	18	16	14	25
3010026O09Rik	846	888	576	818	942	967	653	961
3010033K07Rik	3	6	6	0	7	7	4	4
3100003L05Rik	27	20	3	5	20	23	17	44
3110001D03Rik	723	825	822	1085	837	904	1154	1185
3110001I22Rik	184	189	260	330	322	242	352	331
3110002H16Rik	1732	1988	1695	2130	2669	2493	2609	3167
3110003A17Rik	557	572	636	712	1214	1252	1232	1236
3110006O06Rik	95	96	70	114	129	108	111	150
3110007F17Rik	121	160	128	239	209	206	189	145
3110009E18Rik	217	179	123	199	294	280	201	286
3110009F21Rik	7	0	0	2	13	4	11	17
3110009M11Rik	14	6	6	2	2	6	2	4
3110015C05Rik	12	8	7	8	14	12	8	11
3110021A11Rik	8	13	17	14	27	34	24	35
3110021N24Rik	330	492	444	586	568	491	497	576
3110035E14Rik	13318	18952	18717	21279	14859	14223	15130	18818
3110039I08Rik	72	75	89	86	65	84	72	88
3110039M20Rik	881	1105	1030	1289	1579	1476	1228	1662
3110040M04Rik	2	0	0	0	3	1	0	3
3110040N11Rik	550	580	518	596	736	645	730	731
3110043A19Rik	30	23	21	31	59	47	24	40
3110043O21Rik	1646	1867	1648	2346	2312	2096	2336	2687
3110045C21Rik	47	65	69	23	57	53	57	52
3110047P20Rik	2972	4969	3418	3313	2658	1975	3490	3901
3110052M02Rik	912	1085	1066	1294	1009	1103	1065	1144
3110053B16Rik	404	433	288	462	296	318	309	347
3110056K07Rik	3276	3519	3328	3811	4115	3837	4020	4752
3110056O03Rik	1824	2568	2328	2780	2079	2537	2278	3035
3110057O12Rik	1416	1316	858	1204	1594	1556	1016	1347
3110062M04Rik	269	373	445	478	312	449	486	618
3110070M22Rik	102	97	41	94	128	101	81	150
3110079O15Rik	11	13	22	28	10	8	1	14
3110082D06Rik	351	499	523	579	604	564	547	627
3110082I17Rik	2680	3239	3183	4563	2855	3172	2834	3726
3110082J24Rik	109	137	173	219	111	136	189	203
3110099E03Rik	12	34	33	69	2	2	6	4
3200001D21Rik	413	493	352	576	489	441	381	576
3200002M19Rik	691	902	810	1007	811	749	772	897
3222401L13Rik	77	118	127	157	118	166	147	185
3230401D17Rik	1046	1036	1074	1485	1323	1083	1398	1371
3300002A11Rik	25	69	59	33	331	527	102	185
3300002I08Rik	1050	1026	1029	1273	1388	1207	1290	1583
3300005D01Rik	6	2	0	2	22	2	0	2
3425401B19Rik	24	49	25	38	25	24	10	41
3632451O06Rik	1276	1764	1406	2032	1936	1680	2087	2544
3632454L22Rik	244	247	227	334	289	307	292	281
3830403N18Rik	6	6	7	4	12	12	10	17
3830406C13Rik	1376	1750	1414	2015	1992	1976	1890	2287
3830408C21Rik	648	543	356	496	828	707	437	674
3830417A13Rik	2	0	0	0	0	0	2	0
3830431G21Rik	282	561	240	459	402	525	385	525
3930402G23Rik	33	22	23	23	61	16	19	32
4430402I18Rik	337	461	302	519	727	785	448	690
4631423B10Rik	30	37	54	55	51	44	49	61
4632411B12Rik	5282	6100	5880	7393	6694	6915	7411	8068
4632411P08Rik	76	70	59	85	69	67	53	69
4632415K11Rik	739	696	824	774	923	826	891	1181
4632415L05Rik	1337	1676	1514	1890	1846	1825	2058	2217
4632427E13Rik	29	33	28	63	26	44	25	33
4632428C04Rik	87	110	97	134	119	122	70	144
4632428N05Rik	2064	2828	2957	3842	2206	2367	2660	3200
4632434I11Rik	60	71	34	52	100	50	52	69
4731417B20Rik	1	0	0	0	0	0	0	0
4732415M23Rik	544	498	302	550	506	555	489	699
4732416N19Rik	3289	3809	3529	4711	3131	3178	2684	3475
4732418C07Rik	3633	4757	4469	5727	5120	5435	5522	6235
4732456N10Rik	20	0	0	2	52	18	10	12
4732471D19Rik	1422	1489	1361	1491	2018	1617	1700	1925
4732471J01Rik	2201	2186	1917	2642	3370	2962	2123	2788
4732490B19Rik	5	0	0	0	10	4	4	7
4732491K20Rik	260	273	177	337	223	248	200	270
4831426I19Rik	106	164	118	184	287	359	179	232
4831440D22Rik	839	1061	910	1297	943	1076	1120	1257
4831440E17Rik	277	457	214	380	318	446	247	413
4832428D23Rik	182	140	114	159	224	177	80	227
4833403I15Rik	10	6	6	5	8	15	3	13
4833411C07Rik	23	36	22	28	50	46	43	66
4833412C05Rik	38	51	64	58	21	27	19	16
4833417C18Rik	23	40	14	22	18	36	19	23
4833418N02Rik	263	277	181	266	167	243	156	163
4833419F23Rik	21	31	8	27	40	35	19	24
4833420G17Rik	3084	3404	2612	3444	3947	4200	3332	4080
4833422C13Rik	3067	2890	2953	3488	3864	3179	3898	4474
4833422F24Rik	0	1	0	4	0	0	4	0
4833423E24Rik	8	3	0	8	12	34	12	4
4833423F13Rik	9	4	4	59	12	51	6	13
4833424O15Rik	2491	3279	2882	3075	3707	4098	3940	4970
4833427F10Rik	6	4	2	30	10	6	1	13
4833427G06Rik	14	24	4	13	89	192	32	49
4833428L15Rik	40	70	66	97	117	145	139	161
4833432E10Rik	1730	1247	1064	1135	1786	1309	635	895
4833438C02Rik	81	95	74	111	120	160	128	151
4833439L19Rik	6749	7498	7924	9354	9431	8489	9966	11449
4833442J19Rik	324	324	232	372	443	483	403	518
4921501E09Rik	0	3	0	2	2	2	4	0
4921504A21Rik	307	327	121	317	563	679	287	478
4921504E06Rik	4	6	0	4	7	11	5	5
4921506M07Rik	21	25	13	17	32	27	17	17
4921507G05Rik	2	4	2	1	6	4	3	4
4921507L20Rik	267	291	171	304	306	287	211	285
4921507P07Rik	162	204	104	197	207	196	98	184
4921508A21Rik	92	94	117	110	79	78	63	146
4921508D12Rik	3	1	0	4	0	0	1	1
4921509C19Rik	12	8	6	6	12	4	7	6
4921509O07Rik	21	5	0	14	16	5	8	6
4921510H08Rik	27	22	15	9	6	13	14	1
4921511C10Rik	76	74	102	113	159	49	194	270
4921511H03Rik	2	0	2	0	4	2	2	4
4921511I17Rik	11352	13901	12777	15979	14665	14621	15738	18931
4921511M17Rik	6	5	3	7	13	5	5	8
4921513D23Rik	7709	9998	10724	13769	9615	9314	11218	13420
4921513H07Rik	23	23	31	29	28	19	9	34
4921513I03Rik	10	14	4	5	14	2	2	4
4921515E04Rik	77	69	44	74	97	100	71	87
4921515J06Rik	61	98	68	78	95	171	107	106
4921517D21Rik	0	0	0	0	2	0	0	0
4921517D22Rik	0	0	1	0	1	0	0	0
4921517L17Rik	2420	2952	2662	2300	3559	3513	3697	4813
4921522P10Rik	20	29	34	29	27	21	33	29
4921523A10Rik	610	560	489	637	645	559	574	698
4921524J17Rik	526	600	662	614	749	649	1025	865
4921524L21Rik	1	0	0	0	0	0	0	0
4921525B02Rik	444	621	419	642	562	874	640	853
4921525O09Rik	23	22	14	40	10	23	4	2
4921528I01Rik	392	594	350	367	483	591	385	414
4921528I07Rik	21	29	14	25	36	30	19	25
4921528O07Rik	0	4	0	4	1	3	0	2
4921530D09Rik	175	198	139	180	193	137	150	177
4921530L18Rik	15	25	13	11	22	16	24	20
4921530L21Rik	0	2	4	3	0	2	4	2
4921531C22Rik	164	180	120	179	122	155	142	204
4921531P14Rik	5	6	9	4	8	4	1	1
4921536K21Rik	59	61	74	111	100	146	70	118
4921539E11Rik	41	27	19	19	60	32	34	42
4922501C03Rik	746	855	785	1032	1337	1259	1051	1288
4922501L14Rik	326	513	350	544	363	446	351	414
4922502H24Rik	0	0	0	0	0	1	0	1
4922502N22Rik	0	0	1	0	2	0	1	0
4922505E12Rik	6	0	0	2	8	0	2	0
4922505G16Rik	344	390	337	457	449	442	396	604
4930401B11Rik	1	0	4	4	3	0	2	1
4930401C15Rik	11	4	7	9	16	14	5	11
4930401O12Rik	323	365	348	494	482	440	438	554
4930402F06Rik	3	1	2	0	2	4	4	4
4930402F11Rik	1	0	0	0	2	2	0	3
4930402H24Rik	6535	7914	7194	9124	9380	10337	8804	10656
4930403N07Rik	281	239	219	253	266	244	275	330
4930404A05Rik	0	0	0	0	0	0	0	1
4930404A10Rik	23	39	24	35	40	32	24	36
4930404H11Rik	14	19	6	14	12	5	2	4
4930404H21Rik	2	0	0	0	2	3	0	1
4930404I05Rik	765	937	701	966	976	1011	825	1124
4930404N11Rik	1187	1470	1634	1676	1797	1441	2080	2604
4930405A10Rik	0	0	0	1	6	2	0	2
4930405A21Rik	230	24	39	56	343	348	46	392
4930405D11Rik	376	525	565	634	703	636	700	830
4930405J17Rik	4	2	8	4	8	14	125	7
4930405O22Rik	2	2	6	5	10	0	0	211
4930405P13Rik	1127	1168	1109	1574	1278	1324	1347	1389
4930406D18Rik	0	0	1	0	0	1	0	0
4930407I10Rik	0	0	0	2	0	0	0	0
4930408F14Rik	0	0	2	0	0	2	0	0
4930412B13Rik	59	41	29	40	48	42	25	39
4930412C18Rik	160	217	129	241	170	235	153	190
4930412D23Rik	0	0	0	0	2	0	0	0
4930412F15Rik	77	99	108	147	79	119	142	151
4930412M03Rik	19	12	8	24	22	16	9	17
4930412O13Rik	2	1	2	2	4	2	2	1
4930413E15Rik	0	0	0	0	0	0	0	2
4930413F20Rik	31	33	29	20	26	29	29	29
4930413G21Rik	446	688	456	680	685	684	653	825
4930413M19Rik	0	0	0	0	2	0	0	1
4930414L22Rik	1184	1554	1501	1822	1673	1646	1695	2083
4930414N06Rik	2546	2791	2864	3221	3125	3106	3413	3761
4930415F15Rik	28	19	9	14	21	10	5	22
4930415O20Rik	49	55	90	48	69	56	57	94
4930417G10Rik	443	334	220	377	764	615	308	548
4930417O13Rik	20	33	27	64	12	2	0	14
4930417O22Rik	18	19	15	27	15	21	23	32
4930419G24Rik	610	840	704	989	1054	1330	986	1143
4930420G21Rik	873	789	668	697	1125	835	669	919
4930420K17Rik	681	730	556	933	730	676	757	700
4930422G04Rik	577	817	434	753	831	737	429	599
4930423M02Rik	4	6	4	8	4	10	2	4
4930425K10Rik	22	12	10	11	8	4	0	6
4930425O10Rik	23	8	9	17	10	12	8	6
4930426I24Rik	37	35	19	35	46	46	20	46
4930426L09Rik	59	68	24	76	69	68	56	54
4930427A07Rik	827	875	664	941	926	879	849	1092
4930428D18Rik	0	0	1	0	0	0	0	1
4930428E07Rik	322	440	326	380	479	384	444	544
4930428E23Rik	15	14	11	15	18	16	6	16
4930428G15Rik	6	0	1	2	0	9	0	0
4930429B21Rik	575	688	861	943	395	414	483	556
4930429D17Rik	5	10	10	3	7	2	2	5
4930429F24Rik	180	247	118	191	171	191	114	145
4930430F08Rik	1761	2173	1687	2240	2554	2239	2461	3064
4930430F21Rik	2	2	4	2	1	3	0	4
4930430J02Rik	127	106	59	103	140	119	105	136
4930431A04Rik	2	0	1	0	1	0	2	1
4930431F12Rik	5	32	41	40	66	13	12	73
4930431P03Rik	2	10	5	5	9	4	2	6
4930432E11Rik	7	13	4	0	10	7	0	20
4930432J09Rik	7	13	3	5	16	7	7	10
4930432K09Rik	7	0	0	0	2	6	3	7
4930432K21Rik	316	316	196	352	402	297	207	405
4930432M17Rik	0	0	0	2	0	0	0	0
4930433B08Rik	2	2	2	2	4	2	0	2
4930433I11Rik	2	0	0	0	0	0	0	0
4930433N12Rik	0	1	0	0	0	1	1	0
4930434J06Rik	8	13	3	8	8	6	2	3
4930435E12Rik	0	0	0	0	0	0	0	2
4930438A08Rik	1	4	0	2	4	2	1	0
4930438E09Rik	5	1	2	3	2	58	5	2
4930440C22Rik	0	0	0	0	0	1	0	0
4930441J16Rik	1	0	0	0	1	0	2	0
4930441O14Rik	482	487	442	593	764	588	752	956
4930442J19Rik	0	0	2	0	0	0	0	0
4930443G12Rik	30	41	20	42	30	20	21	42
4930443O20Rik	60	47	48	48	86	71	47	102
4930444A02Rik	1671	1897	1839	2149	2348	2048	2483	2904
4930444F02Rik	150	63	58	91	146	104	28	91
4930444G20Rik	7	2	1	5	7	4	0	6
4930444M15Rik	32	15	9	8	30	16	2	13
4930444P10Rik	622	362	279	426	859	623	447	825
4930447A16Rik	18	1042	868	1026	1047	848	1002	14
4930447C04Rik	1310	1549	1279	1584	1185	1310	569	1099
4930447J18Rik	5	2	7	4	6	3	0	2
4930447K03Rik	96	76	56	87	121	65	55	79
4930447N08Rik	18	46	46	53	37	77	33	50
4930448C13Rik	24	28	19	27	55	50	37	36
4930448F12Rik	3	0	4	4	0	0	2	0
4930448H16Rik	4	3	4	5	12	9	9	3
4930448I06Rik	0	0	0	2	0	0	0	0
4930448I18Rik	1	0	0	0	0	0	0	0
4930448K20Rik	2	1	0	1	0	4	0	0
4930449E01Rik	6	4	0	5	9	6	0	7
4930449E18Rik	25	49	0	44	39	0	35	0
4930449I24Rik	0	0	0	0	0	2	0	0
4930451C15Rik	146	168	100	122	238	561	169	201
4930451G09Rik	288	332	266	417	314	349	297	495
4930451I11Rik	12	6	8	5	2	2	0	0
4930452A19Rik	2	4	0	3	11	34	7	10
4930452B06Rik	963	1093	828	1200	830	750	745	997
4930452G13Rik	13	44	21	36	27	56	60	47
4930452N14Rik	23	22	8	19	23	9	19	34
4930453H23Rik	2	0	0	0	2	2	0	0
4930453N24Rik	693	801	860	864	1002	894	1132	1094
4930455B14Rik	2	6	3	5	2	2	0	3
4930455C13Rik	453	585	515	687	574	532	660	773
4930455C21Rik	1292	1546	1467	1682	1694	1562	1476	2267
4930455D15Rik	41	53	27	39	52	57	43	56
4930455F16Rik	0	2	0	0	5	2	1	1
4930455F23Rik	1501	1634	1247	1707	1781	1726	1764	2132
4930455G09Rik	19	26	10	25	30	33	32	17
4930455H04Rik	76	137	130	156	170	184	293	350
4930455J16Rik	1	1	0	2	0	0	4	0
4930456L15Rik	18	6	4	9	12	39	4	9
4930458A03Rik	17	4	4	12	7	2	0	5
4930458D05Rik	72	93	84	52	59	73	97	74
4930459L07Rik	0	2	5	1	5	1	3	2
4930461G14Rik	107	109	49	107	117	106	40	119
4930465A12Rik	18	25	21	7	22	16	22	32
4930465K10Rik	5	2	6	3	3	7	3	4
4930465M20Rik	0	4	0	0	3	0	0	2
4930467D21Rik	76	125	60	146	144	82	57	97
4930467E23Rik	297	333	157	322	364	452	97	308
4930467K11Rik	14	25	12	12	12	13	10	9
4930468A15Rik	14	12	16	13	13	22	23	15
4930469G21Rik	157	194	156	276	192	210	178	300
4930470H14Rik	3525	2892	3047	3048	6040	4491	3227	4227
4930470P17Rik	42	27	32	24	16	18	31	49
4930471C04Rik	77	36	32	18	174	65	63	133
4930471D02Rik	2	0	1	2	0	1	0	1
4930471G03Rik	6	2	3	0	5	10	16	22
4930471I20Rik	1062	1260	1285	1772	1444	1272	1575	1898
4930471L23Rik	0	2	1	3	10	2	2	0
4930471M09Rik	6	13	10	18	4	9	7	8
4930471M23Rik	2013	2177	1938	2712	2339	2096	2086	2780
4930473A02Rik	4457	5187	4790	5484	7656	6861	7942	9345
4930473A06Rik	667	744	556	1075	805	830	755	920
4930473O22Rik	2	0	2	4	2	6	0	0
4930474G06Rik	577	604	554	737	816	840	731	874
4930474H20Rik	17	1	1	12	10	19	10	9
4930474M22Rik	88	55	55	99	240	158	139	228
4930474N09Rik	14	10	1	8	25	12	12	0
4930478L05Rik	0	2	0	0	0	0	7	4
4930478P22Rik	0	0	0	2	0	0	0	1
4930479D17Rik	162	134	152	237	187	138	153	223
4930479M11Rik	0	2	0	1	2	0	0	0
4930480G23Rik	3	4	4	2	11	2	1	7
4930480K15Rik	44	51	37	58	59	245	44	67
4930480M12Rik	4	2	1	1	3	6	1	0
4930481A15Rik	280	339	288	376	321	367	287	447
4930481B07Rik	25	41	25	52	45	59	26	29
4930483J18Rik	7	16	11	16	13	18	15	10
4930483K19Rik	3017	3007	2389	2777	3009	2638	2312	2550
4930483O08Rik	28	29	16	27	45	95	37	49
4930485B16Rik	478	650	394	531	706	1238	552	602
4930486F22Rik	24	36	14	45	19	6	15	8
4930486I03Rik	8	7	4	13	1	1	2	2
4930486L24Rik	40	28	29	57	52	35	32	47
4930487D11Rik	0	0	0	2	0	0	0	0
4930487H11Rik	30	65	20	93	105	104	34	86
4930488L21Rik	892	1307	1068	1599	238	1188	580	1501
4930488N24Rik	0	0	0	1	0	0	0	0
4930500F04Rik	6	12	2	4	0	2	0	4
4930500J02Rik	61	40	26	35	28	40	45	26
4930500L23Rik	6	15	3	2	12	16	6	26
4930502A04Rik	9	2	3	8	13	12	1	15
4930502E09Rik	4	2	1	0	3	2	3	0
4930502E18Rik	33	31	24	41	38	36	24	45
4930503B20Rik	15	7	6	7	12	11	8	3
4930503E14Rik	2	7	0	1	0	0	0	0
4930503E24Rik	2	0	2	4	5	6	2	1
4930503L19Rik	799	1339	1006	1205	1286	1570	1313	1779
4930503O07Rik	6	0	2	6	0	0	2	2
4930504O13Rik	0	0	0	0	0	0	0	1
4930505A04Rik	211	136	90	176	196	116	58	119
4930505G20Rik	196	221	333	285	210	195	445	255
4930505H01Rik	411	570	528	917	627	697	526	673
4930505M18Rik	10	22	19	25	23	19	23	33
4930506M07Rik	3414	3620	2543	3519	6183	5665	4004	5454
4930507D05Rik	92	158	123	124	184	134	175	237
4930509E16Rik	45	20	17	20	26	58	16	13
4930509J09Rik	99	55	97	68	396	235	167	200
4930509K18Rik	2	2	0	0	2	0	1	0
4930510E17Rik	0	0	0	2	0	0	0	0
4930511A02Rik	2	4	2	0	1	12	3	2
4930511E03Rik	0	0	2	0	0	0	4	0
4930511I11Rik	10	2	2	0	0	8	1	6
4930511M06Rik	142	163	83	147	150	149	116	154
4930511M11Rik	2	0	0	4	2	0	0	3
4930512B01Rik	3360	3993	3094	4088	4738	4980	4359	5055
4930512H18Rik	13	28	1	8	14	6	25	6
4930513D17Rik	19	12	9	13	22	6	8	10
4930513N10Rik	82	96	48	78	118	87	78	124
4930515B02Rik	0	0	1	2	4	2	0	2
4930515G01Rik	30	40	16	21	19	21	15	31
4930515L03Rik	156	126	78	146	225	193	111	173
4930515L19Rik	5	4	5	3	9	7	7	7
4930517E11Rik	32	8	17	8	4	12	0	0
4930518I15Rik	78	82	62	83	104	97	75	112
4930519D14Rik	4	0	0	0	1	0	0	0
4930519F09Rik	200	275	163	291	433	339	295	434
4930519F16Rik	0	2	2	1	12	17	3	8
4930519F24Rik	2	0	2	2	2	0	4	3
4930519G04Rik	136	164	126	231	177	165	163	140
4930519H02Rik	2	2	1	1	0	0	1	0
4930520O04Rik	194	234	213	304	271	271	202	333
4930520P13Rik	7	2	0	10	7	2	0	7
4930521E06Rik	21	16	15	5	14	22	23	20
4930522H14Rik	0	0	0	0	3	0	0	0
4930522N08Rik	8	17	0	1	9	0	7	7
4930522O17Rik	1	0	0	0	2	0	0	1
4930523C07Rik	130	154	212	303	165	223	236	170
4930523O13Rik	5	3	2	7	2	11	0	7
4930524B15Rik	29	12	6	13	13	38	23	24
4930524C18Rik	2	4	1	0	4	2	3	0
4930524L23Rik	275	277	271	281	320	292	283	342
4930524O05Rik	2	3	4	3	2	7	3	2
4930524O08Rik	2	0	2	0	6	1	1	5
4930525D18Rik	6	4	6	9	17	5	4	8
4930525F21Rik	397	294	324	343	603	510	414	568
4930525G20Rik	535	599	450	685	793	766	747	895
4930525M21Rik	2	0	0	0	0	0	0	0
4930526A20Rik	2	4	3	2	4	8	10	4
4930526D03Rik	5	5	5	3	0	6	1	0
4930526I15Rik	374	479	419	564	461	413	476	569
4930526L06Rik	56	69	63	68	125	123	73	91
4930527F14Rik	32	19	9	29	32	20	23	28
4930527G23Rik	5	0	0	5	7	8	1	6
4930527J03Rik	26	20	24	46	20	34	33	32
4930528A17Rik	261	362	195	373	348	408	256	361
4930528D03Rik	14	21	16	17	33	16	7	15
4930528F23Rik	31	25	4	12	37	26	0	6
4930528P14Rik	10	2	2	10	0	2	0	0
4930529C04Rik	24	22	19	25	30	32	28	37
4930529F24Rik	99	173	146	97	168	184	59	216
4930529K09Rik	4	1	0	2	4	0	2	0
4930529M08Rik	100	126	98	142	100	143	104	113
4930533B01Rik	57	102	59	100	74	72	73	90
4930533P14Rik	8	21	12	10	21	29	27	22
4930534B04Rik	581	798	761	967	821	893	666	783
4930538K18Rik	348	320	276	368	426	393	296	462
4930539C22Rik	0	0	0	3	5	9	0	1
4930539E08Rik	565	785	547	756	368	369	603	562
4930539J05Rik	255	352	355	327	395	422	377	443
4930539M17Rik	6	13	11	8	3	7	5	3
4930539N22Rik	38	15	56	21	40	33	19	23
4930540M03Rik	1	2	2	0	4	9	1	3
4930542C21Rik	10	20	11	13	9	11	6	4
4930542D17Rik	5	3	0	4	0	0	0	3
4930542H20Rik	41	47	42	61	260	60	36	41
4930543E12Rik	2	2	10	2	2	17	6	7
4930544D05Rik	0	2	4	0	17	18	2	3
4930544L04Rik	0	2	1	0	0	0	0	0
4930544M13Rik	659	745	730	1082	1071	1007	1058	1253
4930544O15Rik	26	11	10	18	7	7	5	6
4930545E07Rik	0	0	0	0	2	0	0	1
4930545H06Rik	2	0	2	2	2	2	0	0
4930545L23Rik	38	35	32	34	42	33	255	315
4930546C10Rik	14	11	7	11	8	13	8	5
4930546K05Rik	51	27	18	22	32	20	10	20
4930547C10Rik	0	2	0	0	0	5	1	3
4930547E08Rik	10	16	5	20	12	19	11	22
4930547E14Rik	4578	6286	3892	4931	15586	14850	16096	19113
4930547M16Rik	66	93	40	63	76	127	57	80
4930547N16Rik	129	133	56	216	121	100	55	97
4930548G14Rik	0	0	1	0	1	0	0	0
4930548H24Rik	1	0	0	4	4	6	0	2
4930548J01Rik	0	1	1	2	2	1	2	0
4930548K13Rik	9	9	5	10	19	11	6	9
4930549C01Rik	0	0	0	0	2	0	0	0
4930549G23Rik	2460	2809	2188	3150	3519	3210	3280	3977
4930550C14Rik	39	31	19	31	47	71	21	28
4930550L24Rik	5	4	2	5	20	8	5	14
4930552N02Rik	0	2	2	0	0	2	0	2
4930552P12Rik	278	48	27	67	158	66	10	43
4930553E22Rik	2	6	2	1	0	2	2	0
4930554C24Rik	0	0	0	0	0	0	0	2
4930555A03Rik	2	6	4	8	2	8	2	4
4930555B11Rik	3	2	3	1	2	0	0	0
4930555F03Rik	13	19	17	6	41	27	49	41
4930555G01Rik	114	117	101	123	163	167	182	173
4930555I21Rik	159	191	47	145	303	449	343	505
4930556C24Rik	0	0	0	2	0	0	0	0
4930556G01Rik	18	18	12	13	15	14	15	14
4930556J02Rik	0	2	3	0	0	0	0	0
4930556J24Rik	1303	1439	1363	1889	1826	1739	1873	2096
4930556M19Rik	108	146	90	142	164	170	81	132
4930556N09Rik	2	2	1	1	3	0	0	0
4930557A04Rik	2	0	5	12	2	0	0	2
4930557J02Rik	33	38	6	22	11	13	11	18
4930558C23Rik	72	72	76	80	65	75	78	77
4930558G05Rik	0	0	0	0	1	0	0	2
4930558J18Rik	4	0	5	6	4	0	6	8
4930558K02Rik	785	956	862	1030	922	1035	1177	1304
4930562A09Rik	0	0	0	0	4	2	2	1
4930562C15Rik	275	313	261	197	296	385	238	267
4930562F07Rik	93	110	178	240	121	146	186	129
4930563D23Rik	0	0	0	2	4	5	0	0
4930563E18Rik	31	22	18	37	17	33	27	43
4930563E22Rik	216	265	209	282	231	249	218	297
4930563F08Rik	35	39	61	64	2	45	40	61
4930563M20Rik	15	8	11	10	16	11	14	9
4930564B18Rik	0	0	0	0	7	5	1	4
4930564C03Rik	0	30	24	0	32	39	45	0
4930564G21Rik	13	28	18	23	17	6	2	4
4930564K09Rik	28	18	16	46	28	21	45	32
4930565A17	0	0	2	2	0	0	0	0
4930565D16Rik	813	936	1044	1246	1152	1060	1268	1377
4930565N06Rik	993	1178	855	1170	1360	1485	1096	1448
4930567H12Rik	0	10	5	0	31	38	30	21
4930567H17Rik	0	2	1	0	0	0	0	0
4930567J20Rik	6	0	0	2	0	1	0	0
4930567K20Rik	40	55	54	57	73	75	73	95
4930568D16Rik	0	0	0	0	0	0	0	2
4930568E12Rik	0	0	0	0	1	0	0	1
4930568G15Rik	18	8	18	13	29	24	10	22
4930568K20Rik	14	2	8	5	2	4	2	3
4930570E03Rik	6	2	5	4	7	6	6	12
4930570G19Rik	1869	2156	1000	1489	1959	1921	997	1547
4930572J05Rik	2033	3049	2399	3391	1969	2115	2153	2922
4930572K03Rik	2	0	0	2	4	0	2	1
4930572O03Rik	1	4	0	0	4	0	0	5
4930572O13Rik	51	40	30	40	25	16	34	41
4930573C08Rik	0	0	0	0	0	1	0	0
4930573O16Rik	4	4	0	2	10	14	9	7
4930578C19Rik	41	82	88	97	21	81	75	67
4930578E11Rik	14	14	8	17	19	18	10	18
4930578I06Rik	8	3	2	4	0	3	0	0
4930578M01Rik	834	1227	1220	952	1244	966	878	1844
4930578N16Rik	356	369	274	405	446	499	365	436
4930578N18Rik	2613	3036	2940	3129	2846	3005	3049	3514
4930579C12Rik	7	0	2	6	0	5	9	10
4930579C15Rik	228	367	198	162	282	247	87	42
4930579D07Rik	9	6	11	7	19	17	5	20
4930579F01Rik	3	1	3	4	7	11	3	3
4930579G18Rik	1146	1252	1093	1244	1484	1580	1408	1684
4930579G22Rik	30	52	21	58	55	76	34	76
4930579G24Rik	137	178	148	187	183	196	196	207
4930579K19Rik	43	46	32	32	20	26	27	43
4930581F22Rik	644	1043	748	1032	990	1428	1015	1282
4930583H14Rik	8	8	6	8	4	0	8	5
4930583I09Rik	2	1	0	0	2	0	0	0
4930583K01Rik	8	0	0	3	2	2	2	6
4930583P06Rik	1	6	13	10	3	15	3	12
4930584F24Rik	0	0	0	0	0	2	0	1
4930588J15Rik	14	11	19	25	14	12	8	28
4930588K23Rik	24	31	24	66	35	39	18	41
4930588N13Rik	103	71	28	58	96	105	39	82
4930589L23Rik	7	3	5	5	2	4	2	2
4930589P08Rik	56	65	55	85	40	50	57	41
4930590J08Rik	239	157	145	205	236	207	116	209
4930590L20Rik	1507	1891	1643	2099	1975	1788	1759	2118
4930592A05Rik	247	244	256	303	273	285	321	224
4930592I03Rik	2	9	6	16	11	10	13	14
4930593A02Rik	147	148	105	169	220	181	96	182
4930593C16Rik	7	15	2	14	19	55	8	26
4930594C11Rik	10	6	5	2	11	1	4	7
4930594M22Rik	540	497	441	595	673	619	713	763
4930595M18Rik	7	6	8	11	7	6	1	6
4930596D02Rik	0	0	0	0	1	0	0	0
4930596M17Rik	79	61	29	63	52	27	26	60
4930597G03Rik	19	16	25	13	24	16	7	25
4930597O21Rik	226	266	324	339	299	233	365	332
4930599N23Rik	2724	3570	4017	4529	5285	4369	6987	7385
4931402G19Rik	274	344	274	490	331	394	409	470
4931403E22Rik	5454	6605	7065	7586	5283	5900	6910	7474
4931403G20Rik	461	630	429	499	746	826	776	785
4931403M11Rik	2	2	0	2	10	0	2	2
4931406B18Rik	57	46	30	57	54	51	42	54
4931406C07Rik	2013	2157	1887	2528	2343	2407	2068	2150
4931406H21Rik	16	0	4	1	37	40	32	46
4931406P16Rik	2335	3359	3188	4174	2864	3583	3588	3754
4931408A02Rik	110	136	85	146	175	198	109	158
4931408C20Rik	0	3	0	0	0	0	0	0
4931408D14Rik	36	38	20	29	54	27	29	24
4931409K22Rik	13	10	12	14	7	9	2	7
4931414P19Rik	184	254	248	234	270	328	252	400
4931417G12Rik	38	45	23	33	41	50	22	57
4931419H13Rik	30	10	8	19	28	40	11	23
4931420L22Rik	4	11	11	9	8	22	9	12
4931422A03Rik	262	316	294	342	328	284	336	344
4931423N10Rik	180	135	68	120	196	128	62	86
4931428F04Rik	1979	2691	2254	2899	2545	2481	2647	3236
4931428L18Rik	4	2	2	7	9	1	3	2
4931429I11Rik	46	46	16	39	71	126	28	36
4931429L15Rik	23	8	28	27	27	36	31	44
4931429P17Rik	16	32	9	17	48	26	8	15
4931430N09Rik	2	2	30	3	6	30	0	62
4931431B13Rik	6	15	8	11	13	27	14	18
4931431C16Rik	240	397	297	446	340	333	286	336
4931440F15Rik	81	75	71	103	88	91	89	98
4931440J10Rik	145	151	164	150	245	221	218	234
4931440L10Rik	2	5	2	0	9	2	6	2
4931440P22Rik	90	52	96	84	135	115	94	122
4932411E22Rik	158	257	130	149	107	125	70	61
4932411G14Rik	10	12	8	4	4	8	10	6
4932411L15	3595	3270	2836	2878	5892	4486	2124	4086
4932411N23Rik	16	1	3	8	10	7	5	5
4932412D23Rik	39	24	27	38	70	35	37	38
4932412H11Rik	78	76	89	97	100	100	99	93
4932413F04Rik	5	30	4	33	14	0	6	32
4932414J04Rik	2	0	0	2	1	0	0	0
4932414N04Rik	13	15	15	24	45	25	21	22
4932415G12Rik	2176	2637	1610	2856	2623	2416	2306	2914
4932415M13Rik	0	0	0	1	0	0	0	0
4932416H05Rik	457	554	398	537	666	642	610	750
4932416K20Rik	5	1	4	4	1	9	2	4
4932418E24Rik	187	164	207	285	163	278	67	82
4932422M17Rik	987	1073	582	973	1089	1570	711	1241
4932425I24Rik	139	193	69	122	295	479	215	251
4932431L22Rik	0	0	0	2	0	1	0	21
4932431P20Rik	4	1	4	0	0	0	6	2
4932435O22Rik	46	46	26	40	92	64	28	41
4932438A13Rik	8658	11926	10847	11846	11400	12152	12767	13028
4932438H23Rik	88	85	96	95	309	234	145	88
4932441B19Rik	0	0	0	0	0	4	2	0
4932441J04Rik	933	1216	1048	1478	1139	1049	1118	1359
4932442L08Rik	33	8	19	69	28	30	16	25
4932443I19Rik	1139	1383	1341	1781	1892	1992	1850	2324
4932443L11Rik	4163	5387	5675	6037	4837	5231	6038	6270
4932702P03Rik	4893	5815	5628	8041	6051	6277	6930	8445
4933400A11Rik	1	0	0	0	1	2	0	0
4933400B14Rik	0	2	0	1	0	0	0	0
4933400C05Rik	112	102	62	92	116	123	70	63
4933400C23	245	282	230	369	396	342	334	399
4933400F03Rik	97	109	103	146	92	93	67	120
4933400F21Rik	0	103	5	89	65	75	96	93
4933400L20Rik	8	8	8	9	20	15	8	8
4933401D09Rik	8	0	1	1	8	3	2	1
4933401H06Rik	4	0	1	2	11	6	8	0
4933401P06Rik	29	60	75	18	34	592	4	53
4933402C06Rik	6	2	5	5	0	0	4	1
4933402D24Rik	208	266	191	291	258	279	251	384
4933402E13Rik	0	0	0	1	0	1	0	2
4933402J07Rik	1	0	0	4	2	5	5	6
4933402J10Rik	0	0	1	0	0	0	0	0
4933402J15Rik	4	0	2	11	5	9	2	4
4933402N03Rik	0	0	0	0	1	0	0	0
4933402N22Rik	2	0	0	0	0	0	0	0
4933402P03Rik	6	2	0	0	6	3	6	4
4933403F05Rik	2665	3092	3189	3671	3986	3528	4409	4717
4933403G14Rik	239	318	176	272	287	402	323	500
4933403O03Rik	6	1	3	2	4	3	0	5
4933403O08Rik	4	2	0	2	6	2	0	2
4933404G15Rik	0	0	0	0	0	2	0	0
4933404K08Rik	4	0	0	0	0	1	0	0
4933404M02Rik	44	87	40	37	155	253	63	76
4933404O12Rik	969	1109	949	1346	1137	1087	1312	1499
4933405D12Rik	29	34	23	39	68	30	14	43
4933405E24Rik	3	0	0	5	0	0	4	2
4933405L10Rik	30	20	24	27	19	26	18	34
4933405O20Rik	1	130	2	81	2	0	0	137
4933406C10Rik	678	606	313	543	832	801	394	667
4933406F09Rik	4	2	4	1	4	2	2	5
4933406G16Rik	1	6	0	2	2	1	0	0
4933406I18Rik	1292	1010	1086	1417	2106	1455	1522	1868
4933406J08Rik	0	0	0	1	4	0	0	3
4933406J10Rik	86	77	69	114	98	129	111	116
4933406K04Rik	14	33	6	12	8	14	0	3
4933406M09Rik	1	2	0	0	2	0	0	2
4933407C03Rik	15937	18386	16725	19725	17185	15644	20241	23949
4933407E24Rik	10	20	8	12	74	35	16	35
4933407G14Rik	6	0	4	4	2	2	0	1
4933407H18Rik	1423	1285	834	1349	1607	1735	935	1366
4933407I05Rik	44	34	42	79	4	4	1	1
4933407I18Rik	158	135	140	150	159	163	139	186
4933407K13Rik	493	522	443	546	587	578	443	524
4933407L21Rik	243	308	172	345	150	294	142	175
4933407P14Rik	2	2	4	5	3	1	3	3
4933408B17Rik	247	130	102	85	204	138	91	123
4933408J17Rik	219	226	219	291	257	237	292	324
4933408N05Rik	10	139	143	9	157	196	70	69
4933409G03Rik	2	0	2	1	3	5	2	2
4933409K07Rik	55071	67500	71403	81186	70121	71724	81087	94660
4933411E08Rik	7	2	3	1	2	1	2	1
4933411G11Rik	53	5	25	10	13	5	7	8
4933411K16Rik	8	5	10	6	17	23	8	11
4933411K20Rik	1961	2190	1931	2386	2956	2645	2821	3332
4933412E12Rik	264	320	262	381	482	452	423	590
4933412O06Rik	353	358	169	383	956	770	480	774
4933413G19Rik	93	172	115	172	150	297	178	233
4933413J09Rik	15	32	12	23	16	13	22	27
4933413L06Rik	4	0	12	0	8	1	0	0
4933414I15Rik	0	2	0	0	3	1	0	0
4933415F23Rik	0	1	0	2	2	0	0	2
4933416C03Rik	33	36	23	43	0	38	4	45
4933416E03Rik	0	0	0	0	0	0	2	0
4933416E14Rik	8	6	12	17	12	20	11	14
4933416I08Rik	0	1	0	0	0	0	1	1
4933416M06Rik	1	4	3	9	0	0	0	7
4933416M07Rik	23	55	61	32	54	58	53	34
4933416O17Rik	1	0	0	0	0	0	0	0
4933417A18Rik	0	2	3	1	12	20	8	11
4933417D19Rik	488	680	696	652	614	556	717	920
4933417E11Rik	18	7	4	26	7	5	10	11
4933417G07Rik	0	0	4	0	0	0	354	1
4933417O13Rik	13	31	10	26	5	21	13	8
4933421E11Rik	1452	1475	1113	1293	1674	1726	1421	1732
4933421I07Rik	0	0	2	0	3	2	0	0
4933421O10Rik	658	842	590	881	961	951	671	880
4933422A05Rik	16	21	13	22	17	22	18	31
4933422H20Rik	3	8	7	10	2	12	6	7
4933424B01Rik	2398	3215	2660	3502	3202	3456	3223	3914
4933424G05Rik	547	878	649	1086	485	548	377	647
4933424G06Rik	754	717	365	640	720	716	423	790
4933425H06Rik	4	4	6	2	4	7	6	9
4933425L06Rik	12	13	5	4	9	1	2	4
4933425O20Rik	78	65	64	66	109	62	32	76
4933426D04Rik	78	21	30	35	90	46	8	37
4933426K07Rik	9	16	0	9	20	26	2	17
4933426M11Rik	2821	3447	3622	4317	6446	6215	7584	8763
4933427D06Rik	12	10	5	7	12	4	1	2
4933427D14Rik	3437	3376	2764	3176	4273	4047	3280	3796
4933427E11Rik	29	20	9	16	23	19	27	28
4933427E13Rik	7	9	6	18	10	10	8	13
4933427G17Rik	24	45	21	54	163	104	92	171
4933427G23Rik	116	89	57	74	114	77	67	77
4933427I22Rik	55	77	27	103	84	94	45	104
4933428C19Rik	23	27	17	34	16	14	2	18
4933428G20Rik	1080	1405	1182	1472	1521	2106	1433	1932
4933429K18Rik	0	0	0	0	4	2	1	2
4933429O19Rik	5	2	8	4	131	185	1	1
4933430H15Rik	979	1319	1137	1274	1205	1644	1577	1751
4933430H16Rik	17	21	12	15	8	10	4	12
4933430I17Rik	43	40	18	47	58	50	42	54
4933430M04Rik	81	57	53	108	89	64	61	63
4933431E20Rik	7281	9414	8792	12076	9182	9396	9919	12501
4933431G14Rik	28	10	10	17	29	3	15	11
4933432B09Rik	1066	1048	750	1148	1384	1387	780	1121
4933432G23Rik	4	2	6	4	4	14	5	11
4933432I03Rik	200	184	153	174	363	271	254	358
4933432I09Rik	66	111	92	112	106	95	74	160
4933432K03Rik	8	7	8	12	6	4	3	2
4933433C11Rik	8	6	8	0	8	2	9	6
4933433G08Rik	0	1	0	0	0	0	0	0
4933433G15Rik	47	65	15	40	59	84	22	37
4933433G19Rik	2412	2988	2627	3074	2938	2991	3386	3459
4933433H22Rik	2	0	0	2	2	2	0	2
4933433P14Rik	1534	1800	1924	2002	2113	2014	2599	2867
4933434E20Rik	2688	3041	2595	3680	3916	3425	3546	4036
4933434I20Rik	4	6	4	6	0	3	1	1
4933434M16Rik	1	0	2	2	2	2	2	2
4933436C20Rik	57	73	44	35	85	135	96	123
4933436E23Rik	5	0	8	3	5	3	3	4
4933436H12Rik	0	0	1	0	0	0	0	1
4933437F05Rik	172	128	224	125	217	128	226	238
4933437N03Rik	77	57	64	136	115	73	44	103
4933438B17Rik	20	0	2	3	5	2	3	1
4933438K21Rik	1	1	1	0	1	1	3	1
4933439C10Rik	1390	2041	1781	2134	1170	1815	1151	1447
4933439F18Rik	4964	5810	6652	8747	5779	5724	7598	8653
4933439G19Rik	34	22	13	35	43	40	16	47
4933439K11Rik	73	85	71	49	135	167	88	125
4933440J02Rik	1	4	2	1	1	0	3	1
4933440M02Rik	0	3	2	2	0	0	0	2
5031410I06Rik	41	53	26	34	145	150	54	73
5031414D18Rik	148	196	160	231	208	191	129	166
5031425E22Rik	697	902	736	898	824	869	785	1007
5031425F14Rik	10	34	14	23	49	52	8	36
5031426D15Rik	69	54	69	76	71	56	46	73
5031434C07Rik	20	34	29	0	37	31	4	42
5031434O11Rik	587	743	603	826	759	948	672	1076
5031439G07Rik	8786	10231	9002	12622	9926	11690	11099	12649
5033403H07Rik	13	1	2	0	12	4	7	2
5033404E19Rik	8	19	54	38	7	8	46	32
5033406O09Rik	23	26	7	14	51	30	18	33
5033411D12Rik	453	434	414	613	593	587	458	553
5033414D02Rik	1257	1326	1111	1337	1796	1428	1284	1554
5033430I15Rik	139	232	201	255	183	188	103	174
5133401N09Rik	714	903	787	1029	1027	909	883	1216
5330411J11Rik	6	2	1	0	0	8	4	0
5330413P13Rik	321	324	132	173	360	375	170	223
5330416C01Rik	0	9	7	15	7	4	9	13
5330417C22Rik	2089	2150	1943	2553	1985	1981	1819	2272
5330417H12Rik	5	0	8	0	0	0	10	0
5330426P16Rik	207	261	327	272	384	318	466	528
5330427O13Rik	12	2	3	0	16	260	2	11
5330432E05Rik	2	3	0	2	3	4	5	6
5330434G04Rik	290	361	304	346	497	442	497	535
5330437I02Rik	439	338	146	357	339	341	135	257
5330439B14Rik	41	44	70	92	31	41	51	67
5430400D12Rik	74	65	42	48	84	71	50	77
5430401F13Rik	169	210	190	295	261	181	245	244
5430401H09Rik	6	4	4	10	2	1	4	0
5430402O13Rik	180	213	138	238	220	234	134	234
5430403N17	10	10	8	7	7	2	6	4
5430405G05Rik	298	368	222	442	213	196	264	254
5430405H02Rik	696	660	519	804	944	930	689	967
5430407P10Rik	73	220	318	245	90	129	196	170
5430411K18Rik	3463	4577	4090	5292	4503	4603	4956	5537
5430416N02Rik	629	583	461	789	857	687	664	802
5430416O09Rik	67	135	89	142	50	103	62	154
5430417L22Rik	2221	2319	2572	2700	4074	4250	4628	4777
5430419D17Rik	13	9	7	11	18	18	15	13
5430421F17Rik	16	10	1	9	17	8	20	23
5430421N21Rik	4	2	0	2	0	0	0	0
5430425J12Rik	0	0	0	4	2	7	3	2
5430427M07Rik	0	11	31	3	9	1	0	8
5430427O19Rik	23	27	32	32	35	12	31	34
5430428K19Rik	30	43	48	20	48	23	18	21
5430435G22Rik	76	121	199	204	138	123	174	104
5430437J10Rik	17	16	7	9	28	16	18	14
5430437P03Rik	2920	3692	3266	4003	3513	3668	3740	4701
5430440P10Rik	8	9	9	18	13	9	4	8
5530401A14Rik	54	30	38	40	40	25	12	13
5530401N12Rik	238	256	302	352	236	231	164	290
5530601H04Rik	632	623	546	749	845	675	611	740
5730403B10Rik	12312	15433	12770	17510	17733	17496	18946	22985
5730403I07Rik	16	16	19	23	12	26	18	29
5730405O15Rik	54	91	66	106	70	112	77	80
5730408K05Rik	35	42	31	32	28	39	64	74
5730409E04Rik	5561	7088	5896	7940	6275	6221	7281	8821
5730409K12Rik	764	1103	1173	1147	474	654	685	693
5730412P04Rik	150	11	97	32	11	25	187	2
5730416F02Rik	2	1	0	2	2	2	0	0
5730419I09Rik	5494	5710	5090	6844	7653	6920	5634	8556
5730420D15Rik	6	14	8	8	6	25	15	16
5730422E09Rik	37	40	32	63	37	34	21	28
5730435O14Rik	20	11	5	7	16	39	20	24
5730437N04Rik	1970	2468	2006	2598	2515	2130	2287	2768
5730455O13Rik	987	1220	1101	1503	1523	1631	1404	2011
5730455P16Rik	4979	5611	4706	6206	7188	6365	6826	7846
5730457N03Rik	0	0	0	0	1	3	0	0
5730460C07Rik	0	0	2	1	2	2	1	5
5730469M10Rik	6587	7041	5237	8159	9032	8673	8657	10241
5730480H06Rik	784	896	638	1007	1049	1003	816	970
5730494M16Rik	3914	4478	4022	4824	3718	3514	4353	4819
5730494N06Rik	1429	1626	1338	1905	1738	1709	1733	2212
5730507C01Rik	41	41	32	63	59	66	46	77
5730508B09Rik	194	296	313	420	274	205	260	274
5730522E02Rik	819	770	600	678	1323	976	685	1030
5730528L13Rik	539	856	867	810	833	780	943	1000
5730559C18Rik	167	238	151	244	381	401	383	394
5730577I03Rik	241	218	190	206	289	314	201	357
5730588L14Rik	2	0	0	0	33	31	0	0
5730590G19Rik	23	19	8	26	23	20	19	17
5730596B20Rik	1	0	0	1	0	0	0	0
5830403L16Rik	43	52	58	75	50	41	41	99
5830403M04Rik	2190	2521	2345	2397	4850	5127	5569	7228
5830405N20Rik	214	246	261	366	297	263	237	260
5830410O09Rik	8	5	6	6	12	4	0	11
5830411N06Rik	2	4	7	4	26	28	5	23
5830415F09Rik	233	212	211	286	281	233	277	335
5830416I19Rik	33	44	22	30	32	26	23	42
5830416P10Rik	293	200	156	161	747	745	567	1137
5830417I10Rik	9726	11195	11187	13848	13752	12287	14021	18368
5830418K08Rik	2136	2722	1860	2726	2807	2839	2309	2700
5830418P13Rik	234	282	318	287	201	315	441	393
5830428M24Rik	4	0	0	6	3	8	3	2
5830432E09Rik	45	79	98	78	154	128	153	168
5830433M19Rik	507	593	680	823	788	697	773	962
5830444B04Rik	910	1215	1000	1354	1078	1130	915	936
5830473C10Rik	21	28	2	13	14	11	2	8
5930403L14Rik	3005	4330	4947	5806	3872	4529	4072	4024
5930412G12Rik	140	305	226	287	124	123	131	134
5930416I19Rik	759	724	734	935	936	876	992	1252
5930422O12Rik	48	24	29	49	60	36	41	41
5930430L01Rik	188	189	116	212	327	352	191	345
5930434B04Rik	2676	3193	2889	3541	3171	3195	3782	4131
5930438M14	96	79	84	136	40	26	10	28
6030405A18Rik	2246	2058	1419	2112	5945	5800	6705	7576
6030407O03Rik	127	110	80	133	200	180	92	157
6030408B16Rik	26	9	14	15	22	21	22	28
6030419C18Rik	7700	10311	10421	10479	10576	9230	11004	14948
6030422M02Rik	358	280	256	315	434	344	298	433
6030426L16Rik	321	278	261	311	379	361	334	428
6030429G01Rik	51	141	60	69	180	370	138	136
6030440G07Rik	204	225	183	215	244	246	176	287
6030443J06Rik	47	54	67	69	67	76	73	72
6030445D17Rik	38	36	34	46	31	32	49	57
6030446N20Rik	630	589	501	687	763	635	569	622
6030452D12Rik	33	37	27	43	46	36	42	49
6030458C11Rik	2723	3068	2769	3366	3518	3186	3848	4613
6030466F02Rik	10	6	2	0	8	8	0	2
6030468B19Rik	10	14	16	17	16	26	21	20
6030469F06Rik	1	0	0	0	4	0	0	0
6030498E09Rik	150	135	107	157	211	161	129	230
6230400D17Rik	237	240	236	256	313	211	274	304
6230409E13Rik	6509	8015	7516	9110	7871	6727	8398	9203
6230416C02Rik	863	957	828	1059	1458	1210	1217	1350
6230426M11Rik	5633	6160	4779	6855	11333	11851	11228	14097
6230427J02Rik	90	76	127	93	253	196	324	317
6330403A02Rik	17524	25408	21234	23107	41136	38674	41796	54805
6330403K07Rik	11156	9922	10226	13390	9894	9153	11076	13325
6330403M23Rik	7992	9486	8686	11463	10088	9398	11142	13250
6330406I15Rik	1402	1408	1336	1701	801	361	277	689
6330407A03Rik	19	21	34	27	0	18	34	0
6330407J23Rik	3232	4597	4611	4905	4823	4628	5659	6802
6330408A02Rik	1113	1338	1207	1610	1412	1349	1583	1875
6330409D20Rik	187	228	204	313	149	111	168	195
6330409N04Rik	2272	2430	2051	2828	3099	2766	3065	3600
6330410L21Rik	6	17	4	17	28	19	23	4
6330411D24Rik	56	64	39	55	78	69	54	89
6330415B21Rik	344	271	254	369	420	386	353	472
6330415G19Rik	643	863	718	818	863	698	870	1015
6330416G13Rik	1173	1194	1095	1428	1263	1339	1011	1138
6330418K02Rik	280	446	400	536	409	358	456	580
6330420H09Rik	4	6	0	4	165	240	279	362
6330439K17Rik	16961	19207	16645	24950	15396	15124	18118	20178
6330503K22Rik	3725	6036	4601	6120	5317	7935	7129	7071
6330512M04Rik	1554	1337	1125	1622	2095	1534	1408	2028
6330527O06Rik	6616	8933	9567	11792	2311	2351	1903	2973
6330545A04Rik	50	70	111	88	62	73	105	99
6330549D23Rik	2420	2067	2270	2661	4508	3159	3640	3792
6330578E17Rik	5613	7129	6275	9665	6576	5978	6646	8836
6430411K18Rik	249	236	319	311	241	238	218	254
6430527G18Rik	3752	4417	5763	7398	4872	4426	5553	7305
6430531B16Rik	78	132	42	66	176	198	76	86
6430548G04	588	747	472	854	768	743	583	671
6430548M08Rik	22779	26856	23938	28769	19671	16249	19196	23521
6430550D23Rik	53	65	51	102	81	114	62	118
6430562O15Rik	381	434	347	494	450	412	457	589
6430571L13Rik	257	412	249	449	301	379	175	303
6430573F11Rik	722	1112	699	929	1100	1265	748	821
6430584L05	265	422	338	510	206	187	237	282
6430598A04Rik	4058	5084	5231	6473	4477	4351	5828	6828
6430704M03Rik	7563	10522	10463	9694	11549	11506	13993	14302
6430706D22Rik	2601	2512	2982	4506	2799	2441	3093	4102
6530401N04Rik	492	596	453	600	623	571	611	758
6530402F18Rik	1042	1619	1284	1283	1944	1640	2062	2581
6530409C15Rik	93	94	60	94	123	122	71	106
6530411M01Rik	83	94	82	100	152	142	151	217
6530418L21Rik	6194	7307	8480	7860	6763	6856	7032	10056
6530439I21	15	13	16	13	16	12	9	24
6720401G13Rik	6968	7963	5623	8768	8371	11306	6514	9044
6720416L17Rik	2	4	4	0	8	4	6	3
6720456B07Rik	7213	8002	7072	8933	8439	7333	7897	9722
6720456H20Rik	1603	2258	2022	2447	2229	2536	2326	2709
6720463M24Rik	520	451	366	479	555	587	362	564
6720468P15Rik	30	36	22	26	18	14	7	12
6720483E21Rik	26	36	34	49	55	76	55	53
6720489N17Rik	202	232	204	296	347	400	260	347
6820408C15Rik	526	358	236	387	524	588	364	463
6820431F20Rik	10721	12228	9056	13175	14698	14993	12067	15838
7420426K07Rik	0	0	0	0	0	0	0	1
7420461P10Rik	353	628	1094	853	542	1151	1037	1231
7420700N18Rik	0	0	0	0	0	1	0	0
7420701I03Rik	2	7	9	4	16	1	4	4
7530416G11Rik	44	19	13	29	44	31	18	32
7530420F21Rik	97	96	30	100	79	71	38	61
7630403G23Rik	2	25	6	16	16	67	8	16
8030423F21Rik	3	6	7	19	5	6	5	6
8030423J24Rik	8	8	10	11	6	12	6	11
8030442B05Rik	664	521	337	509	968	822	604	570
8030443G20Rik	129	156	117	137	89	86	119	149
8030451A03Rik	284	298	252	241	648	334	635	429
8030453O22Rik	253	279	338	350	449	266	264	525
8030462N17Rik	3529	4691	3998	4815	4429	4310	4232	5137
8030474K03Rik	12	12	19	17	19	22	28	26
8430403D17Rik	93	128	138	135	113	139	137	170
8430406I07Rik	328	392	496	451	428	377	559	600
8430408G22Rik	199	142	195	892	97	81	106	100
8430410A17Rik	1442	1455	1124	1472	1997	1587	1417	1872
8430410K20Rik	3053	3571	3437	3799	4087	3788	4951	5155
8430419L09Rik	13955	16476	15610	20731	14610	15698	17487	21061
8430422H06Rik	2	2	0	0	0	4	0	1
8430423G03Rik	7	9	8	10	21	14	10	16
8430426J06Rik	38	25	18	25	31	22	23	53
8430427H17Rik	3978	4584	4699	4546	5134	4501	5569	5832
8430429K09Rik	519	563	371	530	704	674	441	639
8430431K14Rik	0	4	2	2	6	2	0	31
8430436N08Rik	2	3	0	1	0	2	0	2
8430437L04Rik	2	0	0	0	4	3	1	5
9030025P20Rik	3021	3076	2534	3409	4323	3887	2773	3973
9030204H09Rik	11	82	5	4	8	2	2	89
9030224M15Rik	133	172	105	216	274	208	174	636
9030404E10Rik	2	7	0	10	4	6	2	2
9030407P20Rik	466	681	380	634	649	643	408	552
9030418K01Rik	1710	2118	1968	2464	1844	1616	2109	2243
9030425E11Rik	1592	1993	1440	1842	1819	1901	1273	2078
9030612E09Rik	81	116	127	137	69	116	138	131
9030617O03Rik	879	697	604	940	953	627	630	811
9030624G23Rik	438	405	231	426	548	458	305	540
9030624J02Rik	3135	4086	3538	4593	4376	4756	4420	5242
9030625A04Rik	426	625	355	580	737	860	495	581
9130004J05Rik	5	3	6	116	4	4	3	1
9130008F23Rik	9	8	7	15	21	24	13	12
9130011E15Rik	1221	1389	1101	1490	1513	1385	1598	1651
9130011J15Rik	5127	5574	5501	6756	6249	5201	6460	6965
9130014G24Rik	107	210	75	121	260	459	216	268
9130015A21Rik	8	0	2	9	1	2	4	6
9130017K11Rik	116	227	119	198	260	511	171	157
9130017N09Rik	32	14	61	18	32	28	58	50
9130019O22Rik	253	278	235	341	295	280	336	371
9130019P16Rik	2070	2450	2739	3572	2369	3405	3234	3162
9130023H24Rik	293	311	262	362	329	359	277	397
9130024F11Rik	883	1017	1119	1628	308	344	339	497
9130206I24Rik	16	28	25	9	11	45	11	20
9130208D14Rik	71	63	140	206	62	63	140	64
9130209A04Rik	2	1	0	2	4	2	0	0
9130213A22Rik	51	57	36	53	66	78	107	85
9130221F21Rik	134	111	120	117	123	139	124	154
9130221H12Rik	4186	5269	5292	6507	4601	4815	5553	6802
9130227L01Rik	58	48	39	78	10	8	4	6
9130230L23Rik	0	0	0	2	4	2	0	0
9130401M01Rik	1555	1634	1419	1778	1970	1628	1894	2207
9130404H23Rik	11	8	10	6	7	4	0	0
9130409I23Rik	7	7	2	7	14	9	4	7
9230009I02Rik	14	25	15	26	114	36	24	47
9230019H11Rik	0	0	1	0	0	0	0	2
9230020A06Rik	13	0	2	0	6	2	3	4
9230102K24Rik	8	6	1	9	13	6	2	10
9230102O04Rik	2	1	2	2	4	2	2	2
9230104L09Rik	2	5	0	3	3	0	0	4
9230105E05Rik	6	8	8	9	2	6	6	10
9230107M04Rik	0	2	0	0	0	0	0	0
9230109A22Rik	22	16	15	16	50	27	23	17
9230110C19Rik	1087	826	580	859	1549	1140	945	1307
9230112D13Rik	3	0	0	0	4	3	0	2
9230112J17Rik	82	122	80	129	91	69	61	98
9230114K14Rik	111	118	135	156	118	156	164	139
9230115E21Rik	3901	5487	5186	6808	4409	4731	5658	6349
9230116N13Rik	63	70	41	67	59	80	47	59
9330020H09Rik	131	241	179	233	201	198	232	254
9330102E08Rik	1809	2868	2774	3738	2228	2081	2330	3177
9330104G04Rik	363	545	328	567	360	339	354	443
9330111N05Rik	63	202	54	189	165	384	116	170
9330117O12	65	194	73	158	123	310	143	242
9330133O14Rik	778	818	513	861	703	634	520	649
9330151L19Rik	1240	1731	1225	1901	1370	1703	1437	1901
9330154J02Rik	99	108	108	153	102	95	76	68
9330154K18Rik	7	16	34	18	46	51	30	59
9330158H04Rik	255	225	226	321	288	266	239	306
9330159F19Rik	5350	5279	5817	6343	7559	6246	7872	9134
9330159M07Rik	399	414	281	515	404	395	293	441
9330162B11Rik	0	37	5	31	1	17	1	15
9330175E14Rik	1	0	3	5	5	7	1	4
9330175M20Rik	1037	1228	1182	1599	1189	1307	965	1197
9330178D15Rik	0	0	1	0	0	2	0	2
9330179D12Rik	560	685	734	810	1093	669	1170	1279
9330182L06Rik	5949	7881	8351	9590	4556	4554	5172	5386
9330182O14Rik	2	0	0	0	0	0	0	0
9330188P03Rik	196	289	207	306	221	222	189	241
9430002A10Rik	18	12	20	3	8	2	9	32
9430008C03Rik	780	633	506	847	1070	995	707	943
9430014N10Rik	14	21	20	24	3	2	8	9
9430015G10Rik	1580	1784	1562	2008	1765	1982	1619	2346
9430016H08Rik	809	726	642	922	1032	842	830	1070
9430018G01Rik	128	159	93	174	154	174	141	166
9430019J16Rik	0	0	0	0	0	0	0	2
9430020K01Rik	6721	11653	12508	14478	5167	7363	9254	9469
9430021M05Rik	1240	1744	1059	1462	724	697	557	694
9430023L20Rik	1147	1421	1432	1786	1957	1667	2062	2633
9430031J16Rik	802	956	1192	1283	679	622	737	765
9430032J07Rik	453	577	366	721	372	709	322	560
9430032N09Rik	2445	3015	2418	3496	2219	2063	2023	2701
9430037G07Rik	144	158	123	189	186	156	137	170
9430038I01Rik	234	208	163	198	322	208	203	263
9430041J12Rik	1974	2620	2148	2988	2092	2279	2087	2442
9430060I03Rik	1763	2204	2303	2158	2365	2218	2722	2679
9430069I07Rik	92	53	127	106	310	311	341	344
9430070O13Rik	120	65	66	76	96	101	83	109
9430076C15Rik	8	4	8	8	21	20	8	7
9430076G02Rik	4	1	5	4	7	4	0	2
[truncated: 28,384 more rows]
